# Supplementary material for: Virological characteristics of a SARS-CoV-2-related bat coronavirus, BANAL-20-236
Source: eBioMedicine. 2024 Jun 4;104:105181. doi: 10.1016/j.ebiom.2024.105181 (PMC11215962; doi:10.1016/j.ebiom.2024.105181)
Supplement: Supplementary Table S1 [file mmc1.xlsx]

## Sheet: S1 (DEG, HiTrach)
Supplementary Table S1. List of DEGs in the HiTrach human iPSC-derived airway epithelial cells infected with SARS-CoV-2, SC2ΔFCS, and B236. Genes are ranked by significant value of differential expression analysis from low to high.
SARS-CoV-2	SC2ΔFCS	B236
IFIT2	IFIT2	TMED7
CXCL11	CXCL11	CASD1
XAF1	HERC5	UBE2D1
HERC5	DDX58	PRELID3B
IFIT3	IFIT3	EIF1AX
IFIT5	CXCL10	SPCS3
DDX58	DDX60L	TMED5
IFI44L	IFI44L	SH3BGRL
CXCL10	XAF1	GMFB
DDX60L	IFI44	SERP1
OAS3	IFIT5	CBFB
SAMD9L	IFIT1	GOLT1B
OAS2	HERC6	LYSMD3
IFIT1	SAMD9L	CMPK1
HERC6	OAS2	TMEM106B
SAMD9	EPSTI1	RAB18
GBP1	MX2	ETFRF1
IFI44	IFIH1	SRP9
MX2	OAS3	MARCKS
BST2	SAMD9	TMEM47
IFIH1	MX1	ARL5A
STAT1	GBP1	DIPK2A
NLRC5	DDX60	DEK
OASL	OASL	RNF138
USP18	STAT1	MMGT1
OAS1	OAS1	KPNA5
MX1	RSAD2	PPP1CB
EPSTI1	PNPT1	CD164
CD274	NT5C3A	RNF139
RSAD2	PPM1K	VMA21
UBA7	BST2	UBE2V2
HELZ2	USP18	ARL8B
EIF2AK2	CD274	MSMO1
PNPT1	CMPK2	BORCS7
CMPK2	EIF2AK2	NAA30
IFI6	BATF2	ZNF92
BATF2	SP110	BTF3L4
DDX60	ETV7	SLC25A46
SP110	ISG15	TWISTNB
ISG15	NLRC5	RAB2A
IFI27	TRIM22	EIF3J
PPM1K	NMI	SCAMP1
IFITM1	IFITM1	SCOC
TAP1	IFI6	RNF11
ETV7	MLKL	RO60
MLKL	LOC107984251	TCEAL8
SLC15A3	SP100	UBE2B
TRIM22	TMED7	TRUB1
DHX58	UBA7	TIPRL
APOL3	APOBEC3G	ARPP19
APOBEC3G	LAMP3	DCUN1D1
SP100	GBP4	NXT2
GBP4	PNRC2	ZNF644
LAMP3	GPBP1	ARL5B
NT5C3A	IFI27	CYCS
PSMB9	DHX58	TSNAX
HLA-F	IFI35	LIMS1
PLEKHA4	BISPR	ARMC1
ATP10A	SLC15A3	LMBRD2
TRIM25	PSMB9	MANEA
SHFL	NCOA7	TCEAL1
MASTL	IRF7	NAA50
IFI35	SHFL	SNX3
IRF7	HELZ2	CHIC1
NMI	TAP1	ZMPSTE24
LOC100419583	RNF139	PPP1R2
UBE2L6	UBE2L6	TSEN15
BISPR	TNFSF10	VPS26A
STAT2	GMPR	SMNDC1
NCOA7	TMEM126B	DENR
PARP12	HSH2D	DNAJB14
GMPR	LOC100419583	NDUFC2
PLSCR1	MASTL	PCNP
CMTR1	RTP4	TFAM
LOC107984251	C6orf62	CCPG1
HSH2D	PLSCR1	SNRNP27
CCL5	TRIM25	MZT1
LY6E	HLA-F	ABHD13
ZNF107	ZNF107	UBE2W
TNFSF10	ATP10A	PUS7L
XPO1	PARP12	RAP2C
NKX3-1	PI4K2B	PNRC2
TRIM5	XPO1	RAB10
SAMHD1	EIF3J	TM9SF3
DTX3L	SH3BGRL	IPMK
RTP4	IDO1	ATG12
APOL6	PLEKHA4	REEP3
MAP2	TSEN15	NDUFA5
BTNL8	APOL3	UBE2K
CHROMR	SRSF3	C5orf24
IYD	SAMHD1	ZFP91
GBP1P1	APOL4	RAB21
LOC105371082	GAR1	MED4
SUMF1	GPR180	SIAH1
RBP2	TGIF2	DPY19L4
WARS1	APOL6	CNIH1
TNFSF13B	CHROMR	KPNA3
RASGRP3	CASP1	TMEM65
PML	RIPK2	ZMYM1
IDO1	TNFSF13B	CAPZA1
BTN3A1	PMAIP1	C21orf91
PARP10	SEC61G	XPO1
TGIF2	UBE2D3	RAB14
PARP14	PARP10	IER3IP1
GUCY2C	TLR3	GAR1
TAP2	TRIM5	ZHX1
APOL4	STAT2	PSMD12
GATM	NUDCD1	THAP5
CMTM4	HDX	SC5D
BTN3A3	ADCY6	MBNL1
PKIG	LOC105371082	CHMP2B
MYD88	ZC3H15	CEBPZOS
IFITM3	RRAGC	STYX
SECTM1	ARRDC3	TMEM33
PARP9	CD164	UBLCP1
PDZD2	LY6E	CAAP1
CASP1	NKX3-1	HNRNPH1
CLRN3	CSTF3	ZBTB6
HCP5	PSMD12	BROX
PTGS2	CBFB	EGLN1
CSRNP1	PPM1J	CAPZA2
IRF1-AS1	NDUFC2	MOB1A
TLR3	RASGRP3	SMIM15
MYO1A	LPAR6	C2orf69
CNTD1	ISG20	DYNLT3
HLA-B	TRIM21	SYPL1
TRIM21	PSMB8-AS1	GTF2A1
BRIP1	DTX3L	UCHL5
LRCH2	NFKBIA	ACTR2
KRT13	CAPZA1	FAM8A1
PLA1A	UBE2D1	SEC62
C2CD4A	RBM11	VHL
SLFN12	WARS1	GET1
DHRS11	GBP1P1	CFAP97
C6orf62	SLC25A28	THUMPD1
GPD1	SNX6	CSNK1G3
REEP6	KYAT3	KRAS
STRN3	PPP2R2A	ZNF770
XPNPEP2	ZUP1	C6orf120
ENPP7	ARL8B	ZNF639
ADAR	PSMA3	SP3
APOA1	USP15	ZBTB41
PMAIP1	PARP14	AK3
ISG20	RBM7	TMTC3
MLEC	EIF1AX	ZNF148
SULT2A1	LGALS9	ERGIC2
CNP	CCL5	FPGT
SLC5A9	PARP9	SNRK
TMA7	LOC101926887	NUS1
TRIM14	SERP1	GPR160
LGALS9	SECTM1	ACAP2
CRYL1	IRF1-AS1	BET1
PSMB8	PTGES3	MOB1B
SLCO2B1	DENR	ARL6IP5
NUDCD1	MAVS	SMIM13
SLC25A28	CLEC7A	LSM14A
USP15	PSMB8	SMAD4
GPBP1	CSRNP1	RAB11FIP2
APOA2	UBE2B	VTA1
C6orf201	ATF3	RB1
SLC7A9	NDUFAF4	MIPOL1
GPR180	HSPA6	ZDHHC20
PPM1J	IFITM3	LRRCC1
PATL1	ZBTB33	H3P6
B3GALNT1	TRMT10C	EXOC5
GBP5	MSMO1	RCHY1
RBMXL1	PLA1A	TBL1XR1
UGT2B10	RAB5B	CGGBP1
SMIM24	CMTR1	COMMD10
SELL	SNX7	RAB33B
TENT4A	LAP3	GNA13
UGT2A3	FMR1	KATNBL1
ADH6	NAE1	HPRT1
CCL4L2	POMP	GNAI3
CLEC7A	AMD 1.00	PGRMC2
TRIM69	GTF2A2	PPP1CC
REEP1	SELL	SELENOF
TSEN15	CXCL9	PPP4R2
SLC4A8	NXT2	CARNMT1
PDE3A	HPRT1	GNAQ
LAP3	GMFB	CUL5
CHP2	EPN2	PTGES3
CLN8	TAP2	UBXN4
RBM11	MMGT1	MIER1
PMM1	PPP2CA	EPM2AIP1
ARRDC3	PRELID3B	RSBN1
HADH	GOLT1B	STMP1
TRIM38	CUL4B	ITGB3BP
HDX	ZNF277	MICU2
NFKBIA	SMNDC1	YTHDF3
SLC30A10	BAZ1A	NAE1
SELENOP	BIRC2	KCTD12
APOBEC3F	BET1	BBS10
BAZ1A	SRP9	SUZ12
FAM104B	IRF1	AP3S1
SLC5A1	SCOC	MBNL3
TLK2	C21orf91	RFK
CEBPZ	B3GALNT1	LYPLA1
SMLR1	ETFRF1	RAP1B
GJB1	PCGF5	AASDHPPT
RIPK2	TRIM38	EID1
FMO5	PRPS2	TBC1D23
LOC101926887	MYD88	LRRC58
RNF213	RASGEF1B	AMD 1.00
MOB3C	ARL 14.00	PGAP1
RBBP6	CYLD	ALG10
SULT1A1	PPP2R3C	LIN7C
SLC5A12	SNX3	STRN3
PI4K2B	APOL2	TRIQK
LOC105378075	DNAJA1	TMEM41B
CASTOR3	LYSMD2	GTF2A2
PDZK1	NR1D1	GABPA
STARD4	IPCEF1	ARMT1
PLG	CYP2J2	DR1
PTPRF	KPNA5	UBE2D3
CCR1	ZNF92	MRPL42
RUFY4	UBE2V2	PPP3R1
LAG3	FNTA	UFM1
CDK17	TRIM14	DCUN1D4
ZC3HAV1	PML	SLC35F5
SLC17A4	CCL4L2	FBXO30
SUSD3	SUSD3	GLO1
DANCR	DEK	MAPK1IP1L
NR1H4	WASHC4	YAF2
CC2D2A	C3orf38	TMEM126B
CROT	SLC36A1	TLK1
FAM111B	SLFN12	ORC4
IFT27	SCLT1	CCNI
ABCC2	ZC3HAV1	THAP10
GPR156	ORC4	COPS2
SMCHD1	MAP2	ZC3H15
GDA	ARL5B	PPP4R3B
PCDHAC2	CLEC2D	CRISPLD1
DNASE1	OCIAD1	TMEM128
USP30-AS1	TNFAIP3	SLC2A13
CYP2J2	CMPK1	GNPNAT1
PPOX	ZNF267	TLCD4
TMEM107	LOC105378075	ZNF681
SLC6A8	ATP5MD	NDFIP1
LOC101928217	RAB21	SKIL
DEGS1	MICU2	PGGT1B
ANXA13	AIDA	BEX4
HAVCR1	TRA2B	GCFC2
MALRD1	USP30-AS1	ZBTB33
NOC3L	RAB1A	CREB1
PBLD	DIP2A	TMA16
ADRA2A	MIER1	STK17B
PSMB8-AS1	UBA6	DUSP19
KLHL13	C2CD4A	BTBD1
BTN3A2	IDI1	ALG6
PLA2G12B	RAB18	UBA3
ARL 14.00	CYCS	YIPF5
NUB1	STARD4	BMT2
ADTRP	RUFY4	FAM241A
NOD1	MED4	CEP20
APOL2	CD47	RAB1A
TMEM94	BTF3L4	SOX4
AQP5	IQSEC1	RNF2
CDH12	GNAI3	DCK
NIFK	NDFIP1	KLHL15
TMCO3	SMTNL1	FEM1B
UGT2B15	APOBEC3F	NSL1
ANPEP	VBP1	PCMTD1
CSTF3	H3-3B	MINPP1
TMEM150B	NDST1	SRSF1
PPP2R2A	ZNF639	TMEM263
UBA6	TLK2	SLC35A3
HAPLN3	C1GALT1	RSBN1L
TTLL6	CNP	USP16
CYP2C9	LAPTM4A	PKIB
LRRC19	FKBP3	GPR180
CSRNP2	SMARCC2	ANKRD46
GIHCG	FYTTD1	SSR1
RNF114	GNA13	MED21
TNFAIP3	PPA1	INIP
DHX36	MOB3C	RBPJ
PNRC2	ATG12	CCDC91
RBM26	XRCC4	DTWD2
AADAC	STX19	ELMOD2
XRN1	NUB1	SHOC2
KCNJ16	RSBN1L	TBPL1
IRF1	CASD1	ASF1A
STARD5	IFNL2	MTDH
C2orf72	IFNL1	BPNT2
PTGR1	MARCKS	OSTM1
PRSS12	RBM43	ADCY6
APBB1	WTAP	MARCHF7
CDHR2	BTC	EMB
CHST9	RBMXL1	TASOR
FANCA	BORCS7	ARSK
LOC112268432	RAB2A	C16orf72
CYLD	GNG5	MTX3
CAND1	HLA-B	ZNF43
SLC28A1	CCNYL1	ZNF654
ETS2	ARPC5	CRLS1
C21orf91	RAB5A	ARL 15.00
CPS1	NOCT	LMBRD1
MGST3	MAPKBP1	CCDC117
FABP2	TIPRL	VBP1
FAM229B	HNRNPD	KRR1
ETF1	RAB12	ZFAND6
RRAGC	STARD5	SERBP1
IL18BP	CCPG1	ETNK1
APCS	CPEB2	CUL4B
LHPP	IFNL3	CSNK1A1
ARL 3.00	TRIM69	KLHL11
WDFY1	C17orf67	TMPO
ARID5A	ETF1	PHF6
SORL1	RCHY1	FAM172A
CDK18	ERH	SCYL2
UMODL1-AS1	VPS39	AEBP2
TP53TG1	SELENOF	PPP3CB
BRCA2	SNRK	DENND6A
ERP27	WDTC1	PNRC1
CIDEC	ITGB3BP	ETAA1
SH2B3	GADD45B	FAM199X
APOBEC3B	VMA21	U2SURP
LOC91548	NAA15	GNG12
BLZF1	COQ10B	SGO2
XAGE2	MARCHF5	TERF1
NPIPA5	JAK2	FBXL3
LINC02265	SPCS3	HINT3
WASHC4	SRSF1	IDI1
MTF2	PDZD2	LRRC40
ARPP21	HAT1	NRAS
DDX21	PSMG2	PPP2CA
PGPEP1	RND3	VAMP4
PCYT1B	AZI2	RAB22A
SELE	DNASE1	CCDC126
ALAD	IER3IP1	UTP23
TPRG1L	GINM1	RBM26
NEDD1	CHMP5	PPP2R5E
IFITM2	KBTBD2	BCLAF1
WDR43	CDK17	G2E3
HSPA6	FAM168B	FAM217B
CDHR5	TENT5A	LOC102723546
IFNL1	HES4	PAPOLA
OGFR	C3orf14	PTBP2
CDH17	PSMA6	SOWAHC
NOCT	JUN	ATP6AP2
LOC105369250	DVL3	CERT1
DBF4B	EXOSC9	BRMS1L
ZCCHC2	DEGS1	NAP1L5
WDTC1	CCNC	KLHL28
ZNFX1	TRA2A	PAQR3
RBMS2	BLZF1	WASL
C21orf62	LINC01578	SASS6
HLA-E	SUMO1	ESCO1
LOC105372578	NOL11	USP1
RCN1	STK3	OTUD1
CPB2	UBXN2A	GALNT1
JAK2	BTN3A3	PURA
FUZ	YES1	QKI
FABP6	IFNB1	SUB1
C3orf85	SMARCA5	LZIC
LOC283177	GBP5	USP46
IFNL2	SNRNP27	MIER3
SMTNL1	PPP1CB	ZNF260
TAGLN2	NIFK	RAB5A
PCGF5	HNRNPLL	TMED2
HMGCS2	MMADHC	MTMR6
FAM135A	CHRNA1	YAP1
GLT8D1	ZBTB10	GNAI1
N4BP1	GNB4	GOLM2
EXOSC9	DCLRE1C	SUGT1
TENT5A	LARP7	LAMB2
MT2A	ZCCHC10	GMCL1
MAOA	SMIM15	C1GALT1
TNF	RAB8B	TRAM1
LOC105375091	SUB1	PPP6C
CCNDBP1	AP3S1	UBE2G1
AIDA	TMED5	SLC25A40
LINC00589	SAMD4B	C11orf58
C17orf67	TOR1B	COX20
NDUFAF4	HESX1	RPAP3
RND3	C4orf3	KRCC1
HES4	RHEB	ZMYND11
VIL1	RAB14	ABCE1
CERNA2	DNAJB9	DBF4
BARD1	MAP3K8	ZNF138
ATF3	COMMD10	REST
FNDC11	SFXN5	EEF1E1
GNB4	ERGIC2	CASC9
MYO7B	NFE2L3	PRKACB
ZUP1	C4orf33	RSL24D1
PDCD4	DHX36	DNAJB9
TMCO5A	RNF138	TRMT10C
ETFB	OGFR	LANCL1
EPC1	RNF114	TWF1
SCLT1	CHMP2B	RC3H1
APOBEC3A	IL15	RWDD3
SLC39A5	BLOC1S2	SMC5
ZMYM4	EIF3M	AMMECR1
GSTA2	MCUB	SLC30A9
NBN	ARNT	FOXN2
C10orf99	TMEM94	SVIP
MIER1	MCL1	TMEM167B
UNC93A	PSMA4	TENT2
BTNL3	BTNL8	TMEM167A
TM4SF20	RAB10	VAMP3
DHX15	SYPL1	MAGT1
F5	STRN3	SNX18
IFNL3	GABPB1	PDIK1L
CPEB2	UBE2N	SUMO2
NFKB1	SLC6A8	RALA
HLA-C	URI1	SLC36A4
GNA13	TCEAL1	UBE3A
CTPS1	PAIP1	APPL1
FMR1	RPAP3	CPNE3
ORC6	EEF1E1	ZNF24
AGBL5	UBE2K	SYNCRIP
SNX6	RNF149	CISD2
IPCEF1	NAMPT	YIPF6
VIPR2	SRP19	KIAA1586
SPTLC3	FASTKD2	POT1
ALPI	TFAM	RNF217
HNRNPDL	IFI16	TRAPPC6B
HLA-J	RAPGEF1	TMEM170A
PRPS2	SUGT1	AP1AR
HLA-H	CCNI	NORAD
NFE2L2	GKAP1	CDKN1B
ACAD10	TPP1	SLC38A6
HHLA2	PPARA	ZNF107
LYSMD2	PPP4R2	RHOT1
AKAP14	NOC3L	MAF
DUSP5	KATNBL1	LRCH2
PSPH	ZCCHC2	TMEM230
KIAA0556	ZBTB16	NEDD1
SLC22A23	CXCL8	SOCS4
CD83	ARID5A	NEK7
RGMB	PTPRF	URI1
TREH	RBM18	PWAR6
RPS6KC1	PGPEP1	YES1
DCP1A	COA6	TNPO1
GPX2	TWISTNB	DNAJB4
LINC02701	TMX1	ARHGAP5
SLC2A2	ETS2	CUL2
KLHDC9	CAPZA2	ADO
ACSBG1	TDRD7	ICE2
MOV10	LOC105374985	VAPA
FYTTD1	TNF	CMTM6
TTLL5	SMS	NUDT4
CBY1	OPTN	MAN1A1
ADRB2	CUL9	ZNF680
SI	MTF2	CCSER2
C21orf58	USP16	ARF4
ZC3H15	NAA50	TMEM30A
HSD17B2	BRIX1	YIPF4
FABP1	SCAMP1-AS1	ZBTB1
PIP5K1A	ITM2B	SLC30A1
NFE2L3	BCL9	TRAF7
SLFN5	WASF2	GINM1
SEMA3A	MT2A	DCP2
SLC3A1	SUN2	NOL11
BDH1	IL1A	ZNF708
DCLRE1C	GLRX3	MAGI2
CXCL9	IQSEC2	JAZF1
LGALS2	IER2	GUF1
MSH3	ARMCX1	LYPLAL1
TMEM99	MRFAP1	PRPF40A
C20orf96	PNRC1	SMARCAD1
DNM1L	ACO1	ZBED5
IFI16	RPF1	CISD1
NHSL1	APOBEC3B	VPS39
IL1A	TAGAP	TMX3
IFNB1	BTN3A1	ATXN3
METTL7A	AK6	ZNF518A
SEMA4G	EDN1	C4orf46
CRYZ	DNTTIP2	SREK1IP1
ENTPD7	ASF1A	BNIP2
SERPINA6	STK17A	PLEKHA3
IER5	FARP2	COMMD2
AFP	GYS1	MINDY2
EPC2	PPIL2	DNAAF4
PROCR	SC5D	LNPK
RTKN2	ATF6B	MBIP
PRADC1	IFITM2	LOC102724200
DPCD	ATP6AP2	ZRANB2
ITM2C	RWDD1	MBLAC2
PSMA6	HCG4	ZNF800
APOBEC1	SCAMP1	TMEM64
CYP1A1	MAGOHB	ERBIN
LOC107987091	TIMM17A	CAMK2D
DNAL4	SLFN5	CEP128
LOC102724785	NFE2L2	CCDC122
DPY30	PHETA1	SPOPL
LOC101927966	ZFAND5	SUMO1
GIPC2	BNIP2	WDR89
LTV1	MOB1A	SEPSECS
ERAP2	APOBEC3A	PRKCI
CFAP92	NDUFS4	LCORL
HESX1	VPS26A	LOC107985164
ACE2	LINC02701	BAG4
TIMP4	FANCA	HMGN4
RUBCN	BUB1	CBR4
IL1RN	TBPL1	RNFT1
CXorf38	SYCP2	RWDD1
CYP27A1	RGMB	ZFAND5
TAGAP	HSPD1	YEATS4
LOC653513	ERAP2	PTAR1
KATNAL2	RO60	CNEP1R1
NR1D1	NEDD1	SDCBP
NAA15	NOD1	SLC30A5
ZBTB33	SRSF2	COX18
CHIA	NDUFA9	ITM2B
LRTOMT	PSMA2	DENND1B
LOC100507516	NATD1	FBXO28
PCDH17	UBE2D2	CREBL2
MTTP	FAR1	G3BP1
HLA-A	BARD1	EXOSC6
GPR35	UBE2W	NECTIN3
ATP4B	PLAAT4	XRCC4
PRMT8	IFRD1	LMAN1
CYP2C19	CDKN2B-AS1	SIKE1
EIF2S1	ZBP1	SMIM10L1
PSMD12	UCHL3	IFNAR1
OIT3	SCFD1	FAM98B
GADD45A	TMEM128	NAA15
PAH	TMEM140	RAD1
LOC105375826	PPP1CC	ELOVL5
RBM7	THOC7	APOOL
ZNF462	BRIP1	DCAF17
SMARCA5	CEP250	FAM200A
LOC112267903	HCP5	VPS36
FTL	CSNK1A1	UFL1
PLA2G4C	UBA3	TMEM87B
LOC107987116	TAF6	KCTD9
TICAM1	BIRC3	RPS6KB1
PRKD2	MED21	NKIRAS1
CEBPA	SELE	SELENOT
CUL4B	RBM34	UBTD2
CYP26B1	RGS20	RYBP
LGALS3BP	LAMB2	ANP32E
ATPSCKMT	KLF10	RFXAP
SLCO5A1	ANGEL1	CHIC2
ACOT7	TTYH3	GTPBP8
CACNG8	NFRKB	UNC45A
MTHFD2	CREM	RAB2B
EDN1	SP140L	LPAR6
FAS	TXNDC9	CHRAC1
MFSD14A	LAG3	WASHC4
KBTBD2	SOCS7	PRPS2
CHCHD6	MLEC	SPTSSA
MORN2	TJP1	AP1S2
TMEM120A	CD83	RB1CC1
ELMO2	IGF2	TAPT1
OPTN	PTPN23	FEM1C
IGSF23	CEBPZ	ACER3
MGAM2	MRPL42	ATF2
HNRNPH3	VAPA	PDCD10
KLK10	BZW1	PTBP3
SIAE	EBAG9	SRSF10
ARMCX1	TTLL5	TAF9B
NOP58	CCDC117	TRPT1
IGSF3	ABHD13	USP45
BMF	FBLIM1	ZCCHC10
CTSLP8	DYNLT3	HAUS3
IFT20	BRD3	YOD1
U2SURP	RAP1B	C9orf40
TCTN2	RBBP8	ATXN7L3
LOC101928215	SRSF7	GPN3
CLDN2	IGSF3	AP5M1
JUN	EIF5B	LAMTOR4
TMEM140	SZT2	POLK
SMPDL3A	RWDD3	EIF4E3
LOC112268036	MAL2	PKN2
KCNH3	ZMPSTE24	PPP3CA
B2M	DDIT3	LARP7
TSPAN8	N4BP2L2	ACTR1B
HLA-G	CCR1	SYNJ2BP
IGSF9	MYL12A	PPP1R12A
POLR2I	MORC3	MAP4K3
TMC3	METTL18	FBLIM1
FBXL13	HECTD3	CNKSR2
FOXN2	RTKN2	SENP6
TNFRSF10D	GRAMD1B	MIS18BP1
IFT172	NBN	LYRM7
TUBAL3	TMBIM4	ATP11B
KIAA2012	PPP4R3A	PLOD2
CREB3L3	PLCB3	FSD1L
SLC22A9	AKIRIN2	AGGF1
BAIAP2-DT	RNF44	YWHAQ
ENOSF1	KLF6	ZBTB44
TOR1B	USP25	NDFIP2
CAPN9	RNF213	TCEA1
CAPN13	IER5	RBM43
BUB1	RAD1	CENPH
NECAP1	LGALS17A	SUCO
BBC3	PSMA1	VPS16
NAP1L5	GRPEL2	TMEM170B
NOP2	FOXN2	HECA
TOR1AIP1	KRR1	DESI2
TM6SF2	FARP1	FBXL17
PRKG2	CACNG8	HDGFL3
ITIH6	CXorf38	ZNF678
SLC35G2	STRAP	TMED10
LOC105379827	RCN1	RALGPS2
DMBT1	RSL24D1	RNF123
CLEC2D	N4BP2L1	HSPA13
CD47	ACO2	LEMD3
SLC35D2	HEATR5B	USP35
AKR1C3	FAM219B	KITLG
PPAT	TMEM106B	TRPC4AP
ZNF295-AS1	ZNF827	SNRPB2
SLC6A14	CNIH1	PTAFR
CNGA4	ARF4	ZNF506
FAM47E	SET	ARL6IP1
MYEOV	SHPK	APPBP2
SULT1B1	TP53I11	PKIA
LOC101928351	ZBED5	ANKRD13C
CCDC28A	LOC105378859	STXBP3
EREG	YTHDC1	RAB8B
RGS20	TBK1	SPIN4
WTAP	EED	VARS2
MCL1	ANO7L1	ZC2HC1A
MTPAP	HNRNPH1	ABCC10
GALC	GTF2B	SRSF3
TOP 1.00	ALAD	TMEM135
CSF3	SFT2D1	ACOX3
MORN5	PNPLA6	ZNF267
CBFB	JUNB	RLIM
KPNB1	PARP8	SPIN1
ZBTB43	HSPA1B	LRIF1
EFCAB11	CARD16	UBA5
CH17-340M24.3	NPFFR2	EXOC7
GSTA3	LOC105374407	ATAD1
MBNL3	STT3B	WDR83OS
FAM182B	BRCA2	NCKAP1
CSF1	ENTPD7	RAB6A
FAM166B	BSDC1	CCDC90B
SYCP2	SKIL	RASA2
H1-0	COPS2	ATL2
ADAM17	EMB	AGFG1
ELFN2	POT1	PPP4R3A
CALCA	TCEAL8	SKA2
ACO1	PLA2G4C	KBTBD8
HLA-L	HSPE1	LOC107986265
TXNIP	HLA-E	CFL2
ADAMTSL2	WDFY1	CTBS
ATF6B	C16orf72	FRS2
KLC4	MMAA	SNX13
ERLIN2	RMI1	SEC63
MTSS1	KLHL36	CCDC112
BAAT	NR4A1	MYNN
TTC26	CREG1	RNGTT
LOC100507291	UNC50	OCIAD1
BIRC3	CNNM3	SLC30A6
CCDC33	ZNFX1	C3orf38
CACNA1I	IMPA1	ARL6IP6
ELL3	NAPA	MAP9
TMEM229B	DCUN1D5	SLC33A1
BBS1	EIF2S1	PM20D2
SOAT2	RGP1	TRDMT1
PNLDC1	TBC1D14	ECT2
PALMD	NAP1L5	NIPBL-DT
EIF3J	THAP9-AS1	THAP9
DNAJA1	MUC15	OSBPL8
TMEM45B	XRN1	C5orf15
SPOP	APOBEC3D	TRA2B
UBE3D	SNRPB2	SLC5A6
WDR54	NIPA2	G3BP2
SLC16A6	FAXDC2	CREG1
ANKRD66	UGP2	RXRB
MPC2	INSIG1	OXR1
PRDX5	FEZ2	TMEM209
TMEM254	CUL2	HNRNPH3
NFX1	SSR1	CDKN2AIP
TRAFD1	MRPL1	RBMS1
C6	ARMC10	TRA2A
KLF11	ATXN10	GRPEL2
NRG4	TRIM6	ELK4
DALRD3	PPA2	TMEM123
ZBP1	LRIF1	C17orf75
STOML3	PLEKHM3	CLDND1
MGMT	CALHM6	GLMN
MCTP2	UTP18	PRMT3
BRD2	RBBP6	UBL5
DCDC2B	APOL1	RBBP9
CARD16	TMEM9B	RMI1
ACYP1	PTGS2	HACD2
TMEM106A	CALM2	ANKHD1
LOC101928817	NSMCE4A	MAN2A1
SV2A	ESCO1	SPRYD7
LRRC63	SPHK2	EEA1
ERICH4	MNT	ZFYVE16
IFT140	HIF1AN	ABCB8
EGR4	SNX29	XKR9
DUSP6	PRKAR1A	RWDD4
HSD17B4	TATDN1	ZNF254
PPA1	MGAM2	RAD17
CCL4	TAF13	RIF1
NR5A2	SSB	CHML
GON7	ACAD10	MTPAP
CBX7	DEPDC5	CDC73
MYLK3	RNF217	ZNF675
HPSE	SIAH1	SLC19A2
HSD17B6	PXK	RPF1
LOC105373887	RELB	RAD51AP1
WDR31	CASP7	SDHD
PRELID2	ZBTB2	RBM18
LINC01889	SERINC5	RIOK2
ADI1	B2M	KBTBD7
RASA4DP	USP33	UBL3
PHETA1	ABR	SMAD5
LOC100507336	MTPAP	TMEM258
UBXN2A	MINPP1	KPNA4
LOC107986669	AHDC1	CUL9
APPL2	CWC22	NUDT21
DNAJA4	PPP3R1	EIF4E
DCAF8	LOC105371606	GIN1
NTNG2	ANKRD11	SPAST
KLHL15	CHIC2	FBXO45
SP140L	POM121	ITPA
NAMPT	KLK10	PHTF2
PIK3IP1	VPS54	OTUD6B-AS1
NCBP2L	PRPF40A	CBLL1
PCF11	TSNAX	RBMS3
AKR7A2	HAPLN3	PURB
NAPA	FAM111B	CCNC
SYBU	HLA-J	UBE2N
LYPD5	LRCH2	CCSAP
BCL2L13	LINC02574	PUM2
APOB	SHISA5	CHURC1
PPP1R36	ACTR6	FZD3
PAFAH2	FAS	CRIPT
LOC100506851	MKNK2	TRIB3
YEATS2	SIK2	ARMCX3
ECPAS	GGPS1	GPC6
LGSN	MXD4	SAMD8
MAPK8IP1	APAF1	ANKRD49
LINC01000	LYPLAL1	LY75
PLK2	TMEM123	TMBIM4
AZI2	NBPF1	PRDX3
RET	NDUFB6	NPHP3
PXK	TMEM268	GNPDA2
LOC107984974	TVP23B	CEPT1
GALNT16	NHSL1	HOXB9
IQCH	VIL1	B4GALT6
DNAAF4	MUC17	ILVBL
CYP3A4	DNAJC21	ZNF141
HNRNPD	DHX15	EPC2
SERINC5	GADD45A	FAM133B
RRN3P2	CDC37L1	NDUFB2
GSDME	CRLS1	PI4K2B
FITM2	RNF19B	OBI1
PIK3AP1	N4BP1	CUL3
C1orf189	IGF2BP3	SNAPC3
IL4I1	TXNIP	TGDS
TPH1	AGAP1	WAC-AS1
BRIX1	SCARB1	RRP15
ADAMTS6	DDX52	ZBTB25
LRCH1	METTL5	PTP4A1
CCDC74A	LTV1	DLEU2
CEACAM1	TTLL4	HNRNPA3
LOC105373871	ACTN2	ERO1A
INO80	ZBTB6	FGD5-AS1
CSMD3	PHTF2	RBM7
RCAN1	MECP2	SLF1
BCAT2	ATRN	ANGEL2
CDHR3	RARS1	HECTD2
MAP6	LOC100129034	CAPN7
BCO2	GNPNAT1	ODR4
PITPNB	PROCR	SPRED1
HPRT1	ARHGEF17	USP12
DIRAS3	MTSS2	SLC35A5
C4B	CEP128	CLN5
UHRF1BP1	LYSMD3	NHLRC2
PAIP2B	C1orf52	LOC112268124
THEMIS2	CNBP	NAPEPLD
UBA2	YEATS4	CTDSPL2
CALM1	TMEM62	MOSPD2
KLF10	COL6A5	SNX17
ARRB1	RALA	KDELR2
GFM2	AK3	LOC105378179
CFAP221	LOC374443	ZNF12
ORAI2	CABIN1	MCRS1
STK16	HDAC9	THAP12
NDRG1	POLR2K	TYSND1
UNC119B	FBXO28	GOPC
FASTKD2	DCAF8	RPRD1A
ZNF618	ABCE1	BIVM
COMT	KIAA0100	RRAGC
H2BC12	BAG6	NFRKB
C2orf88	TGDS	FGFR1OP2
MNS1	IL18BP	TBC1D19
S100G	NEURL3	FAM91A1
UFC1	DPY19L1	ZDHHC17
SSR3	LOC101927811	NAGK
CHRNA1	SMCO3	UMAD1
MICB	GTF2F2	HSD17B12
CENPBD1P1	PLEKHF2	SLC41A3
TWISTNB	HNRNPDL	ORC5
ANKIB1	MYO1A	STT3B
TSPAN6	PITPNB	DIPK1A
LOC105369526	TRIB1	COMMD4
KLHL6	LOC112268238	LIG4
FANK1	FEM1C	PNPLA6
SCAMP1-AS1	EREG	GMIP
AK4	MOV10	ZNF367
EFCAB5	UBLCP1	FAM200B
CDX2	TIPARP	STX7
ACTN2	RSRC2	PYGO1
LRMP	SLC6A14	TAF13
IQSEC2	CSF1	TTC14
PARP8	SLCO2B1	SLC16A7
IRAK2	UCHL5	SPPL2A
TDRD7	PIK3AP1	HPF1
CASP7	BBC3	JMY
SLC25A30	ADRB2	AKR1A1
IQSEC1	OBI1	CENPQ
SERPINI1	SREBF2	FMR1
MROH9	GBF1	WTAP
COL18A1-AS1	TMA16	ZNF493
GTPBP4	SH3GLB1	DYNC1LI1
SERF2	LGALS8	HELLS
NDUFA9	PPM1K-DT	EIF2B5
GPA33	GOLGA2	FAM160B1
LOC107984611	MAFF	SFXN5
SCARB2	PLBD2	NCBP2
PANX1	PDCD10	SGSH
FHAD1	ZC3H12C	UGCG
ME2	TBC1D16	UBE2D2
MKS1	LMBRD1	SCAI
WRAP53	CCL4	ZNHIT6
TRA2B	PPP2CB	ACBD3
CTNNBL1	HLA-C	BZW1
PSMA3	ELK4	AREG
GTPBP1	HDLBP	PSMB5
RRN3	OSTC	DLD
LOC105375469	OSTM1	FAR1
USP42	PPP3CB	CXXC4
ITGAL	DCUN1D1	IL17RC
LPAR6	SPOP	SPTSSB
STX17	KHNYN	FANCM
FGFR2	RLF	NAB1
SRSF1	GLMN	CKAP2
GPRIN1	RIOK2	OTUD6B
PODXL	HEPH	PRKAA2
RHEB	CASP4	SP4
ATP6V0A4	TOR1AIP1	SEPTIN7
SLC46A1	CXCL2	PJA2
AMBRA1	IGSF9	HOMER1
SRSF3	MAP2K6	FAM122A
TRPV4	ING3	IKZF5
ZBTB21	SPPL2A	ABCA5
OCEL1	PPP1R15A	SEMA3A
IRS2	PIK3R2	MICOS10
AIG1	ZNF879	PPP2R3C
BST1	SUMO2	RAP2A
MCUB	ACTR3	TRIM33
APOBEC3D	CUL3	DCTN4
GPCPD1	GGA2	GULP1
ACADSB	VTA1	ARIH1
POGLUT1	CCZ1	PABPC5
NPHP1	CRIPT	FAM111B
SH3RF2	ALG6	PIK3CA
RBCK1	GRSF1	RAP2C-AS1
RIF1	SOCS1	BMPR1A
SRSF7	ABHD2	ARMC10
CEP41	TNFAIP8	BIRC2
SH3GL3	MAD2L1BP	UBE2A
ABCE1	GCH1	RTKN2
RLF	U2SURP	LEPROTL1
PSMA2	RINT1	WARS2
C22orf15	HMGN1	PCSK7
BTC	LINC00623	ISCA1
C4A	PATL1	PPP2R5C
TMEM17	UBE3B	NCK1
HAS3	EGR2	UBXN2B
CYP3A7	ATAD1	TARDBP
KCNRG	RASSF9	MORC3
AQP10	EXOC6	ZDHHC21
CLDND1	EGR4	MIB1
CD38	BCL9L	SYCP2
ZBED5-AS1	SMAD4	THAP2
ZNF562	GIT1	EDEM3
SH3GLB1	SOCS2	ALG10B
GSTM3	ATG2A	STAG2
UBAC1	ZZEF1	MRPL1
RASGEF1B	CGGBP1	KBTBD3
FAM162A	NDST2	RPS29
GADD45B	ADSS2	SCML2
CCDC89	RNF19A	RCE1
LINC01133	FAM135A	ENPP4
SCP2	TRAM1	IL7
LRP2BP	ANKRD52	DPH3
UTP4	TRAFD1	GNB4
SLC8A1	CNEP1R1	MFGE8
DNPH1	ELOVL7	EVI5
IFI30	TICAM1	SPTLC1
DNAL1	PRKD2	MBTPS2
PUS7	DAGLA	CSE1L
SYNPO	USP1	SNX4
SERPINB9	GCM1	ARL14EP
BCAS3	DECR1	PFDN4
LOC101928331	PUS7L	CCDC68
MSI2	ZNF644	ZNF707
GTPBP2	FGFR1OP2	BSDC1
OLFML3	ZHX3	DCAF8
MEP1A	ARF6	LRSAM1
PACRG	TBC1D13	LMBR1
TRIM29	RCAN1	TBC1D15
ABCC5	KIAA0754	FAM210A
BMPR1A	DNAH14	TENT4B
CXCL8	CLN8	UBE2Q2
CCDC198	GLO1	RBM19
PCDHA10	ZMYM3	PRRG4
GBP2	CCDC59	LAMP2
PSMG2	TM9SF3	YPEL5
PHACTR3	SLC46A1	RHBDF1
ARHGAP21	APOB	SKIV2L
GSTA1	TBC1D15	GGH
MTFR1	ANKHD1	CCDC82
YES1	CAND1	POC1B
SPATA6	CDH12	PCDHGA8
TMX1	KRT13	ESCO2
LINC01091	DUSP5	KIF5B
RNF5	ASAP2	NUCKS1
H4C8	GBP2	ZNF277
BRD3OS	IL12A	CPEB2
SPATA17	BCORL1	CNOT8
ANO7L1	ORAI2	STAU2
IFRD1	PRDX3	TBC1D12
C15orf65	MZT1	ARHGEF1
MAFF	GTPBP4	NIPA2
H3-3B	MDM2	AGPS
HACL1	OSGIN2	ARID4A
LRRC27	ABCC10	GNG2
SLC23A1	RNASEH2B	GXYLT1
CCDC144NL-AS1	GBP3	ATL3
IQCG	CDC27	ARMC6
MYORG	CISD2	ZNF91
MAVS	TRAPPC6B	ZNF292
AGAP1	FBXL5	SCRN3
VGF	TMEM253	WDR6
MTURN	FRMD4B	SNX14
NACC2	TRAF7	CCDC59
SYNCRIP	PPP2R5D	NAA16
KAT14	RAP2C	POLD4
PAQR7	TMEM47	ZDHHC15
LOC339803	SMPD4	PANK3
WDPCP	ACSL3	FASTKD2
DNAJC22	NEK7	QSER1
LOC107985593	WDR89	HSPA4L
LOC105376106	PFDN4	TRMT1L
NASP	NAA30	RANBP6
ADH1C	KMO	POLR3G
KRT86	H2BC12	TPMT
LRRC36	FAM122C	PRXL2C
ZCCHC8	RABGGTB	PPIG
SEMA4F	CDC42BPB	MTF2
UBE2QL1	CACNA1I	AAMP
NOL11	GPD1	ZNF566
LOC105375448	REEP6	ACAD10
C7orf57	NOD2	LOC107987206
AR	RNF123	PAFAH1B2
SYNPR-AS1	IL1RN	PRRC1
KCNT2	EPHX4	N4BP2L2
LOC102723989	PPP1R2	PPM1A
BPHL	PTBP2	SH3GLB1
FAH	NKIRAS1	ASNSD1
APPL1	HMGCS1	WBP4
LOC105371606	SOAT2	HMGXB3
DRC3	ZNF609	ID4
ADH1A	LRIG1	MAPKBP1
YTHDC1	SERPINB9P1	GPR27
HCG4	LYPD5	NMD3
NRDC	HAND1	GLRX5
GLIPR2	ZMYM1	RAF1
ZKSCAN2	HGSNAT	VARS1
COMMD3	SCARB2	SSX2IP
SRGAP3-AS2	TLK1	MCUR1
PLPPR3	TNFRSF10D	CADM2
NCL	ENPP7	DHX16
KBTBD8	SLC35A1	PPIL2
CLIP3	TEX261	TECPR1
FAXDC2	MAML3	FBXO3
MORC3	GCFC2	SREBF1
SFXN5	SMIM13	TMEM19
SLC51B	ZNF765	NAP1L3
TMEM268	ZNF140	NPAT
LOC107984527	PLXNA1	USP19
MXD4	SLC23A2	LAMTOR3
SYAP1	FRMD1	DHX38
OMA1	CEP20	LTN1
NPR 1.00	PGRMC2	STK3
PUM3	VAMP4	ARPC5
LOC388780	C3AR1	GLS
CFAP36	RHOT1	SERINC1
ZNF438	SNIP1	MAL2
ZNHIT1	ZNF219	YWHAZ
CCDC74B	PTP4A2	COX14
RIPK1	NACC2	NADK2
PER3	YWHAQ	RAD21
TMBIM6	SDCBP	CIAPIN1
MEF2C	DERL2	ANKRD12
DNPEP	DLG5	FOXC1
RELB	SMCHD1	HSD17B11
ATAD2	HACD1	ZNF670
PLEKHG6	MAX	IL6ST
C11orf88	ELOC	ARFIP1
BRI3BP	HS1BP3	XIAP
RELT	ME2	ARV1
FRMD4B	ZRANB2	STX12
LINC01942	PKD1	EXOC1
PAK3	HLA-DPB1	IPO7
PPP1R14D	NOP58	FOXJ3
APOC3	FBXO6	PFN2
STMND1	PDK2	MATR3
CTSA	FOS	ZMAT3
NIPAL3	GTPBP8	HDAC2
ENO4	PCMT1	C5orf22
TREM1	MRPL39	ERCC3
ASB9	CRACR2A	CDC42
HNF4A	FADS6	ZNF451
DZIP3	ORC2	EPB41L5
CD200	MYNN	COX11
LOC105373581	HLA-H	COL9A3
GBP6	ST3GAL5	DPY19L1
DAPK1	NUS1	TXNL1
E2F3	SORL1	DALRD3
RNF19B	ERP44	CYP7B1
DDX31	RUNX2	ZNF22
MDK	ELOVL5	RAP1A
LOC105376860	KDSR	BLOC1S6
SUDS3	PSMC6	CBX3
MOGAT2	RNF185	RAD23B
ANKFY1	AKIRIN1	DPP8
DUSP19	MALT1	ROCK1
AKIRIN2	SH2B3	API5
LIFR	SELENOK	LSM 8.00
CFAP298	YAF2	SDC2
SFXN3	ANKS6	ZDHHC2
MOSPD1	AGPAT1	PC
RASL11A	DDB1	ZNF737
TRIM71	USP22	RABL3
LOC105371692	CREB3L2	MROH1
TMEM201	PPP2R5A	HIPK3
ACSS1	GTF3C2	CCDC138
MAPRE3	SSH2	C2CD5
CWC22	CTNNBL1	HAUS2
ZNF639	PCNP	KRIT1
DDX52	SERPINI1	ZNF480
RBBP8NL	FTL	EIF2AK2
TMEM212	NFKB1	AP4M1
PAPOLG	VAMP3	ACBD7
GSTM4	PSMD6	SUPT5H
RRP15	SUZ12	METTL18
ARHGEF4	DPM1	POMT2
POLR2J	PRR12	SAMD5
NEURL3	CTSO	MRPL41
C9orf24	UGCG	TOMM70
DBR1	HSPG2	COX8A
PEX6	LOC107985480	ZNF429
ENDOD1	NFKBIE	HES6
NSMCE4A	C11orf58	SRPK2
CCL15-CCL14	AKAP1	LIF
PLAAT4	BCL2L13	PLPPR5
SOCS1	XPNPEP2	ABR
HAAO	IL4I1	FBXL5
RSPH14	ENY2	FLVCR1
RAB8B	TBX1	CETN3
C2orf74	DAG1	HSDL2
LINC02574	POM121C	ATG2A
PEX11G	PDE3A	HMGCLL1
PTHLH	PRKCQ-AS1	MEX3C
NARF	EMC2	SOS 1
SRFBP1	PANK2	SUV39H2
FAM98C	SPATS2L	DYRK2
HIRA	HELQ	PLEKHJ1
AP4M1	SLC18B1	SLC10A7
MEX3C	GSDMB	SENP7
SMNDC1	SS18L2	CPSF6
MYOM1	OR51E1	GOLGA7
LRRC49	PIK3C2B	OLA1
SIDT1	PIK3IP1	MARCHF5
STAT5A	EIF5	SLC16A9
C2CD2L	MANEA	RINT1
SHISA5	PRRC2B	HAUS6
LOC101927764	GLRX	DARS1
TLR2	MIEF1	CHPF2
TMIGD1	GGH	INF2
TRANK1	YME1L1	USP5
LOC100506990	SLC5A12	GTF3C5
BBS4	LOC105378443	USP38
RAB39A	ID4	CXADR
NR3C1	PPP4R3B	NDUFB5
MIF4GD	CKS1B	FAM20B
CPE	PINK1	FCSK
PGAM1	STK35	KYAT3
YPEL3	SRFBP1	NAXD
RUVBL2	GBP6	FRA10AC1
PDZD3	MBIP	RPS6KA6
LYAR	H4C8	IREB2
IFT43	SNX14	RMDN1
CROCC	STXBP3	TTC33
C20orf85	CSRNP2	LSS
TIMELESS	TMEM120A	COG4
LOC100506730	UBE2F	GAB1
LOC101928212	PPP6C	HOXB8
SMARCD1	SIPA1L3	BLOC1S2
NOD2	CUL5	ZYG11B
TRIM26	THAP5	ZNF570
DYNC2LI1	CTBS	HDAC1
POLR1B	SIAH2	SLC25A36
GSDMB	INTS13	FBXO33
PPM1K-DT	ZC3H14	LAPTM4A
LOC107985087	TMEM106A	TMEM192
ZNF207	PIGW	RCN2
RBM22	ATP7B	C16orf87
CCDC187	LOC105379005	NNT-AS1
SPAG16	ST8SIA4	HMGB1
DSTN	IL13RA2	SMG5
HOMER1	GUCY2C	VPS50
ARMH2	EIF2S2	CELF2
IFT46	PI4KA	TOB1
LGALS17A	RBCK1	METTL14
CUL1	BAG1	FNTA
FNDC3A	ZNF654	PIBF1
ZNF426	PHACTR3	KLHL9
ZNF644	CEBPD	ARL 1.00
HNMT	VAMP5	METTL5
SLC1A1	NOL7	ANAPC2
PLCB2	ADO	TMEM94
SLC38A5	GIN1	ITGB8
ACTR1B	CCT8	METAP2
CATIP	MMP13	PIGK
APOA4	TMED2	SLITRK6
ELN-AS1	EHD4	ANAPC13
AKR1C4	TOP 1.00	ZNF721
FADS6	MAGT1	ZNF326
LOC105374985	SBDS	KDSR
ANKRD44-AS1	FGF13	HCFC2
RNASE4	NIPAL3	MAP3K2
RHBDF2	DNAJC2	USO1
EFCAB2	RAB11A	PLA2G15
RSPH10B	PSMB10	TXLNG
STX2	LINC01138	CACNA2D1
RABL2A	ATG9A	SCFD1
SPATA4	EGR1	USP33
CIB1	CXCL3	RCBTB2
ELK4	MS4A12	ARL4A
INTS7	EPC1	SCRIB
TMEM253	EDC3	PAPOLG
CHMP5	MAK16	SEC24A
DHX37	MTMR4	PPAT
FAR1	ZNF600	FCF1
LOC105374721	HSPB11	TP53INP1
GALNS	TBC1D20	RMDN2
WDR3	PLK2	PTMA
TERF2IP	KDM4B	DOCK6
CDNF	KIDINS220	BNIP3
OR51E1	PANX1	DAGLB
BCAS1	ANAPC13	NECAB1
EPHA2	APOA1	CDC27
SERPINB9P1	CCT6A	RBMXL1
H2BC21	SSR3	BNIP3L
IQCE	KPNA4	UHRF1BP1L
GLB1L	HSP90B1	LBR
LOC105373440	ITM2C	HECTD3
LOC105374407	SPCS1	MRPS10
TNFRSF10A	SNRNP200	NDST2
C11orf49	C6orf120	UQCRQ
PIGZ	ABCC5	SYT12
STK33	ANKS1A	SMIM8
FBXO36	XPO7	ZNF263
VIPR1	PHF8	GABPB1
XG	TSC2	ARRDC3
LOC100288798	NRIR	GRB10
GYG2	TENT2	GPALPP1
NXT2	ANKRD33B	DDX56
TBC1D22A	MICAL3	C14orf28
PTCD3	CLTRN	NAGPA
MBOAT4	APOA2	SNX16
ZNF620	NCOR2	COX16
FAM219B	PIAS3	DDAH1
SLC44A5	DDX3X	CERS6
IFNE	PRDM2	BCAS2
IFTAP	CARD17	PSMD10
FXYD6	WDR6	RRM2B
FBXO6	LOC105369301	NSUN3
DNAH10	MT1M	SOCS6
RALYL	MYEOV	SOCS5
TTC23L	RRAS2	MEF2C
IFT122	TMPO	CDK2AP1
ATG9B	LOC105372767	FBXO11
ADGB	CCND3	SERF2
C11orf86	ZNF236	PEX6
RTCA-AS1	LOC107986973	NUDCD3
AK8	KCNT2	GEN1
CCND3	SLC7A6	LARP4
DCAF6	CGAS	SLC39A8
LYZ	NAA40	KIF20B
RIBC1	ZMIZ1	RAVER2
MSANTD4	BRD7	CHPT1
FUS	FAM71A	ZNF280C
IER2	DCAF7	ELOB
HNRNPU	EAPP	SNAPC1
CREB3L1	BCL10	JTB
C1orf194	SYNCRIP	ABCD4
FEM1B	CTSA	NDUFAF4
TBC1D8	MYO7B	SGTB
FAM102A	CCDC122	CREBRF
COG3	HK2	EDC3
TCTEX1D2	WWP2	ZNF718
IQCA1	LMO2	WDR36
F13B	LOC105376505	NEGR1
USP38	MGRN1	SNAP25-AS1
ADRA2C	RNF11	ATP11C
C1orf87	SATB1	RAB12
PSMA4	HSBP1	SNAP25
FLYWCH2	TPH1	LINC01578
CCDC190	ARNTL2	MED24
MCM2	RNF157	HIGD1A
C16orf46	ASAH2B	PRKAA1
WDR4	EGOT	UCK1
TCTEX1D1	PLAAT2	PHF20L1
CFAP20	USO1	PLXNB3
C2CD4B	CCDC90B	ZFP30
LINC01014	ARID1B	HOXB7
KIF1C	OIT3	INTS1
PTPN2	TMEM60	SS18
MYCBPAP	LINC01915	ZNF85
TRIM44	SLC38A2	STK38L
RAMP1	ORC6	PARP11
LCT	PLAA	SBF1
IQCK	ASNSD1	SLC35A1
ALDH3B1	MAP1LC3B	DHX29
INSR	COPA	GLRX2
KIAA1191	YWHAZ	SLC46A3
LINC01908	ARAP2	IER3
OCA2	PLD5	BRWD1
PHKB	NMD3	ZNF793
E2F6	ADCY9	TNFRSF10B
LRRC45	SBDSP1	POLR3H
AGMO	APPL1	TOMM20
MAK16	CYRIB	MYO1C
PPP1R14C	SELENON	TMEM161B
KLHL42	LSM 3.00	MRPS35
SEMA3E	CCNL1	RBM27
PLEKHA2	SRCAP	SESN3
YME1L1	ARHGAP35	EIF3M
CD40	CMTM4	FAM50A
LRRC6	OR51B5	UBA2
UGT2B11	KIF1C	IL31RA
KLHL38	GPR160	ATP5F1E
SFN	SLC25A46	HNRNPLL
EBF4	MOGAT2	FBXL4
IFT52	FUBP3	SLC25A35
FNTA	LPCAT3	PBK
USP2	C10orf99	NAA40
PIGW	ABCC2	CCNYL1
AMN	ARPP19	RCOR3
SET	LOC102724957	GPR137C
PHACTR4	PTPN2	ERCC8
CASP4	H3P6	UBA1
GCH1	CCT4	ZNF100
LOC105373148	BTN3A2	COQ10B
LOC105370259	IL7	GALE
AMD 1.00	EXOSC3	OTOR
FRS2	KRT39	SET
CFAP61	GTF2E2	ACADM
CAPSL	SLC36A4	PPP6R2
LOC105378859	MAST2	C15orf61
RBKS	RNGTT	RPE
TMEM232	KLHL11	GTPBP10
KRT39	MIPOL1	AZIN1
TGM3	LINC01133	NME3
LNPEP	LGALS3BP	TMEM267
EFNA2	UBA2	PPP2R1A
PLB1	INPP5J	DSTN
ADGRG7	BROX	CAMTA2
TIPIN	PPP2R5E	ZNHIT1
RPGRIP1L	PPP3CC	FAM3C
SAMD4A	GPR37	AP3M1
PZP	YOD1	SUCLA2
ODAM	PNPLA8	NFAT5
NPHP4	ZNF292	C4orf3
COQ8A	TBC1D23	KIAA0825
BCDIN3D-AS1	ZNF384	ZNF714
RP1	PCNT	TEX9
ANKRD33B	TMEM229B	KLHL42
SCML2	SRRM2	ZEB1-AS1
ENPP2	UBAP2	IQSEC2
CFAP53	EHMT1	CHODL
UTP6	CACNB4	ESF1
RPS6KB1	CD58	ATG4C
AEN	RAB9A	NAF1
PLAAT2	LST1	APEH
PCYT2	IGF1R	TBL3
C2orf73	WDFY4	ACTR6
PRPF40A	LOC105377428	COX7A2
POLK	CREB1	PPP6R3
XPNPEP3	PCDHA10	POLG
CYB5D2	PCSK7	ZNF430
LOC105372535	MTERF3	KLF3
HKDC1	RPF2	NFYB
ARHGAP23	BCL7A	ARL 6.00
TNFAIP8L1	IKZF3	KYAT1
INTS12	HOMER1	DERL3
LOC100506098	SELENOT	EBAG9
DDX47	USP38	TRMT13
SATB1	SIDT1	INSIG1
TRIB2	UNC93A	BCLAF3
TTLL9	ARL5A	LIFR
KIF26B-AS1	ACACA	USP14
KMT5A	C19orf54	CGRRF1
BBOX1	LNPEP	PCNX4
PPP4R3A	MINDY1	IMPACT
PDZD7	PLAUR	CEP290
TMEM82	HSPA14	PLEKHF2
SNTN	ATP9A	SIX4
ATP7B	RTRAF	TDP2
POLQ	GATM	HGS
PLA2G10	ENDOD1	GPAM
EXOG	USP19	GNG5
LGALS8	MXD1	CLCN7
EXOC3L1	MAT2B	OIP5-AS1
UTP18	PRDX4	OSTC
ANKRD54	RELL1	ADAM10
CCDC86	LOC107986148	KANSL3
RUNX2	RTL6	CWC22
BACH1	SSH1	MICU3
MDH1B	INSR	HDAC6
ERAP1	CAMTA2	ELK3
MMP13	RAD17	BRIX1
LOC101929709	EXOC3L1	PTP4A2
USP25	ZNF318	CCAR2
TLCD2	KIAA0355	PIK3C2A
GRM8	TANK	BAG6
FAM189B	TUBAL3	ALCAM
CALML4	SLC35D1	MATN4
ARHGEF2	BMT2	TRIM59
GS1-594A7.3	ASB1	MFSD10
TTC37	SEC61B	TMEM156
FAM183A	HLA-G	SLC9A6
SSC4D	SFTPA1	AGAP3
SERTM2	DNAJA2	TIPIN
BIRC2	SEMA4G	TATDN1
LY6E-DT	NDUFA5	CDC37L1
CHD9	ANPEP	C18orf54
FRMD3	CCT2	TRAPPC8
TMEM218	CTNS	HACD3
CHD1	USP42	GRIK1
APOL1	WASF3	AKAP7
TMED7	CRAT	SPTLC3
C4orf47	UBE2J1	INPPL1
CDC42BPG	DYNC1LI1	CDK8
ECT2L	HTATSF1	PNPLA8
C22orf23	THEMIS2	C6orf223
OXTR	MSANTD4	UEVLD
TMEM62	PDCD2	PIP4P2
PIFO	RNFT1	ARAP1
EFCAB1	SNHG14	LYRM1
TLE4	ABCA2	JKAMP
FAM81A	TXNL1	TWSG1
SLC13A2	NCKAP5L	CHM
HCG4B	MGAT5	LCOR
C8B	ACACB	BEST2
URB2	FERMT3	PARD6B
TATDN2	JKAMP	DENND4B
MMAA	TIPIN	CCDC160
TSC22D2	THAP9	LATS1
WDR86-AS1	ZNF135	UBP1
WDR36	ULK1	PACS2
HEATR5A	CD38	NDUFS2
LOC105373501	CACNA1D	OPA1
GRINA	ZNF584	HNRNPD
TRIM6	TOM1L2	NGFR
RSBN1L	IL15RA	FAM102B
LOC101929243	MINK1	ERO1B
GGA2	SLC38A7	C2orf88
ATP10D	STOX2	SPG7
CALCOCO2	UFM1	DEF8
LOC107986962	SHPRH	CYRIB
POLA2	CACNA1H	CACNA1H
RBM43	CLDND1	CAPS2
HK2	SIDT2	RNF10
DNAAF3	ZBTB40	ROMO1
FAM122C	CAAP1	GCKR
UVRAG	CPS1	TRAM1L1
POLR3D	MDC 1.00	TPRKB
SSTR2	DHRS11	TXNDC16
DYDC2	TMEM33	SPOUT1
LOC107984965	SLC17A4	EAPP
MFSD12	TRNT1	RGS17
ESF1	JUND	NOTCH2NLC
PUS7L	CASP3	GALT
PLD1	SHLD3	LOC101926969
CFAP91	ATG14	TTLL4
CLSPN	PC	LYRM2
GBP3	KCNJ15	KATNAL1
SLC9A3R1	ZNF142	SLC39A7
ARMH4	DBF4	MSTO1
RIOK1	HIGD1A	SNX6
CD164L2	WNK1	ENAH
LOC105369301	SNX20	ERAL1
LOC105376739	CYP27A1	IMPA1
TRAF3IP1	PIK3CA	METTL3
AKTIP	LOC102723458	ZBTB48
COL28A1	AASDHPPT	LZTFL1
LOC105376486	TMEM126A	PHKA2
RCOR1	RPE	TGFBR1
C3AR1	CEACAM1	DRAM2
FBXO15	COX20	PDE1C
ATF5	PLEKHG7	GPR142
CFAP20DC	ARMC1	SPNS1
GPT2	GABRP	PFKL
TSNAXIP1	TRANK1	UHMK1
TBC1D1	LOC100507516	TMEM168
CREB1	PLCXD2	NUDT15
TMPO	SMIM10L1	MACROD2
DYNLL1	TM2D2	DBT
NADK	ACKR4	VSIG10L
SLC28A2	RFK	PDS5B
FHL3	BRPF3	SEPTIN10
UBFD1	CEBPB	EBF2
TMEM68	PSKH1	TMUB2
BTD	TARDBP	ZNF569
FBXO5	LACTB	TSTA3
LOC105370997	DCTN2	C3orf14
SMCO3	RBMS2	CNOT6L
SLC66A3	EIF4E	LPAR2
ARHGEF37	ALG5	TMEM44
TWNK	SLC7A9	PRMT7
TCEAL2	MEGF8	TRAPPC2
EFHC2	PLEKHA3	MIGA1
ORC1	FRMD3	SLC16A10
AKR1C2	STX17	NDC1
JADE2	BMF	PIAS1
SPA17	TERF2IP	SLC38A7
AMOTL2	HMBOX1	PLEKHM2
DTHD1	GLMP	ZFR
PSENEN	FOSB	FAM126B
PECR	CDK18	EIF5A2
PRRT1B	UTP23	TCEAL9
IPO5P1	CENPH	BTBD6
DZANK1	MRPS35	SERTM2
SRI	LOC105374118	SLC7A5
LOC107986558	NEPRO	PPP1R37
C3orf36	SLC43A1	CACUL1
FEM1C	BTBD1	STRIP1
STRBP	UVRAG	ATP5ME
SPAG17	PRR36	TNFAIP2
AXL	SSBP1	NADSYN1
FMN2	ARL6IP6	POLR2H
CIBAR2	ARHGEF37	CYB561A3
HIBCH	POGLUT1	CDK16
GALNT1	PSMA5	CCNG1
BBS9	RNF26	DTD2
WDR38	SOGA1	PLK3
SH3TC2	SEC11A	CEP57L1
PLAA	KIAA1671	MTX1
SOWAHA	LOC102724200	PPIP5K2
IQSEC3	TAPT1	ARFGAP2
DERL3	FAM53B	S100A13
CCND1	KSR2	HOOK3
SERTAD1	LIN7C	DHX36
GPR37	MYORG	NIPSNAP2
SAXO2	ABL1	CENPK
C5AR1	SNX33	ARHGAP12
KIAA0040	BEST3	ZNRD2
BBS12	ZER1	ZFAND1
ACO2	SF3A1	ZNF483
ARL5B	TP53BP1	PIEZO1
LRRC34	CCDC85C	GDI1
NTM	WBP4	RNF13
EGOT	APOC3	CEP57
MAP3K8	PCDHA12	SOS 2
CTSC	HAVCR1	MITD1
TUBA4B	TTLL12	PGAP2
VAMP5	IRAK4	ATE1
CCDC191	GLYR1	LOC441666
CCDC81	NME7	TNMD
AFMID	RAD54L2	GPM6A
CFLAR	CCN2	FAM13B
HDAC9	CCL3L3	SYDE2
TTF2	RBM45	PCMT1
ZMYND12	NR1D2	FNBP1L
FXYD1	DENND11	EMILIN3
C3orf38	PCYT1B	RHOBTB3
MOK	ARRB1	VAC14
ACBD3-AS1	EMC7	MAPK6
DEK	RPAP1	SOX2
MAP3K14	SMG1P2	CARD19
LOC105375368	PHF2	ZMYM5
PPRC1	ARID3B	CEP97
LOC101929704	ANO5	WAC
ZNF410	TTLL8	LMO3
GPD2	EXD2	CHD9
RETREG1	HCG4B	RYK
LMLN	NUCB2	ZNF322
C11orf97	DNAJB14	SGSM2
SERPING1	RPS6KC1	SBNO2
FBP1	EPHA2	ZUP1
SENP5	STX11	FAM160B2
LOC105371363	FUNDC1	AGRN
BNIP2	PCNA	RPS6KA3
ZNF667-AS1	GLRA4	NUDT22
PRRT3	CISD1	PICALM
ZBTB2	LOC101927272	LSM 5.00
DNAH3	TCIM	PPTC7
ERBB2	PATL2	GPBP1
SEC14L4	PSD3	LIN7A
CCDC40	ORC5	SNX33
PPP1R11	XIAP	BARD1
B9D1	SIX1	ACIN1
WDR63	DANCR	GKAP1
MGAT5	NOL4L	PRPF40B
CDKL1	HNRNPH3	CRYZL1
SERPINA5	TCP11L1	THNSL1
KYAT3	CBX4	CBS
TBK1	TRAK2	AKR1B1
RETSAT	CREB3L1	AK6
VIM-AS1	CKS2	MRPS30
KRT6A	LINS1	MARCHF1
NQO1	PSMB1	UBXN2A
LINC01765	CDV3	TMED1
SNIP1	IYD	PIGX
IFT88	HNRNPA3	TSC22D2
WWOX-AS1	CPA6	THBS1
CXCL3	HSD17B12	ATG13
CCL3L3	LOC105371692	TBC1D8B
PLAUR	CCDC6	INTS3
EFCAB6	NECAP1	SOSTDC1
RARRES1	NCL	HBEGF
STK36	UTP6	FOXRED1
MS4A8	SLC16A4	ANGPTL3
LOC105378150	RMI2	ZNF614
SENP1	SPTSSB	CALM2
TIPARP	GPN3	MSH2
CLDN5	CAMK2G	PCGF5
CEACAM18	OTUD1	LRRC9
GPC5	CCDC91	MORF4L2
ALDOB	SLC29A3	TRPM3
SH3D19	YIPF5	PDK1
FLACC1	GTF3C1	FCHO2
GAS2L2	LIFR	KIF2A
RASSF9	SLC26A11	TMEM214
CALHM6	CYB5R4	STRN
NRBP1	ZFAND6	HAT1
C9orf72	ZNF121	ACOT8
XPO5	INTS12	NSA2
IQCD	METTL14	MAT2B
DCTN4	AOC3	ZNF791
CRISP3	CUL7	NUDT12
MARCHF10	LINC01887	S100A4
MDGA1	NDUFB5	TOPORS
DCAF10	GPATCH8	STRAP
LOC107984745	LINC01278	ZNF738
CUL2	LLPH	RNF180
ANKZF1	ERLIN2	SLC8A1
EIF5B	EGLN1	TMEM208
ZNF202	LRRC75A	GPR108
VEPH1	MRGBP	SLAIN2
CCNYL1	ZNF207	HINT2
OSCP1	SNRPD1	FAM117B
LOC105378973	TYW5	ERCC6L2
INTS6	CLSTN2	EEF1AKMT2
DCDC2	VPS29	TBC1D32
SH3BGRL2	CCZ1B	TKFC
GLRA4	KIAA0040	SAV1
UNK	PAPOLG	TMX1
SEH1L	RIPK1	LRRIQ3
DENND5A	MRPL17	CACYBP
C2orf81	AGXT2	SLC35B3
TPP1	FAM102A	PAFAH1B1
BBOF1	MEF2C	CPED1
DIO1	GPR87	STK17A
DAW1	HINT3	SBDSP1
ALDH5A1	ABLIM1	FAM124A
HSD3B1	ZFYVE1	SLC43A1
P2RY2	THNSL1	HARS2
RNF19A	LLGL1	MPLKIP
STK3	NEDD4	DBNL
NSMAF	NCOR1	TPCN1
HEBP1	NDRG1	RHOQ
GCM1	TRIML2	TAF6
NFKBIE	SLCO5A1	EIF2S1
TANGO6	BEX4	KHNYN
SLC4A5	NRDC	DMWD
ANKRD9	MPDZ	MAN1A2
CCNT1	GTPBP2	ZNF652
B3GNTL1	PLGRKT	CENPX
BLCAP	CDHR2	PDE4D
LINC02532	RETSAT	COPS8
SPEF1	VGLL4	CAP2
ARMH1	PUM3	IRF3
SPATS1	DCTN1	SMN2
ABAT	TNFSF11	ZNF706
CDC27	BCLAF1	PPM1D
LINC00886	HLA-A	TAF9
GNL2	GIMAP2	EIF5
GABPB1	SLC35G2	PIGP
RSPH1	THAP10	TCEAL5
RALGPS1	CCNJ	MBNL2
SYN1	GSTO1	HMMR
SSUH2	PHLDA2	TRIM24
COA3	SAT1	MGAT4C
TRMT10C	FAM183BP	CYB561D2
PRR18	CIART	SLC35B2
NOL6	CDC73	PPP2R5B
LOC107985177	TCEA1	DCAF16
EIF3M	SRP54	GRK2
CCDC151	CCL20	LACTB2
EGR2	C2orf72	MANCR
ITPRIPL2	TSPY26P	MEAK7
LIN52	MRPL32	BAP1
NUDT4	FAM210B	MAGI2-AS3
MACROD2	HEATR5A	EPHA5
FARP1	GON4L	NAPG
LINC01522	SLC7A11	TAZ
YRDC	LOC107983971	ALG13
CATSPERD	GPR143	PTGER3
LFNG	ANKLE2	ATXN2L
ARC	GNAI1	EIF1
LDLRAD1	HSP90AA1	DACH1
POLR3C	RRP15	SLC25A30
IFT22	IFI30	SFT2D2
PNPLA4	RGS1	PPP2R5A
IL18R1	PACS2	MYO19
KLHL20	PLD2	EMC2
DLX4	ZBED4	IGHMBP2
USP33	MEX3C	CORO7
BLOC1S3	FAM98B	ZNF765
NPL	ZNF620	HPS1
PHYHIPL	CCDC160	RFC3
FBXO28	ICAM4	COL6A6
ACER2	DPY19L4	CDK1
PGAP1	KCNA1	CLDN12
CYB5D1	MAU2	RORA
KNG1	GYG1	TXNDC9
CLIC6	KRTAP2-3	SMC6
CDC6	ARL14EP	CCDC110
LRRC23	FNDC3A	ADAMTS5
MYCL	C5orf22	KDM5C
ICAM1	ADPRM	PTPN4
LOC105379362	ATXN2	TADA3
HAL	TNFRSF10A	DHX8
PJA1	OSER1	RRP7BP
SLC46A3	ZNF24	PLSCR4
RAD51AP1	TMCO1	UQCC1
KATNB1	NAT8	TRABD
PNO1	OAT	SLITRK1
CYB5R1	RAPGEFL1	VPS54
TEX21P	CRISPLD1	KLHL18
MGME1	ARHGEF7	PSAP
KLHDC7B	OGDH	OMA1
OTUD4	GLIPR2	OGFOD2
LOC105376652	SH3D19	CIP2A
HSPA13	DARS1	FAM114A2
LOC105372059	SGO2	SACM1L
NDUFA4	DBR1	UBA6
MAPRE1	NNT	GGA1
MRPS31	HSPA4	GGT7
IL15RA	XPC	FAM214B
GAMT	DAPK1	CAND1
NATD1	FEM1B	NRIP1
BARX2	RAB27B	LPGAT1
PPP1CC	TBL1XR1	SELENOI
PRAP1	LRRCC1	RPL23AP53
STXBP4	STMP1	ARHGAP40
FABP6-AS1	ZNF706	SMURF2
SETX	BCAS2	RAB4A
RNF217	CPEB3	MACIR
ZNF217	KDM3B	NEK1
ATXN1-AS1	RAB11FIP5	TCAIM
FRMPD2	GCA	MDM2
LOC105376892	MYH9	BRIP1
BCL2	PIGF	MARS1
HSD17B8	THAP12	FEZ2
ZNF292	PCMTD1	RND1
TP53AIP1	CNOT8	ZNF146
HIF1AN	RIOK3	SHKBP1
IRF2BPL	PRAG1	SMAD2
IK	TRIM26	MAP4K5
MT1M	YPEL3	SLC25A32
C11orf80	DRAM1	RBM41
DDX18	TBC1D25	LIN9
DKC1	CASKIN2	NOC3L
SRGAP1	IFNA22P	REEP4
KIAA0319	FAM3C	POLL
ZNF875	SLC5A9	SH2D3A
DRAIC	NDUFV2	FKTN
LOC400710	TLE4	WDFY1
SPRY4	HMGCLL1	SLC2A8
PABPC5	MPP1	TESC
ANAPC4	CSNK1G3	SSB
CENPN	EIF1B	BMPR2
RCHY1	ODR4	USP53
LOC728196	MITD1	FAM126A
HCAR3	RUBCN	DDX6
RNF149	FAT1	ME3
CCDC65	DNPEP	LTB
NR4A1	STARD3NL	EPHB2
EHD4	SLC35A5	EMC4
HSBP1L1	EID2	POLRMT
RAB37	PNPLA3	PAIP2
SLC38A2	TMEM8B	PPP1R35
FOSL1	NFKB2	PTPN23
MIR210HG	TMCO3	RANBP10
MAGI2	FLJ32255	LOC100294145
ARMC8	INTS6	TRIM2
GET1	CSF3	LEPROT
CREB3L4	MICB	EPHA2
FKBP5	DOCK6	ADCY7
LOC105372629	CNOT3	ZNF431
NME5	ANKRD27	BACH1
MIPEP	ACOT7	LZTR1
HIVEP1	TMEM167B	KRT6A
AMBP	ANKRD49	CHUK
GRPEL2	IFNE	EDC4
AMER1	THRB	MECP2
BBS2	PITPNM2	ABHD17B
MTHFD1L	BICRAL	CHFR
CSPP1	MPRIP	FAH
SPATA18	GRAMD4	LRRC19
DUSP18	MARCHF7	AIDA
SEC24D	FHL3	OGFRL1
TEX26	FOXQ1	WDR55
ABITRAM	CASTOR3	ELP4
MIPEPP3	TBCA	MLXIP
PSMB10	H2BC21	ARHGAP42
MAPK3	ADAR	PPP2CB
PCSK4	SEMA3A	POGLUT1
SNX20	CEPT1	SNX10
HSPA14	SDHD	FAM47E
MYC	SERTAD1	TOR1AIP2
CFAP161	IFIT1B	ARL2BP
MS4A12	FAM53C	LYSMD4
SDAD1	ZNF221	SPATA20
LOC105372767	HSPA1A	DPH2
JHY	PDCD6	ATP5F1B
SH3BP1	C16orf87	EIF6
ADO	INVS	MAD2L1
TPPP3	HCAR3	CCDC88A
BDH2	H2BC8	ANO7
JUNB	PON2	TMEM9
CEP250	INTS1	GSKIP
TUBGCP2	GSTM4	BCL2
SLC15A1	SLC30A10	RAB28
EGLN3	RPRD2	PYGB
RSL1D1	ALS2	PRH1-TAS2R14
YPEL2	TMEM30A	ADAM8
TEKT3	RERE	DIS3L2
MAX	TMEM230	ANKRD50
SFTPA1	C11orf86	BAX
CTNND2	PAFAH2	COA6
DARS1	LOC101927354	CC2D1B
LOC100129534	FPGT	SLC35F1
WDR34	LMO3	ZNRF2
LRRC43	PPP1R3D	JUND
FAM241A	NCBP2	MAN2C1
TCTEX1D4	LRATD2	LOC105375752
TASOR2	DCUN1D3	BUB3
BCL2A1	KHDRBS1	SEC22B
DGKD	FITM2	LFNG
C1GALT1	UNC93B1	PIAS2
TRNT1	PRXL2B	FNIP1
RHOT1	TFAP2C	CLGN
LINC01278	FRY	CAB39
WDR75	ERC1	FASTK
BRINP1	MKRN1	DPPA4
STX7	TM9SF2	EIF2B4
ANK1	ERBB2	ATG101
LINC02345	BTD	FAXDC2
FBXW9	RHOB	THAP6
DHX9	CELSR2	PAK3
EIF1AX	AHNAK	SLC4A7
ANKRD42	GET1	CCDC85C
DNTTIP2	COPB1	SLC4A2
LOC101929974	KIAA0556	DOT1L
CETN2	DCK	LST1
LPCAT1	SMIM24	SHLD2
LOC107984774	UNC45A	IGIP
COL17A1	MFSD1	TRIM23
LOC105379040	ZBTB39	PLAG1
ARL6IP6	DLGAP4	DGKQ
NDUFS4	CHP2	MRPS21
CCDC78	VPS52	DCTN6
SLC25A10	CYB561A3	CCDC88B
SPAG8	ARHGEF9	SGMS2
MLF 1.00	PRAP1	NR1D2
ATG12	ZNF138	TMEM245
FGF14-AS2	ATG5	UBE2J1
SMS	CARM1	WDFY3-AS2
GLA	PARP16	TSN
MUC21	MPI	GUCY1A1
ZSCAN12	GSKIP	EXOSC7
ATP5ME	IL18R1	LAMTOR2
WHAMM	ZNF146	MRPL55
HDLBP	NPY1R	BCR
RABL2B	OSBP2	HINT1
GYG1	CTDSPL2	COQ8B
C2orf76	GANAB	HOOK1
FHOD3	PTMA	STK16
LRIF1	LOC107986558	MAP3K7
HLA-DPB1	RBL2	TNKS2
LOC107986524	ATL2	SGSM3
C11orf54	SLBP	SERPINE2
LRGUK	IRF2BPL	SMC3
ERICH2	THUMPD1	NDST1
TP73	CCDC194	POLR1C
AP1M1	LOC729218	TOMM7
TLR7	MIOS	FGD5
LOC102725048	PFKL	ZNF518B
RGS16	RAP2B	LSM 7.00
TBX1	PSMD14	SLC44A1
SLC25A53	MRPS30	ARHGEF10L
SNAP23	CAD	PKD2
CCDC13	ATXN3	SMIM30
ARID4B	BAHCC1	GIPC2
BCL2L14	SLC39A5	ORC2
CAPS	SETD1A	SGCB
RAB36	CLDN1	SMPD4
PPP1R42	SEC62	EPM2A
GANC	TBC1D9B	RNF181
LYPD6B	BATF3	RBM8A
EP300-AS1	TMEM87B	TMED9
NMD3	AP2A1	GPAT4
ITIH1	TAAR1	TBCEL
ACOX3	ZNF680	LINC01003
ARMC2	XYLT2	RRAGD
PRPF4	ZNF862	N4BP2L1
VTN	LOC105377524	PRIMPOL
NEK5	HLA-L	WDR90
CTF1	TMEM217	RHOC
LOC105376239	SENP6	LRRTM2
PET100	KYAT1	SMPDL3A
MTARC2	HIC2	FAM204A
OSTM1	PACS1	RBM12
CARD8	VDAC2	ATMIN
BTN2A1	TMEM214	LIN54
PFKP	TTLL6	CNOT6
RGS9	MTOR	SCEL
LOC107985480	DIRAS3	SPOCK2
HIVEP2	APBA1	NUFIP1
CFAP45	KLF4	MRPL38
PAIP1	HAUS3	TMCO1
PRPF38A	CALCOCO2	KLHL7
HSD11B1L	BCL2A1	NUDT11
APH1B	TSPAN14	NUP43
NRAV	ARHGAP32	CDKN2AIPNL
RLIM	EP300	DEPDC1
NFKB2	WIZ	MTHFD2L
MTA2	NFE2L1	FAM214A
RIC1	SLC38A6	DMAP1
TMEM67	PTDSS1	PKN1
RNF186	TRAPPC13	WDR72
LOC101929006	ANAPC10	KLHL8
LOC101928907	LYRM1	ST8SIA6
ARID3A	BCL2L14	GGA3
PROSER3	INPPL1	MFAP3
GZF1	BAIAP2-DT	MPP5
MRVI1-AS1	FMN1	POLR3F
ARHGEF26-AS1	UBE4B	SRP72
ZNF296	SEC31A	EIF1B
ZNF879	PHACTR4	NIFK
CFAP52	LOC107986639	PDE8B
FAM86C2P	MAN2A2	TELO2
SRRM1	GPR35	ELMOD3
LOC105378268	ABRACL	VPS25
C9orf116	OSM	SESTD1
SPRED3	ALPI	SLC29A2
HELT	ETAA1	UBC
PSMA1	LRRC40	ARFGAP1
ADGRV1	HNRNPUL1	PIK3IP1
TAF1A	ALG8	CDK17
BAK1	PRPF8	RNASEH2B
EPHX2	IRAK2	RNF141
DCC	LY6E-DT	C1orf52
SPATA33	H2BC5	COMMD8
FILIP1	FOXRED1	SSNA1
PLEKHN1	PCYT1A	VPS52
SPRY1	SLC25A23	TIMM17B
PRH2	SLC35E2B	MMP16
NOP56	DOT1L	ARID3B
USP1	DUSP6	DHPS
DCUN1D3	CDHR5	BRAF
ARHGAP18	NIPSNAP3A	RAB30
SLC27A2	DLEU2	C12orf4
PHLDA2	MTERF1	INSIG2
ING3	ZSCAN30	E4F1
LINC01145	MED12	RECQL5
PTP4A3	RC3H1	C8orf37
SRSF2	COP 1	GABRA2
NOSTRIN	DDX47	PAIP1
TLNRD1	LOC107985177	ERI1
SIAH2	ACE2	C5orf51
PACRG-AS1	ODAM	N4BP2
ACOT12	ADAM28	DCBLD2
ADGRA1	CRYZL1	BST2
CASP6	LSM 8.00	ZSWIM8
CRYBG1	LINC00667	SIRT6
HMG20B	KIN	CARD10
FOXC1	CRYL1	ATP6V1C1
C19orf12	BHLHE41	SEH1L
NDUFAF8	HPSE	ATAD3A
ARPC1A	KYNU	LDLR
STX11	TUB	GATAD1
LRFN1	UBE2E1	LACC1
ENKD1	PHF12	TRMT5
RNF139	TUBGCP2	ITFG1
MB21D2	ATXN7L3B	ADGRF4
UTP23	TMEM170A	EMBP1
CEP19	CRYBG1	PUS10
DAZAP2	ZBTB21	SHLD3
SPATS2L	TMEM65	POLR2K
UNC13C	DCAF10	INTS8
LIPC	CALCA	GALNT4
CASC2	SQOR	C12orf29
LINC02031	BMP2K	FYTTD1
LOC101927026	THUMPD2	TMEM79
COG7	BBS1	PANK4
LINC00689	LOC101927060	CPSF2
RAB5A	CCT5	PITPNM2
CABCOCO1	CMTM6	ATRX
LOC105376391	TENT4A	C1D
CFC1	PRPF40B	MORF4L1
ENPEP	VHL	MYBL1
MYH3	RORA	PEX13
GAPVD1	DCP2	IPPK
MARCHF2	PLCE1	PRTFDC1
UQCRQ	PRKCA	CLIC4
ACKR4	SNX2	GORAB
SIGLEC12	F5	VASP
LOC101929698	ANKFY1	COL9A1
SNRK	LRR1	SOX11
DZIP1L	FRS2	SCAF11
ATF7IP2	HDAC2	CEP112
PCAT6	ITIH6	FXR1
CFAP65	NUP214	IFI27L1
AKR1D1	SNX30	FAM171B
POT1	MRPL44	COG6
SERPINA4	DCP1A	SEL1L
LRRTM2	SLC25A33	ANKS3
MYCBP2	SDAD1	LOC105369477
RSPH10B2	AGBL5	NDUFB3
GNAI3	WEE1	TVP23B
PNLIPRP2	RAB22A	CENPN
PTGER4	FAM210A	TK2
CDC14B	OTUD4	PITPNB
ZC3H7B	FADD	DHRS13
RGS17	PSMD10	TMEM70
ERICH6-AS1	E2F5	ZFPM2
XPO6	GABRG2	NPR 3.00
FLT3LG	ATF4	WNT10A
IDH1	CEBPZOS	MDFIC
LARP7	MFSD14A	PIK3CD
DROSHA	MAPRE1	RABL6
PPP1R7	DUSP1	MFSD8
DHRS2	DDX18	RNASEH2C
NAA25	HNF4A	LOC105376486
NRIR	CENPS	CD58
CNBP	ATL3	MYH9
PDK2	MALRD1	LRRC14
EPN3	PRRG1	ZNF879
FGFR1OP2	MAP3K13	INTS2
PPP1R15A	SETD5	GDF15
SNTG1	MRFAP1L1	SDHAF3
CXCL16	TULP3	CIAO3
SLC25A35	STK36	TRAP1
WDR66	DERL1	WRAP73
NEK10	KIAA1191	WDR81
LGMN	JOSD1	CAPRIN1
TMEM106C	RASGRP1	UQCR11
OSBPL6	ABCA3	TMEM185A
RO60	ALG10	LARP1B
SLC7A5	MAPKAPK3	TP53I3
CNNM3	EVC	ATP6V1A
GRIK5	PDZK1	ATAD5
NXF3	SP2	KCNK6
FAM216B	ZMYND15	CEBPZ
LRRIQ3	FAM214B	SMCHD1
SDC1	ZNF296	PIGQ
TMEM144	CTNND1	SNF8
ANXA9	VIPR2	RHEB
POGK	ALDH18A1	TM9SF2
CROCC2	ICE2	FAM219B
APOH	EPC2	CRBN
OAT	CASP8	WDR83
ABTB2	KLC4	NOC2L
CCSAP	LOC107986655	GUCA2A
ATXN1	CFLAR	ZNF527
MED11	LRRC20	ZFYVE1
MMP24OS	SOX4	PSMB4
AK7	RBM8A	STAM2
CHEK2	TARS1	TCEAL7
EMB	ACADSB	SLC38A2
GABARAP	PIGZ	EBPL
TGS1	DNAJB1	MTCH1
RBBP8	NSMCE2	TMEM141
OSMR	DNM1L	KSR1
SSR1	SLAMF9	CBSL
NUP58	NR2C2	MKS1
CEP43	CABP5	ZBTB21
ZBTB10	LUZP1	HIF1AN
WDR89	GORAB	PMS1
[truncated: 9,407 more rows]
