# Supplementary material for: Virological characteristics of a SARS-CoV-2-related bat coronavirus, BANAL-20-236
Source: eBioMedicine. 2024 Jun 4;104:105181. doi: 10.1016/j.ebiom.2024.105181 (PMC11215962; doi:10.1016/j.ebiom.2024.105181)
Supplement: Supplementary Table S2 [file mmc2.xlsx]

## Sheet: S2 (Enrichment, HiTrach)
Supplementary Table S2. GO Biological Process terms that were enriched with the top 100 B236-Up/SC2-Up, B236-Down/SC2-Down, B236-Down/SC2-notDown, B236-notUp/SC2-Up, and B236-notDown/SC2-Down genes with the highest disco score in the HiTrach human iPSC-derived airway epithelial cells. The top ten terms are shaded in light blue.
Gene cluster	Library	ID	Gene ratio	Background ratio	Adjusted p	Gene name
B236-Up/SC2-Up	GO Biological Process 2021	positive regulation of cardiac muscle cell proliferation (GO:0060045)	4/78	14/14937	0.00064	ZFPM2/MEF2C/FGF2/TBX2
B236-Up/SC2-Up	GO Biological Process 2021	positive regulation of cardiac muscle tissue growth (GO:0055023)	4/78	17/14937	0.00075	ZFPM2/MEF2C/FGF2/TBX2
B236-Up/SC2-Up	GO Biological Process 2021	defense response to symbiont (GO:0140546)	7/78	124/14937	0.00093	BST2/IFI44L/NT5C3A/IFIT5/EIF2AK2/PMAIP1/IFI16
B236-Up/SC2-Up	GO Biological Process 2021	regulation of cardiac muscle cell proliferation (GO:0060043)	4/78	21/14937	0.00093	ZFPM2/MEF2C/FGF2/TBX2
B236-Up/SC2-Up	GO Biological Process 2021	defense response to virus (GO:0051607)	7/78	133/14937	0.0011	BST2/IFI44L/NT5C3A/IFIT5/EIF2AK2/PMAIP1/IFI16
B236-Up/SC2-Up	GO Biological Process 2021	regulation of axonogenesis (GO:0050770)	5/78	51/14937	0.0011	CHODL/SLITRK1/NGFR/NTRK2/LRRC4C
B236-Up/SC2-Up	GO Biological Process 2021	positive regulation of axonogenesis (GO:0050772)	4/78	43/14937	0.010	CHODL/SLITRK1/NGFR/NTRK2
B236-Up/SC2-Up	GO Biological Process 2021	negative regulation of viral genome replication (GO:0045071)	4/78	54/14937	0.022	BST2/IFIT5/EIF2AK2/IFI16
B236-Up/SC2-Up	GO Biological Process 2021	regulation of bone mineralization (GO:0030500)	4/78	57/14937	0.024	MEF2C/SLC8A1/CCR1/BMP6
B236-Up/SC2-Up	GO Biological Process 2021	regulation of viral genome replication (GO:0045069)	4/78	67/14937	0.040	BST2/IFIT5/EIF2AK2/IFI16
B236-Up/SC2-Up	GO Biological Process 2021	negative regulation of viral process (GO:0048525)	4/78	70/14937	0.043	BST2/IFIT5/EIF2AK2/IFI16
B236-Up/SC2-Up	GO Biological Process 2021	positive regulation of neurogenesis (GO:0050769)	4/78	72/14937	0.044	CHODL/SLITRK1/NGFR/NTRK2
B236-Down/SC2-Down	GO Biological Process 2021	cilium assembly (GO:0060271)	8/48	314/14937	0.0023	IFT27/FUZ/WDR90/DZIP1L/IFT140/MKS1/STK36/CFAP74
B236-Down/SC2-Down	GO Biological Process 2021	cilium organization (GO:0044782)	6/48	228/14937	0.015	FUZ/WDR90/DZIP1L/IFT140/MKS1/STK36
B236-Down/SC2-Down	GO Biological Process 2021	plasma membrane bounded cell projection assembly (GO:0120031)	6/48	278/14937	0.030	FUZ/WDR90/DZIP1L/IFT140/MKS1/STK36
B236-Down/SC2-Down	GO Biological Process 2021	protein polyglutamylation (GO:0018095)	2/48	11/14937	0.047	TTLL6/TTLL9
B236-Down/SC2-Down	GO Biological Process 2021	actin crosslink formation (GO:0051764)	2/48	12/14937	0.047	GAS2L2/BAIAP2L2
B236-Down/SC2-Down	GO Biological Process 2021	inner dynein arm assembly (GO:0036159)	2/48	13/14937	0.047	DNAH1/CFAP100
B236-Down/SC2-notDown	GO Biological Process 2021	positive regulation of cell population proliferation (GO:0008284)	12/81	474/14937	0.0097	KRT6A/HBEGF/LIF/CLDN5/DBF4B/NOP2/SERTAD1/THBS1/CLCF1/S100A6/TCIRG1/CCN1
B236-Down/SC2-notDown	GO Biological Process 2021	cytokine-mediated signaling pathway (GO:0019221)	13/81	621/14937	0.011	IL18BP/PTGS2/IL15RA/PSMB10/LIF/CXCL8/ICAM1/SERPINB2/EBI3/CLCF1/TNFSF14/BATF/TNFRSF12A
B236-Down/SC2-notDown	GO Biological Process 2021	positive regulation of cellular process (GO:0048522)	13/81	625/14937	0.011	KRT6A/IL15RA/HBEGF/ADAM8/LIF/CLDN5/DBF4B/NOP2/SERTAD1/THBS1/CLCF1/TCIRG1/ZC3H12A
B236-Down/SC2-notDown	GO Biological Process 2021	positive regulation of acute inflammatory response (GO:0002675)	3/81	15/14937	0.018	PTGS2/C2CD4B/ADAM8
B236-Down/SC2-notDown	GO Biological Process 2021	intrinsic apoptotic signaling pathway in response to DNA damage (GO:0008630)	4/81	51/14937	0.037	SFN/EPHA2/IKBKE/AEN
B236-Down/SC2-notDown	GO Biological Process 2021	regulation of lipid storage (GO:0010883)	3/81	22/14937	0.040	IKBKE/ITGB3/ZC3H12A
B236-Down/SC2-notDown	GO Biological Process 2021	cellular response to cytokine stimulus (GO:0071345)	10/81	482/14937	0.040	IL18BP/PTGS2/LIF/CXCL8/ICAM1/EBI3/CLCF1/BATF/SBNO2/ZC3H12A
B236-Down/SC2-notDown	GO Biological Process 2021	positive regulation of bicellular tight junction assembly (GO:1903348)	2/81	5/14937	0.040	EPHA2/CLDN5
B236-notUp/SC2-Up	GO Biological Process 2021	cellular response to type I interferon (GO:0071357)	19/84	65/14937	<0.0001	IFIT1/IFITM1/IFIT3/IFIT2/IFI27/OASL/RSAD2/OAS3/STAT1/ISG15/STAT2/IFI35/HLA-F/OAS1/ISG20/HLA-B/XAF1/PSMB8/MX1
B236-notUp/SC2-Up	GO Biological Process 2021	type I interferon signaling pathway (GO:0060337)	19/84	65/14937	<0.0001	IFIT1/IFITM1/IFIT3/IFIT2/IFI27/OASL/RSAD2/OAS3/STAT1/ISG15/STAT2/IFI35/HLA-F/OAS1/ISG20/HLA-B/XAF1/PSMB8/MX1
B236-notUp/SC2-Up	GO Biological Process 2021	defense response to virus (GO:0051607)	21/84	133/14937	<0.0001	IFIT1/CXCL10/NLRC5/IFITM1/TLR7/IFIT3/DDX58/IFIT2/IFI27/OASL/RSAD2/OAS3/IFIH1/STAT1/ISG15/STAT2/SHFL/TLR3/OAS1/ISG20/MX1
B236-notUp/SC2-Up	GO Biological Process 2021	defense response to symbiont (GO:0140546)	20/84	124/14937	<0.0001	IFIT1/NLRC5/IFITM1/TLR7/IFIT3/DDX58/IFIT2/IFI27/OASL/RSAD2/OAS3/IFIH1/STAT1/ISG15/STAT2/SHFL/TLR3/OAS1/ISG20/MX1
B236-notUp/SC2-Up	GO Biological Process 2021	negative regulation of viral process (GO:0048525)	14/84	70/14937	<0.0001	IFIT1/IFITM1/OASL/RSAD2/OAS3/IFIH1/STAT1/PARP10/ISG15/SHFL/TNF/OAS1/ISG20/MX1
B236-notUp/SC2-Up	GO Biological Process 2021	negative regulation of viral genome replication (GO:0045071)	13/84	54/14937	<0.0001	IFIT1/IFITM1/OASL/RSAD2/OAS3/IFIH1/PARP10/ISG15/SHFL/TNF/OAS1/ISG20/MX1
B236-notUp/SC2-Up	GO Biological Process 2021	cytokine-mediated signaling pathway (GO:0019221)	28/84	621/14937	<0.0001	PLVAP/CXCL9/IFIT1/CXCL10/IFITM1/IFIT3/IFIT2/IL18BP/IFI27/PSMB9/OASL/RSAD2/OAS3/STAT1/PTGS2/ISG15/STAT2/MT2A/IFI35/HLA-F/TNF/OAS1/ISG20/HLA-B/XAF1/PSMB8/MX1/TRIM22
B236-notUp/SC2-Up	GO Biological Process 2021	regulation of viral genome replication (GO:0045069)	13/84	67/14937	<0.0001	IFIT1/IFITM1/OASL/RSAD2/OAS3/IFIH1/PARP10/ISG15/SHFL/TNF/OAS1/ISG20/MX1
B236-notUp/SC2-Up	GO Biological Process 2021	positive regulation of interferon-beta production (GO:0032728)	8/84	36/14937	<0.0001	TLR7/DDX58/OAS3/IFIH1/DHX58/ISG15/TLR3/OAS1
B236-notUp/SC2-Up	GO Biological Process 2021	regulation of interferon-beta production (GO:0032648)	8/84	49/14937	<0.0001	TLR7/DDX58/OAS3/IFIH1/DHX58/ISG15/TLR3/OAS1
B236-notUp/SC2-Up	GO Biological Process 2021	positive regulation of type I interferon production (GO:0032481)	9/84	77/14937	<0.0001	TLR7/DDX58/OAS3/IFIH1/STAT1/DHX58/ISG15/TLR3/OAS1
B236-notUp/SC2-Up	GO Biological Process 2021	innate immune response (GO:0045087)	14/84	302/14937	<0.0001	IFIT1/CXCL10/NLRC5/IFITM1/DDX58/IFI27/IFIH1/DHX58/ISG15/SHFL/TLR3/OAS1/MX1/TRIM22
B236-notUp/SC2-Up	GO Biological Process 2021	cellular response to interferon-gamma (GO:0071346)	10/84	121/14937	<0.0001	OASL/OAS3/STAT1/LGALS9/MT2A/HLA-F/OAS1/HLA-B/GBP5/TRIM22
B236-notUp/SC2-Up	GO Biological Process 2021	negative regulation of innate immune response (GO:0045824)	7/84	38/14937	<0.0001	NLRC5/OAS3/DHX58/ISG15/STAT2/OAS1/NMI
B236-notUp/SC2-Up	GO Biological Process 2021	interferon-gamma-mediated signaling pathway (GO:0060333)	8/84	68/14937	<0.0001	OASL/OAS3/STAT1/MT2A/HLA-F/OAS1/HLA-B/TRIM22
B236-notUp/SC2-Up	GO Biological Process 2021	response to interferon-beta (GO:0035456)	6/84	28/14937	<0.0001	IFITM1/PNPT1/STAT1/SHFL/OAS1/XAF1
B236-notUp/SC2-Up	GO Biological Process 2021	antiviral innate immune response (GO:0140374)	5/84	14/14937	<0.0001	IFIT1/CXCL10/DDX58/OAS1/MX1
B236-notUp/SC2-Up	GO Biological Process 2021	response to cytokine (GO:0034097)	10/84	150/14937	<0.0001	IFITM1/IL18BP/CD274/STAT1/ISG15/LGALS9/SELE/SHFL/XAF1/MX1
B236-notUp/SC2-Up	GO Biological Process 2021	negative regulation of type I interferon-mediated signaling pathway (GO:0060339)	5/84	16/14937	<0.0001	NLRC5/OAS3/ISG15/STAT2/OAS1
B236-notUp/SC2-Up	GO Biological Process 2021	positive regulation of interferon-alpha production (GO:0032727)	5/84	20/14937	<0.0001	TLR7/DDX58/IFIH1/STAT1/TLR3
B236-notUp/SC2-Up	GO Biological Process 2021	positive regulation of response to external stimulus (GO:0032103)	9/84	139/14937	<0.0001	TLR7/DDX60/OASL/DHX58/IFI35/TLR3/TNF/GBP5/NMI
B236-notUp/SC2-Up	GO Biological Process 2021	response to type I interferon (GO:0034340)	4/84	9/14937	<0.0001	IFIT1/ISG15/SHFL/MX1
B236-notUp/SC2-Up	GO Biological Process 2021	negative regulation of type I interferon production (GO:0032480)	6/84	43/14937	<0.0001	NLRC5/DDX58/HERC5/IFIH1/DHX58/ISG15
B236-notUp/SC2-Up	GO Biological Process 2021	positive regulation of response to biotic stimulus (GO:0002833)	6/84	45/14937	<0.0001	DDX60/OASL/DHX58/IFI35/GBP5/NMI
B236-notUp/SC2-Up	GO Biological Process 2021	regulation of interferon-alpha production (GO:0032647)	5/84	25/14937	<0.0001	TLR7/DDX58/IFIH1/STAT1/TLR3
B236-notUp/SC2-Up	GO Biological Process 2021	cellular response to cytokine stimulus (GO:0071345)	14/84	482/14937	<0.0001	IFIT1/CXCL10/IL18BP/PNPT1/STAT1/PTGS2/NKX3-1/LGALS9/STAT2/MT2A/TNF/OAS1/GBP5/RUFY4
B236-notUp/SC2-Up	GO Biological Process 2021	positive regulation of chemokine production (GO:0032722)	6/84	53/14937	<0.0001	TLR7/OAS3/LGALS9/TLR3/TNF/OAS1
B236-notUp/SC2-Up	GO Biological Process 2021	positive regulation of NIK/NF-kappaB signaling (GO:1901224)	6/84	53/14937	<0.0001	TLR7/LGALS9/IFI35/TLR3/TNF/NMI
B236-notUp/SC2-Up	GO Biological Process 2021	regulation of type I interferon-mediated signaling pathway (GO:0060338)	5/84	30/14937	<0.0001	NLRC5/OAS3/ISG15/STAT2/OAS1
B236-notUp/SC2-Up	GO Biological Process 2021	negative regulation of cytokine production (GO:0001818)	9/84	182/14937	<0.0001	NLRC5/DDX58/HERC5/CD274/IFIH1/DHX58/ISG15/LGALS9/TNF
B236-notUp/SC2-Up	GO Biological Process 2021	interleukin-27-mediated signaling pathway (GO:0070106)	4/84	15/14937	<0.0001	OASL/STAT1/OAS1/MX1
B236-notUp/SC2-Up	GO Biological Process 2021	positive regulation of pattern recognition receptor signaling pathway (GO:0062208)	4/84	15/14937	<0.0001	DDX60/OASL/DHX58/TLR3
B236-notUp/SC2-Up	GO Biological Process 2021	cellular response to virus (GO:0098586)	5/84	35/14937	<0.0001	CXCL10/DDX58/IFIH1/LGALS9/OAS1
B236-notUp/SC2-Up	GO Biological Process 2021	regulation of ribonuclease activity (GO:0060700)	3/84	5/14937	<0.0001	OASL/OAS3/OAS1
B236-notUp/SC2-Up	GO Biological Process 2021	positive regulation of cytokine production (GO:0001819)	11/84	335/14937	<0.0001	TLR7/DDX58/CD274/IFIH1/PTGS2/DHX58/ISG15/LGALS9/TLR3/TNF/GBP5
B236-notUp/SC2-Up	GO Biological Process 2021	regulation of interleukin-6 production (GO:0032675)	7/84	110/14937	<0.0001	TLR7/DDX58/IFIH1/LGALS9/TLR3/TNF/HLA-B
B236-notUp/SC2-Up	GO Biological Process 2021	antigen processing and presentation of exogenous peptide antigen via MHC class I, TAP-dependent (GO:0002479)	6/84	73/14937	<0.0001	PSMB9/TAP1/HLA-F/TAP2/HLA-B/PSMB8
B236-notUp/SC2-Up	GO Biological Process 2021	detection of virus (GO:0009597)	3/84	6/14937	<0.0001	DDX58/IFIH1/TLR3
B236-notUp/SC2-Up	GO Biological Process 2021	regulation of nuclease activity (GO:0032069)	3/84	6/14937	<0.0001	OASL/OAS3/OAS1
B236-notUp/SC2-Up	GO Biological Process 2021	positive regulation of interleukin-6 production (GO:0032755)	6/84	76/14937	0.00012	TLR7/DDX58/IFIH1/LGALS9/TLR3/TNF
B236-notUp/SC2-Up	GO Biological Process 2021	positive regulation of tumor necrosis factor production (GO:0032760)	6/84	77/14937	0.00012	DDX58/OAS3/IFIH1/LGALS9/TLR3/OAS1
B236-notUp/SC2-Up	GO Biological Process 2021	antigen processing and presentation of exogenous peptide antigen via MHC class I (GO:0042590)	6/84	78/14937	0.00013	PSMB9/TAP1/HLA-F/TAP2/HLA-B/PSMB8
B236-notUp/SC2-Up	GO Biological Process 2021	regulation of NIK/NF-kappaB signaling (GO:1901222)	6/84	80/14937	0.00015	TLR7/LGALS9/IFI35/TLR3/TNF/NMI
B236-notUp/SC2-Up	GO Biological Process 2021	positive regulation of tumor necrosis factor superfamily cytokine production (GO:1903557)	6/84	81/14937	0.00015	DDX58/OAS3/IFIH1/LGALS9/TLR3/OAS1
B236-notUp/SC2-Up	GO Biological Process 2021	positive regulation of monocyte chemotactic protein-1 production (GO:0071639)	3/84	8/14937	0.00023	OAS3/LGALS9/OAS1
B236-notUp/SC2-Up	GO Biological Process 2021	positive regulation of intracellular signal transduction (GO:1902533)	13/84	546/14937	0.00024	TLR7/DDX60/OASL/DHX58/TNFSF10/NKX3-1/LGALS9/IFI35/TLR3/TNF/SECTM1/TRIM22/NMI
B236-notUp/SC2-Up	GO Biological Process 2021	positive regulation of inflammatory response (GO:0050729)	6/84	89/14937	0.00024	TLR7/IFI35/C2CD4A/TLR3/TNF/NMI
B236-notUp/SC2-Up	GO Biological Process 2021	regulation of type I interferon production (GO:0032479)	6/84	89/14937	0.00024	NLRC5/DDX58/HERC5/IFIH1/DHX58/ISG15
B236-notUp/SC2-Up	GO Biological Process 2021	negative regulation of cytokine-mediated signaling pathway (GO:0001960)	5/84	55/14937	0.00031	NLRC5/OAS3/ISG15/STAT2/OAS1
B236-notUp/SC2-Up	GO Biological Process 2021	positive regulation of defense response (GO:0031349)	6/84	98/14937	0.00040	TLR7/IFI35/TLR3/TNF/GBP5/NMI
B236-notUp/SC2-Up	GO Biological Process 2021	cytoplasmic pattern recognition receptor signaling pathway in response to virus (GO:0039528)	3/84	10/14937	0.00042	DDX58/OAS3/IFIH1
B236-notUp/SC2-Up	GO Biological Process 2021	positive regulation of RIG-I signaling pathway (GO:1900246)	3/84	10/14937	0.00042	DDX60/OASL/DHX58
B236-notUp/SC2-Up	GO Biological Process 2021	positive regulation of T cell apoptotic process (GO:0070234)	3/84	10/14937	0.00042	CD274/IDO1/LGALS9
B236-notUp/SC2-Up	GO Biological Process 2021	positive regulation of interleukin-8 production (GO:0032757)	5/84	61/14937	0.00047	TLR7/DDX58/LGALS9/TLR3/TNF
B236-notUp/SC2-Up	GO Biological Process 2021	regulation of monocyte chemotactic protein-1 production (GO:0071637)	3/84	11/14937	0.00055	OAS3/LGALS9/OAS1
B236-notUp/SC2-Up	GO Biological Process 2021	antigen processing and presentation of peptide antigen via MHC class I (GO:0002474)	4/84	33/14937	0.00066	TAP1/HLA-F/TAP2/HLA-B
B236-notUp/SC2-Up	GO Biological Process 2021	response to exogenous dsRNA (GO:0043330)	4/84	35/14937	0.00082	IFIT1/DDX58/IFIH1/TLR3
B236-notUp/SC2-Up	GO Biological Process 2021	regulation of chemokine (C-X-C motif) ligand 2 production (GO:2000341)	3/84	13/14937	0.00089	OAS3/TNF/OAS1
B236-notUp/SC2-Up	GO Biological Process 2021	positive regulation of innate immune response (GO:0045089)	4/84	36/14937	0.00089	NLRC5/IFI35/GBP5/NMI
B236-notUp/SC2-Up	GO Biological Process 2021	antigen processing and presentation of endogenous peptide antigen (GO:0002483)	3/84	14/14937	0.0011	TAP1/HLA-F/TAP2
B236-notUp/SC2-Up	GO Biological Process 2021	positive regulation of immune response (GO:0050778)	5/84	75/14937	0.0011	RSAD2/LGALS9/IFI35/GBP5/NMI
B236-notUp/SC2-Up	GO Biological Process 2021	regulation of immune response (GO:0050776)	7/84	179/14937	0.0012	IFITM1/HERC5/RSAD2/DHX58/HLA-F/HLA-B/LAG3
B236-notUp/SC2-Up	GO Biological Process 2021	regulation of viral entry into host cell (GO:0046596)	4/84	39/14937	0.0012	IFITM1/LGALS9/LY6E/TRIM22
B236-notUp/SC2-Up	GO Biological Process 2021	regulation of tumor necrosis factor production (GO:0032680)	6/84	124/14937	0.0012	DDX58/OAS3/IFIH1/LGALS9/TLR3/OAS1
B236-notUp/SC2-Up	GO Biological Process 2021	cellular response to exogenous dsRNA (GO:0071360)	3/84	15/14937	0.0012	IFIT1/DDX58/IFIH1
B236-notUp/SC2-Up	GO Biological Process 2021	positive regulation of acute inflammatory response (GO:0002675)	3/84	15/14937	0.0012	PTGS2/C2CD4A/TNF
B236-notUp/SC2-Up	GO Biological Process 2021	response to interferon-gamma (GO:0034341)	5/84	80/14937	0.0014	IFITM1/STAT1/LGALS9/SHFL/GBP5
B236-notUp/SC2-Up	GO Biological Process 2021	regulation of chemokine production (GO:0032642)	4/84	42/14937	0.0014	TLR7/LGALS9/TLR3/TNF
B236-notUp/SC2-Up	GO Biological Process 2021	negative regulation of natural killer cell mediated cytotoxicity (GO:0045953)	3/84	16/14937	0.0014	LGALS9/HLA-F/HLA-B
B236-notUp/SC2-Up	GO Biological Process 2021	regulation of interleukin-8 production (GO:0032677)	5/84	81/14937	0.0014	TLR7/DDX58/LGALS9/TLR3/TNF
B236-notUp/SC2-Up	GO Biological Process 2021	negative regulation of chemokine production (GO:0032682)	3/84	17/14937	0.0017	OAS3/LGALS9/OAS1
B236-notUp/SC2-Up	GO Biological Process 2021	regulation of interferon-gamma production (GO:0032649)	5/84	86/14937	0.0019	TLR7/CD274/ISG15/LGALS9/TLR3
B236-notUp/SC2-Up	GO Biological Process 2021	positive regulation of response to stimulus (GO:0048584)	4/84	46/14937	0.0019	DDX58/RSAD2/IFIH1/NKX3-1
B236-notUp/SC2-Up	GO Biological Process 2021	cellular response to dsRNA (GO:0071359)	3/84	18/14937	0.0020	IFIT1/DDX58/IFIH1
B236-notUp/SC2-Up	GO Biological Process 2021	regulation of RIG-I signaling pathway (GO:0039535)	3/84	19/14937	0.0023	DDX60/OASL/DHX58
B236-notUp/SC2-Up	GO Biological Process 2021	regulation of inflammatory response (GO:0050727)	7/84	206/14937	0.0023	TLR7/PTGS2/SELE/IFI35/TLR3/TNF/NMI
B236-notUp/SC2-Up	GO Biological Process 2021	toll-like receptor signaling pathway (GO:0002224)	5/84	91/14937	0.0023	TLR7/LGALS9/TLR3/OAS1/NMI
B236-notUp/SC2-Up	GO Biological Process 2021	cellular response to interferon-beta (GO:0035458)	3/84	20/14937	0.0025	PNPT1/STAT1/OAS1
B236-notUp/SC2-Up	GO Biological Process 2021	toll-like receptor 4 signaling pathway (GO:0034142)	3/84	20/14937	0.0025	LGALS9/OAS1/NMI
B236-notUp/SC2-Up	GO Biological Process 2021	regulation of cytokine production (GO:0001817)	6/84	150/14937	0.0027	DDX58/IFIH1/ISG15/LGALS9/TNF/HLA-B
B236-notUp/SC2-Up	GO Biological Process 2021	positive regulation of interferon-gamma production (GO:0032729)	4/84	57/14937	0.0040	TLR7/ISG15/LGALS9/TLR3
B236-notUp/SC2-Up	GO Biological Process 2021	positive regulation of heat generation (GO:0031652)	2/84	5/14937	0.0041	PTGS2/TNF
B236-notUp/SC2-Up	GO Biological Process 2021	regulation of fever generation (GO:0031620)	2/84	5/14937	0.0041	PTGS2/TNF
B236-notUp/SC2-Up	GO Biological Process 2021	receptor signaling pathway via STAT (GO:0097696)	3/84	25/14937	0.0047	STAT1/STAT2/NMI
B236-notUp/SC2-Up	GO Biological Process 2021	positive regulation of toll-like receptor signaling pathway (GO:0034123)	3/84	27/14937	0.0057	RSAD2/IFI35/TLR3
B236-notUp/SC2-Up	GO Biological Process 2021	regulation of innate immune response (GO:0045088)	4/84	64/14937	0.0057	DHX58/IFI35/GBP5/NMI
B236-notUp/SC2-Up	GO Biological Process 2021	ISG15-protein conjugation (GO:0032020)	2/84	6/14937	0.0057	HERC5/ISG15
B236-notUp/SC2-Up	GO Biological Process 2021	positive regulation of fever generation (GO:0031622)	2/84	6/14937	0.0057	PTGS2/TNF
B236-notUp/SC2-Up	GO Biological Process 2021	vesicle fusion with endoplasmic reticulum-Golgi intermediate compartment (ERGIC) membrane (GO:1990668)	2/84	6/14937	0.0057	TAP1/TAP2
B236-notUp/SC2-Up	GO Biological Process 2021	tumor necrosis factor-mediated signaling pathway (GO:0033209)	5/84	116/14937	0.0060	PLVAP/PSMB9/STAT1/TNF/PSMB8
B236-notUp/SC2-Up	GO Biological Process 2021	antigen processing and presentation of endogenous peptide antigen via MHC class I via ER pathway (GO:0002484)	2/84	7/14937	0.0074	HLA-F/HLA-B
B236-notUp/SC2-Up	GO Biological Process 2021	antigen processing and presentation of endogenous peptide antigen via MHC class I via ER pathway, TAP-independent (GO:0002486)	2/84	7/14937	0.0074	HLA-F/HLA-B
B236-notUp/SC2-Up	GO Biological Process 2021	peptide transport (GO:0015833)	2/84	7/14937	0.0074	TAP1/TAP2
B236-notUp/SC2-Up	GO Biological Process 2021	regulation by virus of viral protein levels in host cell (GO:0046719)	2/84	7/14937	0.0074	IFIT1/STAT1
B236-notUp/SC2-Up	GO Biological Process 2021	regulation of MDA-5 signaling pathway (GO:0039533)	2/84	7/14937	0.0074	DDX60/DHX58
B236-notUp/SC2-Up	GO Biological Process 2021	RIG-I signaling pathway (GO:0039529)	2/84	7/14937	0.0074	DDX58/OAS3
B236-notUp/SC2-Up	GO Biological Process 2021	positive regulation of mononuclear cell migration (GO:0071677)	3/84	31/14937	0.0077	CXCL10/LGALS9/TNF
B236-notUp/SC2-Up	GO Biological Process 2021	receptor signaling pathway via JAK-STAT (GO:0007259)	3/84	31/14937	0.0077	STAT1/STAT2/NMI
B236-notUp/SC2-Up	GO Biological Process 2021	extrinsic apoptotic signaling pathway (GO:0097191)	4/84	72/14937	0.0080	IFI27/TLR3/TNF/DCC
B236-notUp/SC2-Up	GO Biological Process 2021	positive regulation of immune effector process (GO:0002699)	3/84	32/14937	0.0082	DDX60/DHX58/LGALS9
B236-notUp/SC2-Up	GO Biological Process 2021	positive regulation of interleukin-10 production (GO:0032733)	3/84	32/14937	0.0082	CD274/ISG15/LGALS9
B236-notUp/SC2-Up	GO Biological Process 2021	cellular response to tumor necrosis factor (GO:0071356)	6/84	194/14937	0.0084	PLVAP/PSMB9/STAT1/NKX3-1/TNF/PSMB8
B236-notUp/SC2-Up	GO Biological Process 2021	antigen processing and presentation of endogenous peptide antigen via MHC class I (GO:0019885)	2/84	8/14937	0.0090	TAP1/TAP2
B236-notUp/SC2-Up	GO Biological Process 2021	antigen processing and presentation of exogenous peptide antigen via MHC class I, TAP-independent (GO:0002480)	2/84	8/14937	0.0090	HLA-F/HLA-B
B236-notUp/SC2-Up	GO Biological Process 2021	negative regulation of CD4-positive, alpha-beta T cell proliferation (GO:2000562)	2/84	8/14937	0.0090	CD274/LGALS9
B236-notUp/SC2-Up	GO Biological Process 2021	regulation of activated T cell proliferation (GO:0046006)	3/84	34/14937	0.0094	CD274/IDO1/LGALS9
B236-notUp/SC2-Up	GO Biological Process 2021	macrophage activation (GO:0042116)	3/84	36/14937	0.011	IFI35/TNF/NMI
B236-notUp/SC2-Up	GO Biological Process 2021	negative regulation of leukocyte degranulation (GO:0043301)	2/84	9/14937	0.011	LGALS9/HLA-F
B236-notUp/SC2-Up	GO Biological Process 2021	regulation of defense response (GO:0031347)	4/84	83/14937	0.012	HERC5/PTGS2/DHX58/SELE
B236-notUp/SC2-Up	GO Biological Process 2021	I-kappaB phosphorylation (GO:0007252)	2/84	10/14937	0.014	TLR7/TLR3
B236-notUp/SC2-Up	GO Biological Process 2021	negative regulation of alpha-beta T cell proliferation (GO:0046642)	2/84	10/14937	0.014	CD274/LGALS9
B236-notUp/SC2-Up	GO Biological Process 2021	regulation of I-kappaB kinase/NF-kappaB signaling (GO:0043122)	6/84	224/14937	0.016	STAT1/TNFSF10/LGALS9/TNF/SECTM1/TRIM22
B236-notUp/SC2-Up	GO Biological Process 2021	negative regulation of activated T cell proliferation (GO:0046007)	2/84	11/14937	0.016	CD274/LGALS9
B236-notUp/SC2-Up	GO Biological Process 2021	negative regulation of natural killer cell mediated immunity (GO:0002716)	2/84	11/14937	0.016	LGALS9/HLA-F
B236-notUp/SC2-Up	GO Biological Process 2021	positive regulation of transforming growth factor beta production (GO:0071636)	2/84	11/14937	0.016	PTGS2/LGALS9
B236-notUp/SC2-Up	GO Biological Process 2021	regulation of CD4-positive, alpha-beta T cell proliferation (GO:2000561)	2/84	11/14937	0.016	CD274/LGALS9
B236-notUp/SC2-Up	GO Biological Process 2021	regulation of T cell apoptotic process (GO:0070232)	2/84	11/14937	0.016	CD274/IDO1
B236-notUp/SC2-Up	GO Biological Process 2021	regulation of dendritic cell differentiation (GO:2001198)	2/84	12/14937	0.018	LGALS9/HLA-B
B236-notUp/SC2-Up	GO Biological Process 2021	toll-like receptor 3 signaling pathway (GO:0034138)	2/84	12/14937	0.018	TLR3/OAS1
B236-notUp/SC2-Up	GO Biological Process 2021	response to lipopolysaccharide (GO:0032496)	5/84	159/14937	0.018	CXCL9/CXCL10/CD274/LGALS9/SELE
B236-notUp/SC2-Up	GO Biological Process 2021	macrophage activation involved in immune response (GO:0002281)	2/84	13/14937	0.021	IFI35/NMI
B236-notUp/SC2-Up	GO Biological Process 2021	negative regulation of CD4-positive, alpha-beta T cell activation (GO:2000515)	2/84	13/14937	0.021	CD274/LGALS9
B236-notUp/SC2-Up	GO Biological Process 2021	regulation of interleukin-10 production (GO:0032653)	3/84	48/14937	0.022	CD274/ISG15/LGALS9
B236-notUp/SC2-Up	GO Biological Process 2021	NAD biosynthesis via nicotinamide riboside salvage pathway (GO:0034356)	2/84	14/14937	0.024	PTGS2/PARP10
B236-notUp/SC2-Up	GO Biological Process 2021	positive regulation of I-kappaB kinase/NF-kappaB signaling (GO:0043123)	5/84	171/14937	0.024	TNFSF10/LGALS9/TNF/SECTM1/TRIM22
B236-notUp/SC2-Up	GO Biological Process 2021	regulation of interleukin-12 production (GO:0032655)	3/84	51/14937	0.026	LGALS9/TLR3/HLA-B
B236-notUp/SC2-Up	GO Biological Process 2021	defense response to bacterium (GO:0042742)	5/84	176/14937	0.027	KRT6A/OAS3/ISG15/TLR3/OAS1
B236-notUp/SC2-Up	GO Biological Process 2021	negative regulation of leukocyte mediated cytotoxicity (GO:0001911)	2/84	15/14937	0.027	LGALS9/HLA-F
B236-notUp/SC2-Up	GO Biological Process 2021	positive regulation of response to cytokine stimulus (GO:0060760)	2/84	15/14937	0.027	DDX58/IFIH1
B236-notUp/SC2-Up	GO Biological Process 2021	positive regulation of leukocyte adhesion to vascular endothelial cell (GO:1904996)	2/84	16/14937	0.030	SELE/TNF
B236-notUp/SC2-Up	GO Biological Process 2021	positive regulation of interleukin-1 beta production (GO:0032731)	3/84	56/14937	0.032	LGALS9/TNF/GBP5
B236-notUp/SC2-Up	GO Biological Process 2021	negative regulation of cytokine production involved in immune response (GO:0002719)	2/84	17/14937	0.033	HLA-F/TNF
B236-notUp/SC2-Up	GO Biological Process 2021	negative regulation of viral entry into host cell (GO:0046597)	2/84	17/14937	0.033	IFITM1/LY6E
B236-notUp/SC2-Up	GO Biological Process 2021	positive regulation of cytokine production involved in inflammatory response (GO:1900017)	2/84	17/14937	0.033	TNF/GBP5
B236-notUp/SC2-Up	GO Biological Process 2021	positive regulation of apoptotic signaling pathway (GO:2001235)	3/84	59/14937	0.036	TNFSF10/NKX3-1/TNF
B236-notUp/SC2-Up	GO Biological Process 2021	leukocyte tethering or rolling (GO:0050901)	2/84	18/14937	0.036	SELE/TNF
B236-notUp/SC2-Up	GO Biological Process 2021	regulation of protein-containing complex disassembly (GO:0043244)	2/84	18/14937	0.036	SHFL/TNF
B236-notUp/SC2-Up	GO Biological Process 2021	regulation of transforming growth factor beta production (GO:0071634)	2/84	18/14937	0.036	PTGS2/LGALS9
B236-notUp/SC2-Up	GO Biological Process 2021	positive regulation of cysteine-type endopeptidase activity involved in apoptotic process (GO:0043280)	4/84	119/14937	0.036	TNFSF10/NKX3-1/LGALS9/TNF
B236-notUp/SC2-Up	GO Biological Process 2021	response to organic cyclic compound (GO:0014070)	3/84	60/14937	0.036	NKX3-1/TLR3/TNF
B236-notUp/SC2-Up	GO Biological Process 2021	cellular response to lipopolysaccharide (GO:0071222)	4/84	120/14937	0.036	CXCL9/CXCL10/CD274/TNF
B236-notUp/SC2-Up	GO Biological Process 2021	protein homooligomerization (GO:0051260)	4/84	121/14937	0.037	PNPT1/ARC/GBP5/AQP5
B236-notUp/SC2-Up	GO Biological Process 2021	leukocyte adhesion to vascular endothelial cell (GO:0061756)	2/84	19/14937	0.038	SELE/TNF
B236-notUp/SC2-Up	GO Biological Process 2021	myeloid cell activation involved in immune response (GO:0002275)	2/84	19/14937	0.038	IFI35/NMI
B236-notUp/SC2-Up	GO Biological Process 2021	regulation of neuroinflammatory response (GO:0150077)	2/84	19/14937	0.038	PTGS2/TNF
B236-notUp/SC2-Up	GO Biological Process 2021	I-kappaB kinase/NF-kappaB signaling (GO:0007249)	3/84	62/14937	0.038	TLR7/TLR3/TNF
B236-notUp/SC2-Up	GO Biological Process 2021	positive regulation of cysteine-type endopeptidase activity (GO:2001056)	3/84	62/14937	0.038	TNFSF10/NKX3-1/TNF
B236-notUp/SC2-Up	GO Biological Process 2021	positive regulation of interleukin-1 production (GO:0032732)	3/84	62/14937	0.038	LGALS9/TNF/GBP5
B236-notUp/SC2-Up	GO Biological Process 2021	negative regulation of viral life cycle (GO:1903901)	2/84	20/14937	0.041	IFITM1/LY6E
B236-notUp/SC2-Up	GO Biological Process 2021	antimicrobial humoral immune response mediated by antimicrobial peptide (GO:0061844)	3/84	64/14937	0.041	CXCL9/CXCL10/KRT6A
B236-notUp/SC2-Up	GO Biological Process 2021	regulation of RNA metabolic process (GO:0051252)	3/84	65/14937	0.043	OASL/OAS3/OAS1
B236-notUp/SC2-Up	GO Biological Process 2021	regulation of protein localization (GO:0032880)	3/84	66/14937	0.044	NKX3-1/MAP2/TRIM22
B236-notUp/SC2-Up	GO Biological Process 2021	NAD biosynthetic process (GO:0009435)	2/84	21/14937	0.044	PTGS2/PARP10
B236-notUp/SC2-Up	GO Biological Process 2021	positive regulation of immune system process (GO:0002684)	2/84	21/14937	0.044	RSAD2/LGALS9
B236-notUp/SC2-Up	GO Biological Process 2021	regulation of response to external stimulus (GO:0032101)	4/84	130/14937	0.044	HERC5/PTGS2/DHX58/SELE
B236-notUp/SC2-Up	GO Biological Process 2021	cellular response to hypoxia (GO:0071456)	4/84	131/14937	0.045	PSMB9/PTGS2/NKX3-1/PSMB8
B236-notUp/SC2-Up	GO Biological Process 2021	proteasomal ubiquitin-independent protein catabolic process (GO:0010499)	2/84	22/14937	0.047	PSMB9/PSMB8
B236-notUp/SC2-Up	GO Biological Process 2021	regulation of response to cytokine stimulus (GO:0060759)	2/84	22/14937	0.047	DDX58/IFIH1
B236-notUp/SC2-Up	GO Biological Process 2021	MAPK cascade (GO:0000165)	6/84	303/14937	0.050	PLVAP/PSMB9/LGALS9/TNF/PSMB8/DUSP5
B236-notDown/SC2-Down	GO Biological Process 2021	ethanol metabolic process (GO:0006067)	3/56	19/14937	0.020	SULT1B1/ADH6/SULT2A1
