# Supplementary material for: Virological characteristics of a SARS-CoV-2-related bat coronavirus, BANAL-20-236
Source: eBioMedicine. 2024 Jun 4;104:105181. doi: 10.1016/j.ebiom.2024.105181 (PMC11215962; doi:10.1016/j.ebiom.2024.105181)
Supplement: Supplementary Table S3 [file mmc3.xlsx]

## Sheet: S3 (DEG, Hamster)
Supplementary Table S3. List of DEGs in the hamster lung hila and peripheries infected with SARS-CoV-2, SC2ΔFCS, and B236. Genes are ranked by significant value of differential expression analysis from low to high.
Hilum 2 d.p.i.			Hilum 5 d.p.i.			Periphery 2 d.p.i.			Periphery 5 d.p.i.
SARS-CoV-2	SC2ΔFCS	B236	SARS-CoV-2	SC2ΔFCS	B236	SARS-CoV-2	SC2ΔFCS	B236	SARS-CoV-2	SC2ΔFCS	B236
Lgals3bp	Mx1	Mx1	Mx1	Mx1	LOC101838467	Isg15	Isg15	Isg15	Rsad2	Hp	Rsad2
LOC106022689	LOC106022689	LOC101823391	LOC101823002	LOC101823002	LOC101823002	Irf7	Irf7	Herc6	Ifit3	Rsad2	LOC101825174
Mx1	LOC101823391	LOC106022689	Myc	Cxcl10	Irf7	LOC101840863	LOC101840863	Usp18	LOC101840863	Ifit3	C1qa
LOC101840863	Lgals3bp	LOC101840863	Edn3	LOC101825087	LOC101844828	Usp18	Usp18	LOC101840863	LOC101825174	LOC101825174	Irf7
LOC101823391	Irf9	Ifit3	LOC101839392	LOC101844297	Mx1	Herc6	LOC106022689	Irf7	Gpx3	LOC101837503	LOC101826335
Irf7	LOC101840863	Rsad2	LOC101838467	Rtp4	Ccl5	LOC101823068	LOC101823068	LOC101823068	Timp1	Irf7	Ifit3
Ifit3	Ifit3	Irf7	Angptl4	Cxcl11	Cxcl9	LOC101844121	Herc6	LOC101838193	LOC101822825	LOC101840863	LOC101823002
Irf9	Bst2	Bst2	LOC101839663	Cxcl9	Ifit3	LOC106022689	Ly6e	LOC121141308	Irf7	LOC101823002	LOC106022816
Bst2	Irf7	Lgals3bp	Emid1	Lag3	Cxcl11	Ifit3	LOC106021992	LOC101844121	LOC101840310	Usp18	Tnf
Rsad2	Rsad2	Irf9	Ifit3	LOC101841676	Lag3	Ly6e	LOC101844121	Rtp4	Usp18	Siglec1	LOC101824449
LOC121135107	LOC121135107	LOC121135107	Irf7	Ifit3	Siglec1	LOC106021992	Ube2l6	Cmpk2	LOC110339949	LOC101823068	LOC101838467
Usp18	LOC101823002	LOC101823002	Cxcl11	Usp18	LOC101825174	Ube2l6	Rtp4	LOC106021992	Siglec1	LOC101838866	C1qb
LOC101844121	Usp18	Usp18	Timp1	LOC121135107	LOC110339949	LOC121141308	Ifit3	LOC106022689	LOC101837503	LOC101824449	Rgs1
LOC101823002	LOC101844121	LOC101823068	Apobec1	Rsad2	LOC101827335	Apobec1	Apobec1	Ifit3	LOC101823068	LOC101822825	Siglec1
LOC101823068	Rtp4	LOC101844121	Usp18	Ccl5	Calhm6	Rtp4	Bst2	Ube2l6	Sod2	Ly6e	Lag3
Apobec1	LOC101823068	Slfn11	Isg15	Tnfaip2	Cxcl10	Cmpk2	Cmpk2	LOC101834051	LOC101838866	LOC106020791	Cfb
Cfb	Slfn11	LOC101840310	Slfn11	LOC101839392	Fcgr4	LOC121135107	LOC121141308	Ly6e	LOC101823002	Lgals3bp	Ly6e
Ly6e	Ly6e	Rtp4	Ca4	LOC101824821	Slc17a2	LOC101838193	LOC121139263	LOC101837503	Zbp1	LOC101840310	Lgals3bp
Slfn11	LOC101832301	Cmpk2	LOC101825087	LOC101838467	LOC101844297	Bst2	Irf9	LOC121135107	Parp12	Tap1	Ctla4
LOC101838467	LOC101840310	Ly6e	Cxcl10	Ifi44l	Apobec1	LOC101840310	LOC121133964	Apobec1	Mafb	Socs3	Nkg7
LOC101840310	LOC106021992	Ube2l6	Dio2	Slfn11	Rtp4	LOC101834051	LOC101840310	Bst2	Lgals3bp	LOC101825087	Fcgr4
Rtp4	Ube2l6	LOC101824821	LOC121141272	LOC101827335	LOC101841412	LOC101831921	LOC101834051	LOC101840310	LOC106020791	LOC110339949	LOC101837503
LOC106021992	Ifi44l	Samd9	CUNH1orf115	Irf7	Lgals3bp	LOC101837503	LOC121135107	Mitd1	Cfb	Ddx58	Ubd
LOC101832301	LOC121133963	LOC106021992	LOC110339949	LOC101844121	Pla2g2a	LOC101824821	Oas2	Ifi44l	Angptl4	Cfb	LOC101823249
Ube2l6	Apobec1	LOC101832301	Adamts4	LOC121141308	Isg15	LOC101822825	Mx1	Mx1	Wars1	C1qa	Gpr84
Ifi44l	LOC101838467	LOC106022099	Rtp4	LOC101840310	LOC101833790	Mx1	LOC101829188	LOC121133964	Herc6	LOC101832069	LOC101838866
LOC101824821	Ddx60	Apobec1	LOC121141950	LOC101844828	Slamf9	LOC121133964	LOC101822825	Ifi35	C1qa	Rgs1	LOC110339949
Samd9	Isg15	LOC121141308	Lag3	LOC121135108	LOC101825087	Ifi44l	Lgals3bp	Irf9	Fcgr4	LOC121141308	LOC101844828
C3	Cmpk2	Ifi44l	Nop2	LOC101832069	CUNH15orf48	Ifi35	LOC101823391	LOC101829188	LOC101824821	Sod2	C2
Cmpk2	Samd9	LOC101832069	LOC101844297	LOC106020791	Nkg7	LOC101829188	LOC101837503	Ddx58	LOC101825087	Herc6	Rtp4
Herc6	LOC121139263	LOC121133963	LOC101833678	LOC101833790	Spp1	Irf9	LOC101838193	LOC101824821	LOC106021785	Rtp4	LOC101823068
Isg15	LOC106022099	Smtnl1	LOC121143521	Herc6	LOC121132726	Oas2	Ifi44l	Stat1	LOC101824440	LOC101827335	LOC101839900
LOC121141308	Herc6	Dtx3l	Rnf112	Ctla4	LOC101824449	Psmb8	Ifi35	Lap3	C1qb	LOC121135107	Cxcl10
LOC106022099	Stat1	Isg15	Siglec1	LOC101841412	LOC101839392	Lgals3bp	Oas3	LOC101823391	Cmpk2	Ccl3	LOC101826251
Cxcl10	Smtnl1	LOC101837503	Tcp1	LOC101827575	Ctsw	LOC101832301	LOC101832301	Eif2ak2	LOC101824449	LOC121135108	Ms4a7
LOC101839568	LOC121141308	LOC121138058	Ccl5	Nkg7	Epsti1	LOC121139263	LOC101831921	LOC121139263	Chi3l1	Il1rn	LOC101825087
Chi3l1	Dtx3l	Herc6	LOC121144049	Isg15	Ido1	LOC101823391	LOC121139262	LOC101837226	Ddx58	Fcgr4	LOC101827335
Dtx3l	LOC121138058	Ddx60	LOC121143875	LOC110339949	Rsad2	Parp12	Psmb8	LOC101831921	LOC106023276	LOC101824821	Psmb8
Itga2b	LOC121139262	Stat2	LOC101844828	Samd9	Tigit	Oas3	Stat1	LOC101836886	Hp	Aplnr	Tigit
LOC101837503	Parp14	Parp14	LOC101825174	Dtx3l	LOC101840310	Ddx58	Ddx58	LOC101832301	LOC101839392	LOC101822857	Slamf9
Ddx60	LOC101824821	Nlrc5	Tgm1	Apobec1	Lrp8	Tap1	LOC101839900	Nmi	LOC101839900	LOC101827575	LOC101844297
LOC121133963	Stat2	Cxcl10	LOC101840871	LOC101840585	Rgs1	LOC121144029	LOC101824821	Oas2	Pde5a	Ubd	LOC101834839
Stat2	LOC101837503	Rnf213	LOC101841676	LOC101838193	Ctsk	Stat1	LOC121144029	LOC121144029	Il1rn	Bst2	LOC121134329
LOC101823249	LOC101844930	Stat1	LOC101844121	Eif2ak2	Ctla4	Mnda	Mitd1	LOC101822825	Aplnr	LOC101839392	Tap1
Parp14	Adar	LOC101838467	LOC121135107	Tigit	Ifi44l	LOC101823249	LOC106020791	Oas3	Socs3	Oas2	LOC101839392
LOC101824440	LOC101829188	Adar	LOC101823068	Trpm2	LOC101825271	LOC101837226	LOC121133963	LOC101839900	LOC101829394	LOC106022816	Mme
LOC121139263	LOC121144029	LOC121144029	Ifi44l	Ifit2	LOC101844121	Ifit2	Eif2ak2	Parp12	Mnda	Ube2l6	LOC106020791
Angptl4	LOC110340984	LOC110340984	Tnfaip2	LOC121138853	LOC121135107	Zbp1	Parp12	LOC121141088	Rnf19b	Uba7	Hp
LOC121144029	Ddx58	Ddx58	Fcgr4	LOC101839663	Pdcd1	LOC106020791	LOC101823249	LOC106020791	Rtkn2	Zbp1	Psmb9
LOC101831921	LOC101832069	LOC101840585	Mybl2	Slc28a2	Tap1	LOC106022099	LOC101823002	LOC101822587	LOC121141308	Isg15	LOC101831377
Ifit2	Eif2ak2	LOC121133057	Spsb4	LOC106021785	Usp18	Eif2ak2	LOC101831377	Mnda	Ifi44l	C1qb	LOC101824821
LOC101829188	Oas3	LOC101831921	Ahsg	LOC101837503	Cd2	LOC101839900	LOC101837226	LOC101840585	Pml	Mnda	LOC101840863
Mnda	LOC121133057	LOC121139263	Lrp8	Rnf213	LOC101832069	Sp110	LOC101832695	LOC106022099	LOC121135107	LOC106021785	Tef
LOC101844930	LOC101831921	Ifit2	LOC101840310	LOC101837226	LOC110340633	LOC101832695	Tap1	LOC121133963	LOC101823391	Nfkbia	Gzmk
Stat1	Cxcl10	LOC106020791	Mthfd2	Slc17a2	Cxcr3	Mitd1	Nmi	Lgals3bp	LOC101829188	Ifi35	LOC101840310
Parp12	Ifit2	Parp12	Hspd1	LOC101833852	LOC121141308	Nmi	LOC110339291	LOC101823002	Tap1	Hsh2d	LOC101841412
LOC101840585	LOC106020791	Cxcl9	LOC110340613	Pla2g2a	Pclaf	LOC101831377	LOC101840585	Ifit2	LOC101840585	LOC101839900	LOC121134739
LOC121139262	Nlrc5	LOC101825087	Rsad2	F2rl2	LOC101844567	Parp9	Ifit2	Samd9	Slc7a8	LOC121134510	Usp18
Ddx58	LOC101829278	Ifi35	Vars1	LOC101831921	LOC101841676	LOC101836886	LOC101829214	Parp9	Slfn11	Clec4e	Isg15
LOC121138058	LOC121135108	Eif2ak2	Pla2g2a	Dio2	Pgc	Psmb9	LOC101822587	LOC121139262	LOC101832069	Psmb8	Spp1
LOC121133057	LOC101838193	LOC101838193	Tuba1c	Cst7	LOC121143875	LOC121139262	Parp9	Psmb8	Thbs1	Ctla4	Foxo1
Adar	LOC101840585	LOC101829188	LOC101824821	Mnda	Gpr171	LOC106021785	LOC101835497	LOC106021785	Cass4	Batf2	Pclaf
LOC101825087	Parp12	LOC101844930	Ido1	Ido1	LOC101833852	LOC121141088	Sp110	LOC110339291	Cd68	LOC106022691	Ube2l6
Ifi35	Oas2	LOC121135108	LOC101843716	Tbx21	Zbp1	LOC101822587	LOC106022099	LOC101823628	Dab2	Milr1	Mnda
LOC121135108	LOC101834051	LOC101829278	Pclaf	Tlr2	C1qb	LOC121133963	LOC101836886	LOC101834839	LOC101827335	LOC101824440	LOC101823366
Siglec1	Parp9	LOC106020738	Npm1	Plac8	LOC101824821	LOC106023121	Mnda	Dtx3l	Ly6e	LOC106022318	Zbp1
Rnf213	LOC110339291	LOC121139262	Sfn	Epsti1	LOC101844395	Dhx58	LOC121141088	Sp110	LOC101836091	LOC101844121	LOC101838956
Eif2ak2	LOC101835497	LOC101834051	LOC106021785	Parp9	Ccr2	LOC101823002	Adar	Tap1	Ggt1	Slamf9	Cxcl9
Cblif	Rnf213	Parp9	Akap5	LOC101834051	C3ar1	LOC101840585	Psmb9	Trim21	Milr1	Pim1	Pla2g2a
LOC101832069	C4a	Ido1	Wdr12	Tap1	LOC101843017	Samd9	Dhx58	Parp14	LOC101844121	Clk1	LOC121134227
LOC106020791	LOC121133964	Mitd1	LOC101832654	Calhm6	LOC101831947	Rnf114	Lap3	LOC106022651	Hsh2d	Ifi44l	LOC110339707
LOC106021785	Ifi35	Ifih1	Bop1	Stat1	Runx3	LOC110339291	Parp14	LOC101829214	Tap2	Cxcl10	F5
LOC106021809	LOC101825087	LOC101824440	LOC106020791	LOC101831947	Cfb	Dtx3l	LOC106023121	Adar	LOC106021992	Wars1	LOC101838982
Slamf9	Samd9l	Samd9l	Nop56	Acod1	LOC101827899	Parp14	LOC101838467	Dhx58	Tril	LOC110340633	Ciart
Oas2	LOC101839900	Wars1	Calhm6	Xaf1	LOC106022689	Plac8	Dtx3l	Wars1	LOC121135108	LOC106021809	Atf3
Psmb8	LOC101837460	Tap1	Rhobtb1	Pdcd1	Mmp25	Angptl4	LOC101823628	Smtnl1	Socs1	LOC101829188	CUNH15orf48
LOC101831377	Cfb	LOC101836886	Cass4	Cd2	Dapp1	LOC101823628	Smtnl1	LOC121135108	LOC110340633	Dhx58	C1qc
C4a	Mnda	Mnda	Tfrc	LOC101844567	C2	LOC101834839	Samd9	Slfn11	Kank4	Plat	LOC101826941
Samd9l	Ifih1	LOC101837226	LOC121141308	Slc2a6	LOC121135108	Adar	Trim21	Psmb9	LOC101832386	LOC106021992	LOC106023121
Nlrc5	LOC101833290	Lap3	Nol6	LOC121132726	Pla2g7	B2m	LOC101834839	Stat2	Ifit2	Sat1	Mafb
C2	Mitd1	Oas2	LOC121137861	Zbp1	LOC106020791	Rsad2	LOC106021785	LOC121133057	Pitpnm3	Tap2	CUNH11orf16
LOC101838193	LOC101823249	LOC101837460	Slc28a2	LOC121144029	Gdf3	Cpt1a	LOC121135108	B2m	Dhx58	Psmb9	LOC101824440
Parp9	LOC121141088	Cfb	Mmp19	Parp12	Slc7a8	Lap3	Rnf114	Ifih1	Bst2	LOC101837226	Myh11
LOC101834051	Tap1	LOC110339291	Cry2	Kcnab2	LOC101824907	Stat2	Rsad2	LOC101832695	Foxf2	Axin2	Ier3
Oas3	Cxcl9	Psmb8	Tbx2	Ddx60	LOC101823249	Wars1	Zbp1	Rsad2	Pcdh12	Prr15l	Per3
Sp110	Siglec1	Trim21	LOC121132726	Fcgr4	Ubd	LOC101829214	Slfn11	LOC121138058	Tmem106a	Tpcn1	LOC121141308
Smtnl1	LOC101837226	Sp110	LOC121141373	LOC106022689	Ly6e	Hp	B2m	Nlrc5	Sp110	Rcan2	Atp1b2
Scgb3a1	Trim21	Oas3	LOC121141274	Rnf19b	Pdcd1lg2	LOC101838467	LOC121133057	LOC121138515	Psmb8	Slc11a1	Dglucy
Xdh	Helz2	LOC101839900	Alas2	LOC101825174	Msr1	LOC121135108	Stat2	LOC101823081	Ctsk	Gja4	Ggt1
LOC101839663	Sp110	LOC106021785	Nkain1	Zbtb32	Cd68	Chi3l1	Psme1	LOC121141307	Batf2	Adgra2	Cenph
Ido1	Psmb8	Helz2	Slc7a5	CUNH15orf48	Mmp7	LOC101835497	LOC101833290	LOC101834989	LOC110340613	Cmpk2	CUNH1orf198
Cpt1a	C2	Siglec1	Pabpc4	Cmpk2	Fermt3	Trim21	LOC101844930	Rnf114	Cadm1	LOC101826251	Maff
Tap1	LOC101836886	Hsh2d	Gars1	LOC110340613	LOC121138852	Slfn11	Nlrc5	LOC101833290	Lrat	Irf9	LOC101829788
LOC101823194	LOC110339735	Batf2	Nop58	Ccr2	Ctss	Psmb10	LOC106022651	LOC101835497	LOC101840514	LOC101842268	Rhbdl2
Clu	LOC101822825	LOC121141088	Ncl	Lrp8	LOC101837503	Trafd1	LOC121141307	Psme1	Bak1	Ggt1	Mrpl41
Slc16a11	LOC101829214	LOC121133964	Chi3l1	Ctsw	Soat1	Nlrc5	LOC121140331	Ddx60	LOC101828564	LOC121139263	LOC101833790
LOC101835497	LOC101832695	Pml	Gapdh	LOC101829188	Plac8	LOC101825087	Plac8	LOC121140331	Rnf213	Mx1	Ccl3
Cxcl9	Slamf9	C3	Col6a5	Cd27	Ciita	Tap2	LOC101826335	LOC110340984	Ccl3	Parp12	Ptn
LOC101836886	C3	Epsti1	Mfge8	Icos	C5ar1	LOC121133057	Ddx60	Plac8	LOC106022099	Nkg7	Dmd
LOC101839392	LOC101823628	LOC101833290	Cfb	Parp14	LOC101827575	LOC101826588	C4a	LOC101825087	Dennd2a	Samd9	Cxcl11
Fcgr4	Pml	LOC101829214	LOC101833822	LOC101827116	Fcgr2b	LOC101830573	LOC110340984	LOC101823249	Rtp4	Frmd4a	LOC121143624
LOC101833290	Lap3	LOC101835497	LOC101836572	LOC101827899	LOC106022816	LOC101823081	Psmb10	Trafd1	CUNH11orf96	LOC121134739	LOC101833418
Epsti1	LOC106021785	Slamf9	LOC101827335	Runx3	LOC101828355	Unc93b1	Trafd1	LOC101844930	Clic5	CUNH15orf48	Egr2
LOC101833293	LOC121138853	LOC101822825	Zbtb32	LOC101828423	Csf1r	LOC121138515	Wars1	LOC101840043	Xaf1	LOC101834051	Ifi44l
Ccl3	LOC101824440	LOC101823249	Lgals3bp	Marchf1	Tm4sf19	LOC106022651	Tap2	LOC106023121	Clec4e	Sox18	Slc37a2
LOC101825174	Ido1	C4a	LOC101836694	LOC101823068	Myo1f	Hsh2d	Ifih1	Rpgrip1l	LOC101834765	Tnf	Ido1
LOC110339291	Pxk	Eppk1	Fga	Rhoh	LOC101834602	LOC121141307	LOC101825087	LOC101838467	Eif2ak2	Cxcl12	Ccl5
LOC101822825	LOC101831377	LOC121138853	LOC101827575	Cxcr3	LOC101833537	LOC101833290	LOC121138515	LOC101833418	Ppp1r12b	LOC101838467	Frmd4a
Ifih1	Epsti1	Mlkl	Herc6	Rars1	LOC106022318	LOC101840043	LOC121138058	LOC101831377	Mturn	Wfdc1	Clec4e
Pml	LOC106023121	Cxcl11	Rhbdl3	LOC121143875	Mafb	LOC101844930	Hsh2d	Zbp1	Tspan18	Ifit2	Ifit2
Elapor1	Hsh2d	Nmi	Aatf	Siglec1	Trem2	Trex1	Pxk	LOC101822541	Oas2	Aif1	Tlcd4
LOC101837226	LOC106020738	Ubd	LOC121135108	LOC101839334	LOC101834868	Cxcl10	Unc93b1	Hsh2d	Reps2	Sdc4	LOC121135107
C3ar1	Cxcl11	Isg20	Mitd1	LOC101833537	Cd86	Smtnl1	LOC101831914	Tap2	LOC101837226	Fcer1g	Mmp12
Plac8	Uba7	LOC101823628	Wdr43	LOC101822825	Rasal3	Psme1	LOC101823081	Ubd	Atf3	Mcemp1	LOC121133291
Mitd1	LOC101827335	LOC106022651	Bcas3	Cd38	Traf1	LOC101833418	Ccl5	Rbm43	Ifi35	Adgrl4	Castor2
LOC101827337	Slfn5	C2	Nqo2	Arhgap30	LOC106023121	LOC110340984	LOC101840043	Batf2	Lcn2	LOC101844828	Mx1
Ctsk	LOC101833537	LOC110339735	Magi2	LOC101834765	Htr7	Batf2	Isg20	Tdrd7	Slamf9	Lag3	LOC106022318
LOC106020738	Lamp3	LOC121139264	Mmp10	Mthfd2	Il2rg	Ddx60	Ctsf	Psmb10	Cdc42bpg	Rnf213	Fhl1
LOC101833537	Wars1	LOC101823081	Shmt1	LOC101834191	LOC101827663	Ifih1	Helz2	Psme2	C2	Batf	Phyhd1
Wars1	LOC101822541	Xaf1	Slc9a3r2	Lcp1	LOC101831921	Ccl5	Npas2	LOC101831914	Parp14	Plac8	Mras
C1s	LOC106022651	Tap2	LOC101844567	LOC106022099	Xcr1	C4a	LOC101830573	Gimap4	Pygm	C4a	LOC101842986
LOC101840150	Nmi	Ccl5	Pa2g4	Mmp25	Marchf1	LOC101839372	LOC110340633	Helz2	Crtac1	LOC101834839	LOC101834051
LOC101829214	LOC101823081	Xdh	Mtss2	Soat1	LOC101834051	Cd24	LOC101833418	Mlkl	LOC101827582	Armcx4	LOC110342214
Nmi	Eppk1	LOC101840043	Nkg7	Ccl3	Ncf1	Cfb	Cxcl10	LOC106020738	Fhl1	Tnfrsf4	LOC121132912
Helz2	Mlkl	LOC101831377	LOC121133469	Plek	Cd27	LOC110340633	Batf2	Xaf1	Myct1	Ccdc190	Ccl20
LOC101827079	LOC121140331	Psmf1	Hspa9	LOC101824449	Clec7a	Bak1	LOC101842449	Aida	LOC101834051	Isg20	LOC110340633
LOC101832695	Ccl5	LOC101827335	Dkc1	Lgals3bp	Hsh2d	LOC121138058	LOC101826588	LOC101844667	Psmb9	Psme1	Pdgfra
Slc2a6	LOC101831914	LOC101841676	Eif2s1	LOC101825271	Gpr65	Ubd	Rnase6	Uba7	LOC101836694	Ypel2	LOC121137225
LOC121133964	Znfx1	Plac8	Plac8	LOC106021786	Slc28a2	Slc15a3	Psme2	Il15ra	Slc37a2	LOC121143624	Lamb1
Trim21	Batf2	LOC101839663	Slc24a3	LOC101839900	Ubash3a	LOC101823352	Bak1	C4a	Slc8a3	LOC101844297	Fut7
Mmp25	Xaf1	Uba7	LOC101832069	Vav1	LOC101830061	C1s	LOC101839372	LOC110339735	Nt5c3a	Cd34	B2m
Hsh2d	LOC101822587	Psmb9	Mmp13	Gpr35	Ube2l6	Il15ra	Ubd	LOC101841676	Ddx60	LOC101836182	Trappc10
LOC101833790	Themis2	Spats2l	Ptgs2	Myc	LOC110340161	Xaf1	LOC121139264	Isg20	Ube2l6	LOC121141274	Calhm6
LOC101827335	Fbxo39	Samhd1	Krt18	Stat4	Cd84	LOC121140331	Trex1	Ppa1	Parp9	LOC101833293	LOC101825656
Fam216b	LOC121138374	Znfx1	LOC106021050	Lap3	LOC101827462	Pla2g2a	Uba7	LOC101823352	Snx22	LOC101831711	LOC101831947
LOC101829278	LOC106022816	Mmp25	Il1rn	Gpr171	Mthfd2	Ckm	LOC101822541	LOC101838853	Vegfd	Ppp1r3c	LOC121141458
LOC101823081	Zbp1	Fcgr4	Fam189a2	Thbs1	Tbx21	LOC121134510	LOC121134329	LOC101842449	Dtx3l	Atf3	LOC101826908
LOC101839900	Spats2l	Calhm6	Ccl25	Sod2	Gkn2	LOC101842449	Rpgrip1l	Unc93b1	Trex1	Gadd45g	Chi3l1
LOC121141088	Fcgr4	Pxk	Pgk1	Dapp1	Xaf1	LOC101826335	Xaf1	Cxcl10	Ttyh2	Ctsk	Xpnpep2
Zbp1	B2m	Slfn5	Rars1	Fermt3	Selplg	Rpgrip1l	Cmtr1	Irf1	LOC106021050	Foxj1	Trem2
LOC110340622	LOC121138515	LOC110342683	Krt8	LOC101844395	Parvg	LOC101840871	LOC101823352	LOC121142309	Slc11a1	Fcgr1a	LOC121143170
LOC121143875	LOC101833790	Slc2a6	LOC101833293	Spp1	LOC101831377	LOC101841676	Pml	Pxk	Lrrc59	Ttyh3	LOC106022112
LOC101823628	Samhd1	LOC106023121	LOC101833790	LOC106021992	Vav1	Samhd1	LOC101830936	Cmtr1	Samd9	LOC121144051	Chl1
Cxcl11	Calhm6	Zbp1	LOC101839568	Il2ra	LOC110342381	Tmprss2	LOC101841676	Ccl5	Slc16a6	LOC101826588	Bhlhe40
Clec4e	Asns	Rnf114	Cct8	Nkain1	Plek	Tnfaip6	LOC110339735	Ccrl2	LOC110341064	Mitd1	Osgin1
Serping1	LOC101840043	LOC101833537	Fam171a2	LOC101827462	LOC101837226	Helz2	Tdrd7	LOC121139264	Ahsg	LOC101828213	LOC121135108
Dnah5	Psmf1	LOC101832695	Cd38	LOC101843017	Lcp1	LOC101839392	LOC121138458	Khdrbs3	Mamdc2	Nynrin	Socs1
Calhm6	LOC110342683	LOC101834989	Zbp1	LOC101823352	Evi2a	Pml	LOC106022816	LOC101830573	Ctsv	Chi3l1	Specc1l
Tppp3	Xdh	Atf3	LOC101840863	Rasal3	LOC101834765	Ido1	LOC121141587	LOC101822857	Ran	Rnf19b	Sumo3
Xaf1	LOC101834839	LOC101839392	Ly6e	Cfb	LOC101827116	LOC101831914	Siglec1	Rnf213	Sat1	Nkain1	Tasl
Slc15a3	C3ar1	LOC101833790	Cfh	Traf1	Asf1b	Gsdmd	LOC121138339	Ido1	Pim1	Foxf2	LOC101841133
LOC110340888	LOC101839663	Mov10	LOC101841412	LOC101824907	Cd80	LOC101833293	LOC121138587	LOC101839372	LOC101843716	S100a6	LOC101839663
Samhd1	Angptl1	LOC121140331	Eif2ak2	Mitd1	Cd74	LOC101833840	Hp	Samd9l	Cgnl1	B4galnt1	Wdr54
Il1rn	Tap2	LOC101822587	Smpdl3b	Fga	Ptafr	Slc28a2	Tbc1d9	Brcc3	Isg15	Slc17a2	Tcirg1
Cda	LOC101835350	Themis2	Ccnb1	LOC110339735	Nlrc4	LOC101839568	Kif1c	LOC101838315	LOC101836182	LOC101840585	Sec61b
Slc28a2	LOC121139264	Abcc9	LOC101831921	LOC106022651	Mcoln2	Rnase6	Lgals9	Rnase6	Phyhd1	Apcdd1	Dnaaf2
Batf2	LOC101841159	LOC101844395	Mall	Ddx58	LOC106021785	Stoml1	LOC106020738	Azi2	Odc1	Pla2g2a	Pde1a
Csf1	Cmtr1	LOC101834839	Xaf1	Ubash3a	LOC101840585	Snx22	Slc15a3	LOC110342683	LOC101823809	Csrnp1	Ptprd
C1r	Plac8	Pgghg	Cct7	LOC121133963	Dtx3l	LOC121143875	Ciart	LOC110340633	Plac8	LOC101831947	Foxp1
Ccl5	LOC121134329	Asns	Uchl5	LOC121138852	B2m	Sod2	Pgghg	LOC101838408	LOC121144029	Socs1	Mylk
LOC106023121	LOC101834989	Unc93b1	Bzw2	Bid	Ccnb1	Psmf1	Rnf213	LOC106022816	LOC101823352	Ncf1	Apobec1
Unc93b1	LOC101844395	Dhx58	S100a2	Cd3g	Apobr	Irf1	LOC101834989	Psma3	Ifih1	LOC101823391	LOC101842268
LOC101822587	Unc93b1	LOC121138374	Vegfa	LOC101838408	Tox2	Timp1	Cxcl11	Nampt	Cyyr1	Rhbdl2	LOC121139263
Scgb3a2	Dhx58	Itga2b	Mybbp1a	Slamf9	LOC101823352	Vcan	Il15ra	Stoml1	LOC101833858	Ctss	LOC121141439
LOC110340984	Psmb9	LOC101831914	LOC106022434	LOC101823391	LOC101841250	LOC101839663	Stoml1	Trex1	LOC106023121	LOC110341762	LOC110341258
Lap3	Isg20	LOC101834191	Tns4	Arg1	Nkain1	LOC101824440	Gngt2	LOC121141587	LOC101825710	Psme2	Ppp1r14d
Themis2	Itga2b	C3ar1	Ppid	Nlrc4	LOC101834491	Thbs3	LOC106022329	Cxcl11	LOC121140408	Tmem106a	LOC121138587
LOC101840043	Gdf3	Trpm2	Cxcl9	Msr1	Tlr7	Ctsf	Psmf1	Samhd1	Trim3	Mt2a	Myh10
Tap2	Lgals9	Ccl3	LOC101837503	LOC101844930	Cst7	Milr1	LOC121142309	Pml	Ctss	LOC101826061	Junb
Znfx1	LOC101830573	Psmb10	Pkm	Socs3	Hk3	Isg20	Mov10	Trim25	Ncf2	Rd3	LOC101844121
LOC110340613	LOC101826335	Fbxo39	Gpr176	LOC101826590	LOC101844703	Cldn4	Ccrl2	Bak1	Plin2	LOC101840844
LOC121138853	LOC110342381	Ccrl2	Bid	C2	LOC101839663	Tdrd7	Tapbpl	LOC101826588	LOC106022318	Pcdh12
Nwd1	Adgre1	LOC101844828	LOC101829394	Mafb	LOC101842856	Calhm6	Abi3	Gsdmd	Mt2a	Cfap65
Cd68	Vcpip1	Cmtr1	Snca	Pik3r5	P2ry13	Cmtr1	Mlkl	Nt5c3a	Tnfrsf14	Rasgrp3
Pla2g2a	LOC101839392	LOC101844297	Pdss1	Mlkl	Psmb8	LOC101828969	Gsdmd	LOC121138587	Thbs3	Spns2
LOC110339735	LOC106022329	Zc3hav1	Cldn5	Gpr65	Cd38	Tmem106a	LOC101827335	LOC101826335	Tnfrsf19	Ldlrad4
Psmb9	Slc12a1	LOC101844667	LOC110340368	Cd48	LOC121138853	LOC101829394	LOC101832429	Nfic	Ca4	Pglyrp1
Mlkl	Ckb	LOC121138515	Wdr36	Cd247	LOC106020766	LOC101824907	Samd9l	LOC121138374	Rnf112	LOC101834765
LOC101841676	LOC121134331	Il1rn	Slamf9	Cd8b	Rnf213	Siglec1	Csrnp1	Hp	Gapdh	Il10
Tlr2	Pgghg	B2m	LOC101844585	LOC110340368	Rhoh	Fcgr4	Tor3a	LOC101830936	Ctsc	Gpx3
Vcan	C6	LOC110342990	LOC121143625	Fcgr2b	Ddx60	CUNH19orf12	LOC110342990	Ctsf	Tfpi2	Tnfrsf14
C6	LOC101832429	Irf1	Orc1	Samhd1	LOC101835350	Medag	Aicda	Spats2l	Rhbdl3	CUNH11orf16
LOC106022651	Rhbdl2	LOC101839334	LOC121141276	LOC101824440	Kif1c	Sat1	LOC101829278	LOC101827335	LOC101843916	Arhgap28
Tnfaip2	LOC101827079	LOC101825174	Igfbp4	Gzmk	Slc37a2	Serping1	Slc28a2	Tbc1d9	C1qc	Dusp2
Nlrc4	Slc2a6	LOC121134331	Sod2	Pml	LOC101823068	Pgghg	Milr1	Pgghg	Tyro3	Unc93b1
B2m	Rnf114	Rnf19b	LOC101834051	LOC101822614	Mnda	Nt5c3a	Samhd1	LOC121141310	Rars1	Sox17
LOC101836701	Mov10	Nlrc4	LOC101824449	Ly75	LOC106021521	Uba7	LOC101824907	Vat1	Tef	Slc37a2
LOC101838715	Mmp25	Lrp8	LOC101836091	Rgs1	LOC121138587	Socs1	Slfn5	Siglec1	LOC101823081	Eif2ak2
LOC101824907	Zcchc2	LOC101824907	Rnf213	Nlrc5	LOC101844256	Mlkl	Calhm6	Abcc9	LOC101831114	Fam171a2
Lipg	Hal	LOC101822541	Rrm2	Steap4	Eif2ak2	Psme2	Amot	LOC121138458	Srxn1	Eogt
Krt6a	LOC101841676	Slc6a9	Ttll12	Bcl3	LOC101829188	Aif1	Ppa1	LOC121134329	Mfap4	LOC106022099
Slfn5	LOC110342990	Vat1	Tap1	Ctsk	LOC101822614	Tfpi2	Parp10	Tldc2	Bcas1	Adamts12
Dab2	Gcsh	Trim25	Mcm2	Samd9l	Mmp13	Cxcl11	LOC101822857	Ccdc190	Cldn5	Cstb
Psmf1	LOC121141307	Khdrbs3	LOC121144055	Themis2	Ccl3	LOC110339735	Tmem106a	Cxcl9	Ubd	Grap2
CUNH15orf48	Tdrd7	Cd86	Shmt2	P2ry13	Bid	Csf1	LOC101838315	Calhm6	Gars1	Maff
Cfap20dc	Cxcr4	Vcpip1	Thbs1	LOC101844703	LOC101844521	Rnf19b	LOC101838866	Ube2d3	Cav1	Tie1
Abcc9	Ubd	Ctsk	Vsnl1	Atf3	LOC110340368	Cstb	Mmp12	LOC101833858	LOC101823249	Aprt
Ptgs2	Abcc9	Angptl1	Ran	Sbno2	Hcls1	LOC101825761	LOC121141310	Csrnp1	Limch1	Myct1
LOC101825271	LOC101837628	Mmp13	LOC101840585	Cd3e	LOC110339871	Fcer1g	Ido1	Fkbp5	Shisa2	Ms4a7
Atf3	Nlrc4	LOC101830573	Mthfd1l	Pik3ap1	LOC101836143	Tor3a	Ocm2	LOC101822815	LOC121143521	LOC101839663
Fcgr1a	Sfmbt2	LOC101827079	LOC106021992	Tnfaip3	Fcgr1a	LOC101834989	LOC121140907	Atp2a3	LOC101834839	LOC101836701
LOC101844828	Cgas	Tnfaip2	F2rl2	LOC101835497	LOC101841361	LOC121138458	LOC101839663	LOC101824440	Mmp19	Kank4
Rnf114	Slc15a3	LOC121138852	Serpinb2	Selplg	Clec4e	LOC101838408	CUNH19orf12	Tmem106a	LOC110339199	Ncf2
Msr1	Psmb10	Rbm43	LOC101824907	Wfdc1	Irf9	Tnfrsf14	Shisa5	Lgals9	Rnf114	Ccdc3
CUNH20orf85	Tmprss13	Slamf7	Cct6a	Ipcef1	Adgre1	Tbc1d9	LOC101824440	Pla1a	Tbx3	Apold1
Isg20	LOC110343764	CUNH15orf48	Atic	LOC101834491	Galnt6	Mov10	Irf1	LOC106020742	Isg20	LOC121138883
Psmb10	Hid1	P2ry13	Ctla4	Dusp2	Laptm5	Ccrl2	Tef	Ttyh3	Samhd1	Rpl35a
LOC101834765	Mmp12	LOC101835557	Dab2	Sash3	Samd9	Samd9l	LOC101838408	Ogfr	Eml1	LOC121139262
Trem1	Parp10	Slc15a3	LOC101824440	C3ar1	Ccne1	C1r	Cxcl9	Slc28a2	LOC106022434	Xaf1
Lrp8	LOC101842856	LOC101830061	Eno1	Galnt6	Slamf7	Pxk	Tnfrsf14	Lamp2	Cd300e	LOC121142391
Arg1	Adcy7	LOC101839568	Pitpnm3	Ube2l6	Sp6	LOC110342990	Khdrbs3	LOC101830643	Edn3	Mcl1
Hcar2	Ifnb1	Csf1	Mnda	Htr7	Kcnab2	LOC101827335	Itga2b	LOC101824907	LOC121139263	LOC101841676
Tnfaip3	Ccl3	Rnase6	Tef	Irf8	LOC101822825	LOC101838866	Per3	LOC101835557	Mthfd2	Bmp4
Hck	LOC101827337	Zcchc2	CUNH15orf48	LOC101840043	Fancd2	Lgals9	Ddx24	LOC121138853	Hmox1	Plxna1
Fkbp5	LOC101842449	Snx10	Ube2l6	LOC101842856	Il10	LOC121134739	Socs1	Layn	Fabp4	LOC121141925
Henmt1	Slc31a1	LOC101838408	Crtac1	LOC101823081	Aif1	LOC101830936	Znfx1	Aicda	Mx1	LOC121144320
Ubd	Slc28a2	Ciita	Tfpi2	Rnf112	LOC101826590	LOC106022816	LOC101833858	LOC101829278	Nectin3	Kcnk1
LOC121134329	Ankfy1	LOC101841159	LOC110340162	Il1rn	Herc6	Ogfr	B3gnt3	LOC106020981	Aif1	Spsb1
LOC110339949	Gng11	LOC110342381	Tnfsf13b	Wars1	Icos	LOC101843592	Ccl25	Atad1	Tuba1c	Slc36a4
Milr1	Npas2	Fkbp5	Clec4e	Tap2	Itgb2	LOC101836439	Trim26	LOC121134331	Irf9	Sp110
Acod1	LOC101824907	LOC101826458	Ctsw	Mybl2	LOC110340162	CUNH11orf96	LOC110342683	Zc3hav1	Psmb10	Snx10
Tm4sf19	Parvg	Psapl1	Cct2	Irf9	Themis2	Atf3	Cfb	Psma6	Grap2	Hoxa3
Sema4d	Hck	Ca13	Frrs1l	Tfec	Mybl2	Csrnp1	Tifab	LOC101838866	Septin4	Amotl1
Uba7	LOC101823352	Slc28a2	Ctdspl	Adar	LOC101841291	Gpx1	Fcgr4	Znf865	Kif1c	LOC101840514
Pxk	Trim25	Pla2g2a	LOC110339199	Snx10	Bcl2a1	LOC121139264	Ogfr	LOC121140907	Masp1	Parp14
Plin2	LOC101834191	LOC106022816	LOC101831947	Coro1a	Irf8	Lrrn3	LOC101825629	Nkx2-1	Nmi	Tcirg1
Dnah1	Ccrl2	LOC101838853	LOC101844491	Mertk	LOC101827919	Mfap5	LOC106022691	LOC110342990	LOC110341808	Dysf
Sod2	CUNH1orf122	Lipg	Nkain4	Parvg	Mki67	LOC101832429	Alas1	LOC101839663	Trafd1	LOC101835401
Sele	LOC101840150	LOC101836182	Kpnb1	Cd53	C6	LOC121138587	Ccnd3	Clic4	Kcnn4	Nfkbiz
Trpm2	Zc3hav1	Shfl	Rnf19b	Ciita	Gzmk	Xdh	Aire	LOC121141437	Pon3	Ednra
LOC101834839	Serping1	Acod1	Dtx3l	Fas	Marco	LOC101838689	Shfl	Mllt1	Ano1	LOC101827899
CUNH1orf189	LOC121136237	Cgas	LOC101827027	LOC101835923	LOC110339725	Srgn	LOC101844667	CUNH19orf12	LOC101836439	LOC110339291
Srgn	Ca13	Plekha7	Nr1d1	Il21r	CUNH1orf162	LOC106022329	Layn	Parp10	She	Stard8
CUNH4orf47	CUNH20orf85	Fmo5	Stard5	LOC110340633	C1qc	Rnf213	Ackr3	Mov10	Amotl1	Slc28a2
Pgghg	LOC121135530	Tifab	Hmga1	Sema4d	Trpm2	Kif1c	Rbm43	Kdm6b	Rgs1	Mov10
LOC101834191	LOC101825271	Lgals9	Fmo1	Ggt1	LOC101827079	Znfx1	Hlf	Slfn5	Afap1l1	LOC101843909
Lgals9	Bik	Hck	Spon2	LOC101830061	LOC101835497	Clec4e	Serping1	Ackr3	Hapln3	Slfn11
LOC101836439	LOC121138852	LOC106021786	LOC101839449	Srgn	Gsdma	LOC101822541	Arntl	Casp7	Ogn	LOC101829394
Cd300a	Ticam2	Card14	Lsmem2	LOC101836143	Nckap1l	LOC110340613	Slc46a2	Morc3	Phactr2	Colec12
Medag	Guk1	Jade2	Areg	Trim21	Ttk	Ppa1	LOC101830643	Znfx1	Emid1	LOC101835497
LOC121140331	LOC101842025	Btnl2	Plin2	Pclaf	Sema4d	Cxcl9	Slc36a4	LOC101832429	Epsti1	C2
LOC121134510	Heatr3	LOC106022329	Kif11	Il10	Arhgap30	LOC101835362	Epsti1	LOC106022329	Mtss2	Helz2
Cdh26	Msr1	Fgl2	Pgbd5	Sla	Itgam	Pla1a	LOC101828969	Tnfrsf14	Tsc22d1	Fes
Cfh	Slc46a2	Parp10	Ddx60	Tnfsf13b	Gpr84	C1qb	Trim25	Selenop	Nkain1	Tyro3
Tnfsf13b	Atf3	Tdrd7	Eif4a1	Pdcd1lg2	C1qa	Tifab	Abcc9	LOC106022691	Emp2	Adar
Mov10	Itga6	Cda	Parp12	LOC101836886	Gtse1	Upp1	LOC101841133	Epsti1	Adar	Mindy4
Dhx58	Kntc1	LOC101824449	Hmox1	LOC110340162	Cd83	Tldc2	LOC101839392	Mbd2	Mcoln2	Tldc2
LOC101844297	Rpgrip1l	LOC101828423	Gbx2	Pstpip2	Il12b	LOC101833858	LOC121136237	Kif1c	Fcgr1a	Selenon
Dnah12	Ranbp10	Ticam2	Trim3	LOC121141272	Rrm2	Tnfsf13b	LOC121142766	Tnk2	Nckap5	Ppm1f
Asns	Tlr7	Trafd1	Asf1b	LOC101822857	Ggt1	Shisa5	Fcer1g	Fcmr	Vit	LOC121142013
Ncf1	LOC110342063	Pdcd1lg2	LOC101829188	Ptprc	Unc93b1	Ifrd1	LOC110341439	Mllt6	LOC101833293	S100a9
Parvg	Lrp8	Tmem140	Tomm70	Slamf7	Tifab	Plin2	LOC101826251	LOC121143982	Rcan2	LOC101838193
LOC101824449	Erap1	Nlrp3	Kif20a	Tox2	Psmb9	LOC121142309	Coro1b	Tor3a	LOC101822587	Olfml2a
C5ar1	Med13l	Tlr2	LOC101826995	Ly6e	Gpr35	Maff	LOC121134331	Atl2	Cavin2	Hmgb2
Mpv17l	Rnase6	LOC101823352	Mcm3	Ptk2b	LOC101843190	LOC101830643	Aif1	Milr1	Arsi	Cfap46
LOC121138374	Tstd1	Ncf1	Ctsk	Il2rb	Pik3cg	LOC101836701	C2	Chmp5	LOC101831377	LOC106021464
LOC106021827	CUNH4orf48	Rnf125	Chst7	Hsh2d	Btnl2	Slamf9	Gypa	Pla2g2a	LOC121134510	LOC106022689
LOC101826995	Pyurf	Gdf3	Samd9	Clec4e	Havcr2	Fbxo27	LOC101838853	Wscd1	Rem1	Adam12
Noct	Btnl2	Pfkfb3	LOC101835497	LOC121136913	Parp9	LOC101824449	Pnma2	Nostrin	Adamts4	Rps29
Cxcr2	LOC101839334	C6	Cad	Irf1	Ifit2	CUNH15orf48	Slamf9	Klf15	LOC121141373	Psmb10
Alpk2	Uck2	Cd274	LOC101829278	Lck	Milr1	LOC101822857	LOC121138374	LOC121136665	Snx10	Tspan18
Clic6	Xrn1	LOC101825271	Hlf	Gsdma	Sel1l3	Abcc9	Eaf2	Pms1	Cry2	LOC101833926
Ccdc153	Dusp16	Tmem106a	Cbs	Fcgr1a	LOC106021992	Aicda	Cgas	Sema7a	Sema3b	Nmi
LOC106022329	Dll1	Trex1	LOC121140408	Bst2	LOC101823391	Trim25	Lst1	Serinc1	Mov10	Slc27a6
Myo1f	LOC101839568	Zbtb32	Fkbp5	Ctss	Areg	Orm1	Spats2l	Ubb	C3ar1	Tox2
LOC101842025	Csf1	LOC101842856	LOC101833537	Fgr	Il21r	Ctsv	Gimap4	Aif1	LOC101828969	LOC101831921
LOC101822614	Drd4	Aida	Cdc42bpg	Ifng	Kntc1	Tcirg1	Klf15	Gypa	Ifrd1	Retn
Sfn	LOC101824846	Bak1	C2	Batf2	LOC101831799	Lpl	Foxj1	Fundc2	Lgmn	Mafb
Ccrl2	Pla2g4a	LOC101842025	LOC121141925	LOC110343382	LOC110342040	Atp2a3	LOC121136665	Ehmt2	LOC101829214	Orm1
Tmprss2	Eps8	Taf4b	Pdcd1	B2m	LOC101834191	LOC121136665	Cxcl12	Slc15a3	LOC101836572	LOC101841813
Ugdh	LOC101840084	Milr1	Cenpt	LOC101831914	LOC101844787	LOC121134331	Pla2g2a	B3gnt3	Msr1	Zc3h12a
LOC101830573	Ptpn14	LOC101835350	Nsun2	Galnt16	Lmnb1	Ccl3	Ifi30	Adgra2	Cbfa2t3	Nlrc4
Rnf19b	Pla2g2a	Prf1	LOC101834902	B4galt5	Slc16a6	Slfn5	LOC101843888	Hid1	Cxcl10	Dtx3l
Snx10	Tppp3	Nampt	LOC101837226	LOC121133057	Mmp10	Bcas1	LOC101844297	Map4k2	Fads2	Ccnl1
Sqstm1	LOC106021758	Rpgrip1l	Syt13	Gpnmb	Atp13a4	Tmem140	Ccdc190	LOC106022166	Colgalt2	Scgb3a2
Irak3	Stx17	Rab19	Ptpru	Mmp7	Mlkl	Aida	Ecm1	Fmr1	Frrs1l	LOC101829278
LOC110340368	Nlrp3	LOC110340613	Ipo5	Kntc1	LOC101836182	LOC101838315	Ckm	Zdhhc8	Rnase6	CUNH1orf162
Tspan1	Tifab	Nkg7	LOC121134496	LOC101835557	Gpnmb	Pim1	Zc3hav1	Glis2	LOC101823368	Apobec1
LOC101844703	LOC121132772	Traf1	Rhbdl2	Syk	Gng2	LOC101844667	CUNH16orf89	LOC110339478	Soat1	LOC101827565
Cmtr1	Psenen	Tnfrsf14	Fxyd2	Cd84	Stat1	LOC121134329	Ccno	LOC121138339	Cyth4	Masp1
Slc27a2	LOC101844703	LOC101834765	LOC121142462	LOC101841250	LOC101839900	Epsti1	LOC101829080	Txndc9	Daam2	Ptgfrn
Pmm2	Fancd2	Usp25	Fcgr2b	Rassf5	Lat2	Tnfaip2	Nt5c3a	Eif3j	Uaca	Plxnd1
LOC101835923	Trpm2	LOC101833858	Vgll1	Fndc4	Fgr	Samd5	LOC121138853	Cbx6	Pclaf	Fzd10
LOC101841250	Szt2	Casp7	Sfxn1	Nqo2	Dram2	Srxn1	Sema7a	Tnfaip6	Tecrl	LOC121143539
Lratd1	Rnasel	Serping1	Parp9	Fyb1	Tfec	Cda	Per1	Socs1	Prickle1	Thbs1
Lamb1	Abhd2	Csrnp1	Tsc22d1	CUNH1orf162	Atp6v0d2	Ecm2	Angptl1	Slc27a1	Lgals3	Ccl5
Cd86	CUNH9orf24	Azi2	Rrp12	Lamp3	Wfdc1	Coro1b	Wscd1	Znf219	Slc35f6	LOC101827582
LOC101834882	Met	Lacc1	Lbh	Nlrp3	LOC110343673	LOC121138853	LOC121132772	Atp1b1	Dlc1	Lrrtm4
LOC101839372	LOC101825174	Mmp7	Dlgap5	LOC106021521	Slfn11	Fas	Pmm2	Tril	Ctsb	Prdx5
P2ry13	Diaph3	Rhbdl2	LOC101843916	P2ry10	Tuba1c	Slc39a4	Tnfaip6	Pax5	LOC121134739	LOC121141513
Slc7a5	Slc7a1	LOC121143875	Top2a	LOC110340393	Itgal	Uxs1	Csf1	CUNH19orf47	Ecm2	LOC106023276
Dgat2	Plxna2	Aoah	Serbp1	LOC101835350	LOC101838193	Nod1	LOC101832069	Tcf3	Stat1	Gpnmb
Plek	Myo1f	LOC121141307	Tbl3	Sytl3	Cd300e	LOC106020738	LOC106021464	Cttnbp2nl	Ppm1l	Zc3h12d
LOC121137191	Hoxb2	LOC101832429	Lmnb1	Il7r	Slc26a4	LOC110342683	CUNH16orf92	Hsp90aa1	Fbxo27	LOC101833790
Il1b	Shfl	LOC121136237	Gtse1	Pik3cg	LOC101841495	Parp10	Dynlt5	Psmf1	Sema6d	Ttll3
LOC106020936	Ifnl3	Sele	Arhgef15	Myo1f	LOC110343382	LOC101826966	Gdf3	Pip4k2b	Trim21	Spp1
Uxs1	Atp11a	Rnasel	Mmp25	Ctsc	Tlr2	Grap2	Brcc3	Hdac7	Unc93b1	Lst1
Aoah	Plekha7	Psme1	Kars1	LOC101842449	Top2a	LOC101834678	LOC121136254	Vcan	Amtn	Rbm33
Spata18	LOC121143601	Slc31a1	Hsh2d	Lmnb1	Lamp3	Gprc5b	S1pr1	Fcer2	Fgf1	Meox2
LOC121135407	Lipg	Morc3	Ifit2	Stard5	Hck	Phex	LOC101843916	Ggps1	Mitd1	Parp9
Nlrp3	LOC121137997	Lamp3	Cct4	Stk17b	C3	LOC101844297	Nppb	LOC101822883	C1qtnf2	Fhl1
F2rl2	LOC101826458	Layn	Cip2a	Vps26a	Cd300a	LOC101829278	Atf3	Timp3	Nkg7	Loxl1
LOC121138515	LOC121138339	Hspa8	LOC121140827	Mcoln2	LOC101831114	Cblif	LOC121134739	Evl	LOC121143624	Cxcl11
LOC101833840	Ccnt1	Etv6	Chst1	Clec7a	LOC101825331	LOC101825174	Znhit2	Ppm1d	Tmod1	LOC101835167
LOC106023256	LOC106021786	Ankfy1	Rsl1d1	Orc1	Stat4	Slc17a8	Ralgps2	LOC101822629	Srgn	Phex
Psme1	Milr1	Gcsh	Epsti1	Prkcq	Kif11	Tapbpl	Cstb	LOC101828969	Ror2	Ibsp
Hoatz	LOC101830285	Soat1	Wfdc1	LOC106020873	Il10ra	Hmox1	LOC101835886	LOC106021008	Tmem100	Rps24
Csrnp1	Apobr	Steap4	Fancd2	Gdf3	LOC121136913	LOC121140907	Plekha7	LOC121136793	Tnfaip6	Plpp3
Ankrd65	Clec4f	LOC106021433	Tigit	Ubd	Spag5	Ier3	Per2	Mbd6	LOC101839663	Ptk2
Dusp14	LOC121135992	LOC101842449	LOC101822825	LOC101833293	LOC101835754	LOC121135368	Zcchc2	Lgals8	Ndst1	LOC101833290
LOC101836182	LOC101834491	Tlr7	LOC121144029	Arhgap9	Rnf19b	Ralgps2	LOC121134676	Rnasel	LOC121133157	Arg1
Trex1	LOC106021433	Diaph3	Cmtm8	LOC121142309	Acod1	Nampt	LOC101842856	Vps26a	Kcnk1	LOC110339847
Slamf7	Lacc1	Dll1	LOC101822968	Klhdc8b	Septin3	Eln	Plscr4	Sh3bgrl	Vdr	Hspb8
S100a2	Cpne3	Etnk1	LOC106022439	Yars1	Aoah	Ttyh2	Gpx1	Plxnd1	Adgra2	Errfi1
Lrrc23	Ctsf	LOC101831947	Vit	C6	F2rl2	F2rl2	C1qb	LOC106021809	Cdo1	Lcn2
Cd84	Sgms2	Rars1	Tyms	LOC101823880	Il7r	Cd38	LOC121135368	Ciart	LOC101827575	Mex3b
Ibsp	Rpl22l1	Bcl2a1	Tuba4a	Apobr	Samd9l	Trim26	LOC101822815	Pacs2	LOC121141925	Chst1
Thbs3	Dad1	LOC106021758	LOC110340633	Il2rg	Fga	Mmp12	Hid1	LOC121138361	LOC121141274	Rgcc
Nqo2	LOC106021867	Tmprss13	Pfas	C5ar1	Spi1	Gpr84	Vcan	Tpcn1	LOC121144051	Rps25
Btnl2	LOC121136254	LOC110342063	Fndc4	Gpr174	LOC121144029	LOC121138339	LOC101826941	Rars1	Tpcn1	Fxyd3
Pfkfb4	Kif1c	Tnfsf13b	Adamts13	LOC101841750	Zbtb32	Serpinb1	Gpr84	Endov	Aprt	LOC101828737
Lcp2	Morn4	Srgn	Kpna2	Cd226	Npl	Daxx	Rhbdl2	Fcgr4	Ppp1r3c	Dtx4
LOC101823352	Atp6v1c2	Stoml1	Yars1	LOC101829278	Hmmr	Pnpla2	LOC101836439	Aplnr	Sdc4	Rassf1
Cd274	Tcf20	Tnfaip3	Hbz	Spn	Gbx2	LOC110343128	LOC110342065	Zmiz2	Actc1	Tigit
Gpr35	LOC121141569	Uxs1	LOC101832386	Mefv	Eppk1	Foxj1	Casp7	LOC101834191	Adamts5	LOC101826941
Ppp1r36	Wnt5b	Clnk	Adamts17	Cxcr6	Mitd1	Rbm43	Ccl21	Vcam1	Apbb1	Glipr2
LOC101833858	Lcp2	Nt5c3a	Lad1	Ptpn22	Sash3	Snx10	Pip5k1b	Crem	Ablim3	LOC121143521
Orm1	Ptk2b	F2rl2	Mcm5	Il16	Slamf8	Nlrc4	Tekt4	Mink1	Tbc1d16	Lix1l
Mmp8	Psapl1	LOC110339949	Kcnip3	Cd80	Tlr1	Ccl19	LOC121138852	LOC101834678	Apbb2	LOC121143982
Cebpd	Gstm3	Xrn1	Cd2	Palm	Fgd2	Acod1	Aplnr	Etnk1	LOC106022689	LOC101841412
Gcnt1	Asap3	C1s	Tlr2	Fanca	Pik3r5	Dpt	Palmd	Ldlrap1	LOC106022439	Adamts2
Lacc1	Tnfaip3	Apba1	Rcl1	Gpx3	LOC101839334	Plek	Cda	Bahcc1	Mlkl	LOC101823368
Ctss	C1s	LOC106021809	Thop1	Itgal	Cd3e	LOC121138374	LOC121143982	Hyal2	Ntn4	Ido1
Trafd1	LOC121137606	Pik3ap1	Ttk	LOC106022319	Ctsc	LOC110339485	Rhoj	Sat1	Suox	LOC101844395
Dio2	Dhrs9	Cd84	Lrrc59	Sting1	LOC101833744	Eaf2	Nkg7	Ackr4	Slamf6	Sh3pxd2a
LOC101831947	Marveld2	Stard5	Rcan2	Tfrc	Ms4a7	LOC106022691	Pnpla2	Fam219a	Tmprss2	Mfsd6
Hid1	Trafd1	Irf8	Pml	Ikzf1	Parp14	Spats2l	Spsb1	Tapbpl	Tie1	Bmp6
Fgr	Etv6	LOC110340611	Phlda2	Dmpk	Btbd16	Abi3	LOC110341762	LOC101839392	Sox18	Vit
Rgs1	Snx10	Parp3	LOC121138883	Tfpi2	LOC101840439	LOC101836182	Hmgb3	Pdcd10	Arhgap28	Cfap45
Gfpt2	LOC106021619	LOC101836439	Aplnr	Rnf114	Grap2	Mafk	Keap1	Kars1	LOC101844513	Fstl1
LOC121140874	Stoml1	LOC121134329	LOC101834191	Isg20	LOC121134329	Mpv17l	Psma3	LOC101828113	Spon2	LOC101829442
Pdcd1lg2	Morc3	Msr1	Rcor3	Ca4	Hkdc1	Rnf112	Ppp1r14d	LOC101841539	LOC101842449	Ppp1r16b
Cgas	Usp25	Plek	Ager	LOC106023121	Ereg	LOC106021464	LOC121143624	Angptl1	Cldn4	CUNH11orf96
Rnase6	Cfh	CUNH1orf162	LOC121136304	LOC101836572	Orc1	Fkbp5	Sox4	S1pr1	Myo6	LOC101838956
LOC101838408	Ss18l2	Il15ra	Psmc1	Lat2	Egr2	Nmur1	LOC106022166	Actr6	Tspan13	LOC101838982
LOC101826458	Med14	Rgs1	LOC101844513	Cd6	LOC110339312	Ccn2	Pla1a	LOC101840084	Cstb	Ppm1h
Tfpi2	Uhrf1	Il2rb	Cenpe	LOC106020766	Fut7	Mmp15	Ypel2	Shfl	Upp1	Timp1
Stoml3	LOC101839372	LOC110341762	LOC101840514	LOC101831799	Slc31a1	Ibsp	LOC101823506	Mfap5	Bzw2	Slc2a3
Slc11a1	LOC101840810	LOC121138587	Umps	Cip2a	Ly75	Sidt1	Rnh1	Foxp4	Nr1d1	Trim21
Ttyh2	LOC101830303	C1qb	Il36rn	Tnfaip8	LOC110341392	LOC101844412	Cxcl16	LOC101822455	Slfn5	Prr13
CUNH10orf53	Borcs7	Gpr84	Mturn	LOC101825710	Tyms	LOC106021809	Chd3	Itga6	Rcan3	Stat1
Aif1	Ctsk	LOC101830643	Ltc4s	Sp110	LOC121135313	Pipox	LOC121134182	LOC121141439	Pcdh17	Psma6
Mafb	Lrrc51	LOC101825331	Prrt1b	Ifi35	LOC101822968	Aplnr	Cdkl1	Gpihbp1	Atp6v1b2	Kcns3
Npl	LOC106021239	LOC121142309	Spp1	LOC101834882	LOC101824440	LOC106022318	Pcdh12	LOC101837799	Pdzd2	LOC121139019
LOC121138852	Mtln	Sigmar1	Cst7	Tmem106a	LOC101827806	Mafb	Tspan4	Resf1	LOC110340368	Tnfsf9
Tlr7	LOC101831799	Pla1a	Muc2	Nlrp6	Ptpn6	Cspg5	Pkia	Cd79a	Mindy2	Phyhd1
Nod1	Slamf7	Eaf2	Kcnk1	Psmb8	Cenpe	Spsb1	Rtp3	Hs6st1	LOC101841813	Epsti1
Irf1	Dock5	Asap3	Mki67	Treml2	Hmox1	Mme	Lims2	Ahdc1	Sntg2	Edn1
Ticam2	LOC101844667	Cd38	Slc8a3	Efhd2	LOC101828423	Slc11a1	Wdr49	Taf13	LOC121142707	Fut8
Adamts4	Triap1	Bnip5	Cep55	LOC101840871	Parp12	Cgas	Nqo1	Zdhhc18	Fmo1	LOC121140874
Muc2	Mrpl33	Gpnmb	LOC101823809	Il15ra	LOC110339735	Fabp5	Rnasel	LOC101832069	Kdr	Adamts5
Ptpn1	LOC121141438	LOC101836701	LOC106022299	Dab2	Cd8b	LOC101833537	Klf4	Rasgef1a	Fut7	Cldn4
Ifrd1	Casp7	Nod1	Prx	Hck	Cip2a	Clic4	Card14	Tmem255b	Postn	Kif1c
Pla2g4a	Acod1	LOC101834491	LOC101844395	Tlr1	LOC106021786	LOC101842856	LOC101840849	Hpgd	Rapgef4	Dennd2a
Ptafr	Pfkfb3	Mafb	LOC106020804	LOC101833858	Iqgap3	LOC110342065	LOC121138589	Slc20a1	Flvcr2	Tbx3
Vcam1	Tnfaip2	Cxcr4	Slco4a1	Vmp1	Lyz	Itga2b	Tldc2	Abca5	Tinagl1	Gpr84
LOC110342990	S100a16	Fyb1	Foxo4	LOC101838715	Cd3g	LOC101825013	Gpihbp1	Kcnk1	Gprc5b	Mfap4
Bak1	Sele	Adgre1	Slc2a6	Ccnb1	LOC101838408	LOC121136254	Fxyd6	LOC101829062	Kiaa1217	Clk4
Cspg5	Jade2	Cd83	Psmb8	LOC101823628	Sema4a	Kars1	Tubb4b	Ddx10	Prx	LOC121144029
Vav1	C4bpa	Neto2	Cldn4	Chi3l1	LOC106022434	Ncf1	Tnf	Tnfsf13b	Rhobtb1	Fbln2
LOC121133128	Col5a3	LOC101840084	Dctpp1	Tnfrsf18	Map4k1	Slc2a6	Apod	Macir	Taf4b	Irx1
LOC101839334	Nit1	Sh3bp2	Ncapd2	Mfap2	Gm2a	C2	LOC101840084	Thy1	Kif13a	LOC101827027
LOC101827663	Treml4	Gcnt1	Gnao1	Asf1b	LOC101837683	Cdkn1a	Nostrin	Ppp1r2	LOC121133964	Cd300lf
LOC106020873	Vcam1	Lcp2	LOC121133963	Mcm4	Sgo2	Gapdh	Daxx	Ralgds	Tor3a	Cdhr4
LOC110342381	LOC101823549	Stx17	LOC110341439	Ptpn1	Ncapd2	LOC101834191	Mefv	Pcna	LOC106022651	LOC110340613
Card14	Nppb	Elf4	Gpx3	Mfap4	Dab2	B3gnt3	Ece1	Tyro3	Slc9a3r2	Cxcl17
Pfkfb3	Alpk2	LOC106022319	Tspan18	LOC106022816	LOC101839372	LOC121141310	C1s	Cmc4	Tlcd5	Rpl37
Myc	LOC101840849	Hid1	Shcbp1	Sncg	Snx10	Calcoco2	Clec1a	Tbc1d22b	Chst2	Fzd6
Jade2	Hmgn3	Bid	Gdf3	Hcls1	Wars1	Ctss	Bmper	Tceal9	Ccdc141	Ddx60
Angptl1	Aoah	Socs1	LOC101823391	Def6	Treml2	Lst1	Kars1	Tsc22d4	Glis2	Pcdh1
Selplg	Timm13	Parvg	Gsdma	Milr1	Gpx3	Tppp3	Ccr3	Eif2s2	Ak3	LOC121142811
LOC106022318	Tomm7	Ptafr	Prkn	Psd4	Sh3bp2	Gtpbp2	Themis2	Cnr2	Tbx2	Smad6
Nme5	Tmc8	Glipr2	Kif23	Samsn1	Rac2	Tril	Pfkfb3	Ocm2	Gpx1	Acod1
Acsm3	Spn	LOC101830303	Soat1	Tlr7	Tap2	Trem1	Slc2a6	Usp25	LOC101826995	LOC101823352
LOC110342065	Trim56	Slc7a5	LOC101840984	Evi2b	Cd48	LOC101832069	Sh2d3c	Rap1b	Chrdl1	Zfp36
Sbno2	Ikzf3	LOC101830936	Impact	Rmi2	Tmem163	Gnal	Dgke	LOC101837127	Ptch1	Vcan
LOC101834989	Tlr3	Pla2g4a	LOC106022689	Slc16a6	Hsd17b2	Adamts4	Nampt	Sav1	Kars1	CUNH19orf12
Tifab	Copz2	Arg1	Irf9	Rbm43	LOC121132772	LOC101840150	Limch1	Krcc1	Psme1	LOC101831377
LOC101840810	Cops9	Il2ra	Raver2	Kif11	LOC101841750	Ifi30	Samd5	CUNH1orf54	Nynrin	Pygm
Pstpip2	Csf1r	Dusp5	Set	Rrm2	Kif2c	Bcl2a1	LOC121136914	LOC101823051	Ido1	Ldlrap1
Tdrd1	Lsm7	Tapbpl	Cacna1c	Eppk1	Pip5kl1	Klhl23	Adgrg5	Cd38	LOC121141088	Dgat2
Fermt3	Parp3	Wnt5b	C3ar1	LOC101833978	LOC101826335	Zcchc2	Cipc	Usp20	Gnao1	Fat4
Pik3ap1	LOC101834765	Clec4f	LOC106020766	Prf1	LOC121136544	Sfrp1	Fbxo7	LOC101842856	Tlr7	Mgll
Osbpl6	LOC121138458	Lat2	Dctd	LOC110340572	Irf5	Gpihbp1	Nlrx1	Mast3	Il15ra	Pam
Lgi1	Smco4	Dennd1b	LOC101830101	Xdh	LOC101834839	Hck	LOC101834191	Pygo2	Pik3ap1	Rnf31
Emilin1	LOC121142300	LOC101822815	LOC101838193	Slc31a1	LOC106020972	Gngt2	Ptn	LOC121139415	LOC121139262	LOC101823249
LOC121136254	Stmp1	Slc35c1	Cpt1a	Lcp2	Muc4	Il36rn	Csf1r	LOC101844491	Rbm3	LOC101822574
Apobr	Dram2	Slc17a2	LOC121138853	Dusp5	Kif23	Tinagl1	LOC101841159	Alas1	Sphk1	Il15ra
Tmem140	Eftud2	Fbxo27	C1qtnf3	Cd5	Cd160	Ctsc	Grap2	Trim16	Irf1	Nfam1
LOC101842856	Spcs1	Gpr65	LOC121144051	LOC106022318	LOC121135729	LOC101831711	LOC121132851	LOC106022609	Cdkl1	P3h3
LOC101844395	Tlr2	Arid5a	Prmt1	Zdhhc18	LOC101829278	LOC101831947	Inpp1	Crbn	Snx8	Rps12
LOC110340162	Tmem256	Ifi30	Cxcr3	C4bpa	Patl2	Cldn18	Ankrd29	Rbis	LOC121138515	Calhm6
Srxn1	Rpl21	Gpr35	Ecm2	Patl2	Tnfaip2	Chd3	Tmod1	Tcim	LOC101832654	Bcl3
Thbs1	Adgre3	Eps8	LOC121138852	Glipr2	Psd4	Il17re	Samsn1	Fzd10	Stard8	Fmod
Ltc4s	LOC101833858	Dapp1	Eml1	LOC101840863	Slc11a1	LOC101841734	Pck2	Csf1	Calhm6	Ccr8
Pla1a	Tnni1	CUNH19orf12	Hkdc1	Itgb2	Epha7	Arg1	LOC101833537	Plaur	Itm2a	LOC106023121
B4galt5	LOC101822815	Scly	Polr1g	Eif2s1	LOC110340613	LOC101840514	Fam171a1	Arhgap33	Exoc3l1	Rhobtb3
LOC101843190	LOC101844828	Dio2	Rem1	Cd86	Syk	Rab3c	Kcnj13	Bcl9l	Akap5	Prok2
Mcub	Eif1	Nqo2	Slc7a8	Gpr68	Mefv	Bmp8a	Them6	LOC121134510	Vsnl1	Col15a1
LOC110340785	Per1	Tm4sf19	Slc35c1	Orm1	LOC101829780	Dusp6	Cdk6	Thra	Phex	Trex1
Tlr1	Smad3	Pstpip2	Podxl2	LOC101833926	LOC101822857	Cd274	Wdr13	Chd3	Krt18	Bpgm
Fbxo36	LOC106021809	Il12b	Reps2	Rhbdl2	Sost	LOC101829080	LOC101824449	Gnai1	Pkm	Serpina1
Cd24	Ciita	Cpne3	Bambi	LOC101843190	Cklf	Asap3	Xdh	Ctso	Acss1	Postn
LOC106021786	Ubl5	Heatr3	Adra1d	Faslg	Il1rn	LOC110341762	Rala	Pitpnm3	Daxx	Lhfpl2
LOC106022319	C5ar1	Ttyh2	LOC101843254	LOC101836182	Zwint	LOC121141901	Morc3	Tbc1d15	Pla2g2a	LOC121134227
Adss1	LOC101832761	LOC101834274	Lrpprc	Dhx58	LOC110340393	Slc6a9	Itpkc	Trim69	Ppa1	Tnfaip6
Mertk	Steap4	Cd48	Kntc1	Fkbp5	Plcb2	Adam8	LOC101843909	Fxyd6	Fzd1	Sord
Il1r2	Card14	Clec4e	Dbf4	Col23a1	Ifi35	Ackr4	Adamts5	Ssb	Trem2	Leng8
Tnfrsf14	Baz1b	Myo1f	LOC121138874	Slc7a5	Tmem86a	Avpr1b	Vcam1	Abcd3	CUNH15orf48	Rsph1
LOC101827575	LOC110341762	Hk2	Gins4	Tlr6	Dennd1c	Mefv	LOC101823366	Tsc22d3	Tnfrsf4	Ssr4
Upp1	F11r	Tlr1	Mamdc2	Tifab	Was	Pik3r5	Tubb	Serpinb1	Lhfpl6	Cdh11
Nkg7	Med30	Eva1b	LOC101838689	Dram2	LOC121136114	Tlr2	LOC110339371	LOC121135368	Cpe	Rps28
Hmox1	Pmm2	Bcl3	LOC101833852	Nckap1l	Ncf2	Arid5a	Lacc1	Xdh	Piezo2	Ca4
Cdc14a	LOC106022129	Gtpbp2	Zwint	St3gal5	LOC101844930	LOC101833790	Plaur	LOC101837048	Etv1	Mmp28
Fgd2	St3gal5	Chi3l1	Cenpa	LOC101822587	LOC101827561	F3	Guk1	Cd79b	Asns	Tril
LOC101832761	Adipor2	LOC101822857	Tiam1	Tgm1	Tmem156	Kcnk1	Ttyh2	Vbp1	Efhd2	Ppp1r12b
Tnc	Fxyd6	Slc12a1	Tbx3	Mtss2	Cyth4	Shfl	Cd24	Sppl2a	Cd38	Frzb
Bcl3	Rplp2	N4bp1	Tubb	Cd160	LOC110341930	Tfec	Ube2d1	Cic	LOC121143875	LOC101823152
Fbxo39	LOC101834067	Thbs1	Pogk	LOC101827642	Tnfrsf14	LOC101844703	LOC101822574	Bcl9	LOC101831947	Npl
Ifnb1	LOC101822857	Grap2	Tacc3	Gpr84	CUNH17orf58	Scnn1a	Ush1c	Cpne3	Ak2	Emp2
Adgre1	CUNH10orf53	Gsdmd	Stk39	Tuba1c	Slc7a7	Hpgd	LOC101838982	Cd40lg	Slc4a5	LOC101822587
CUNH9orf24	LOC121142309	Il31ra	Ftsj3	Hmox1	Aldh1l1	LOC101835557	Mocs1	Calcoco2	Tppp3	Cyyr1
LOC121135530	Gcnt4	Sfmbt2	Tmem100	Dlgap5	Cotl1	LOC121132772	Fam124b	Sgsh	Dusp5	Pgghg
Hcls1	Zw10	LOC101823425	Mmp24os	Fancd2	Kif20a	Ca4	LOC101837461	Tbk1	Ms4a7	Efnb1
LOC101841159	Atf6	LOC101822614	Ppm1g	LOC106022434	Drd4	Ndnf	LOC101840514	Septin7	Pa2g4	Hhex
LOC101825710	Kbtbd8	Shisa5	Cct3	CUNH19orf12	Dio2	Nfil3	Pof1b	Mrpl30	LOC101844412	Prdm8
Pla2g7	LOC121135910	LOC101823880	LOC101832404	Il6	LOC121138220	Socs3	Hck	Hnrnpa0	Steap4	F2rl2
Slc7a8	LOC106022319	B3gnt3	Masp1	LOC106022329	CUNH16orf92	CUNH1orf162	Prom1	Fam13a	Egflam	Sh3rf3
Psat1	LOC101844297	Chrna5	Psmd1	Tnfrsf1b	Myo1g	LOC101840844	Clock	Psma1	LOC101836701	Mmp9
Fyb1	Txnrd1	Tppp3	Tie1	LOC101827663	LOC121136983	Neurl3	Aass	Cdkn1a	CUNH1orf115	Dhh
Timp1	Slc17a2	Fgr	C1qb	Ptpn6	LOC101822719	Trim69	Adcy3	Aire	Fcer1g	Wasf3
Wfdc3	Camk2n1	Arhgap30	LOC121133694	Rhobtb1	Anln	Aacs	Ubb	Glul	Pgghg	Rpl26
LOC101844667	LOC101826240	Pik3r5	Kif1c	Ahsg	Orm1	Azi2	Tspan13	Gpcpd1	Fzd10	Sh3tc1
Il6	Pfdn5	Ckb	LOC101837435	Cd3d	Mtss2	Tlr7	LOC101837048	Atn1	LOC101833790	Col18a1
Parp10	Psme1	LOC101833293	LOC121133516	Iqgap2	Cep55	Ntrk2	Lgals8	Maz	Nqo2	Rplp1
LOC101831914	Vat1	Cd68	Ifi35	LOC101833418	Ptk2b	C1qa	Aida	Spsb1	Bcl3	Ifnar1
LOC121141373	LOC121138589	Pcgf5	Gkn2	Tbx2	LOC101831914	LOC106022319	Sertad1	Psma5	Tfdp2	S100a11
Syk	Lamtor4	Ctss	Mst1r	LOC101823152	Fanca	Dok3	Tasl	Fas	Cd274	Vegfd
Gpr65	LOC101838408	Ppa1	Slc17a8	Slco4a1	Krt8	Dok2	Map3k20	Vcpip1	Nlrc4	Pde5a
Hpse	Eloc	Il10ra	Ccna2	Mmp13	LOC121143938	Tuba8	Pik3ip1	Fam171a2	Bend4	Cldn5
LOC110340611	LOC121134056	Mertk	LOC101823352	Mxd1	A3galt2	Ggt1	Mrs2	Eif4e	Cd34	She
Dnah3	LOC101838853	Syk	Mcm6	Bst1	Ddx58	Rhbdl2	Kcnq1	Kiaa1522	LOC101844828	Fbxo25
LOC106022816	Rab2a	Casp3	Hoxa5	Ptprj	Chi3l1	Layn	Rasgrp1	Slamf9	Sh3pxd2a	Arrb1
Ndrg1	Fyb1	LOC106022318	Htr7	Jak3	Cat	Il1rn	Sytl4	LOC121134739	C1s	Gabre
Spi1	Dennd1b	LOC106020873	Elac2	Lsp1	Sting1	Card14	Shmt1	Kcnc3	LOC101838193	Taf1d
LOC101840871	LOC101841539	Itgal	Rcc1	Cd300e	Nfam1	LOC121138852	LOC121135146	Fbxo7	Slc15a3	Ugcg
Spink2	Slc16a11	LOC106021421	Ndst1	Nop58	Slco4a1	LOC121139299	Zdhhc3	Fbxo27	Nipa1	Mxra8
LOC121134331	Lgi3	Erap1	Hnrnpa3	Sost	Bub1b	Cd83	Snx22	Rhbdl2	Sh3bgrl2	Smad5
Lrrc51	Hoatz	Vcam1	Pde5a	Taf4b	Cd6	Vsnl1	Slc25a19	LOC101823549	LOC101826251	Shisa2
Dnaja4	Ndufa4	Tigit	Lyar	LOC101824846	S100a2	LOC101834765	Pitpnm3	Tspan8	LOC101828737	Col5a3
Mxd1	LOC121137942	Tcf20	Myrf	Rab19	Spns3	LOC101828182	LOC121138337	Snrpb2	Bmp3	Pls3
Med13l	Eid2	Nudt18	Odc1	Wdr43	Cxcr6	Masp1	CUNH1orf198	Parp16	Col8a2	Plek
LOC101842449	Itgb1bp2	Myo5a	LOC121136794	Cdca5	Ctsh	Pmm2	LOC110342381	LOC121143624	Nlrc5	Fkbp9
LOC101828969	Rpl37a	Plxna2	Noc4l	LOC101836091	Sat1	Slc28a3	CUNH15orf48	CUNH9orf85	Ctla4	Cxcl9
Socs3	LOC121138587	Stat3	LOC121134039	Col1a1	Wdfy4	Phyhd1	Drd4	Zcchc2	LOC101833290	Morc3
Adm	Lage3	LOC101839372	Grem2	Dpt	Sp110	LOC110339949	Gprc5b	Sh3bp1	Tnfaip3	LOC121136697
Ubxn10	Smim11a	Tlr3	Pygm	Btnl2	Tacc3	Cdkl1	LOC101837799	Pcdh12	Xpnpep2	Pik3r5
Arid5a	Gcnt2	LOC101842758	Kif20b	Casp3	Gusb	Pygl	LOC106021364	Calm1	Raver2	LOC101823628
Plekhb1	B3gnt6	Smchd1	LOC121133162	Cd274	Pglyrp2	LOC121136237	LOC106020742	Tifab	Hmga1	Cd151
Dnajb13	LOC101829268	LOC101828969	Orm1	Psmb9	Phyhd1	Sphk1	LOC101833790	Hdac5	LOC121141307	Ckm
LOC101828423	LOC101833744	Fxyd6	Septin4	Elf4	Slc16a4	LOC101822574	Mfap5	Gars1	Cryab	Plaur
Usp25	LOC121133329	S100a16	Tnc	Cotl1	Cdca5	Hmgb3	Rab3c	Chka	Cd86	Ier3
Ikbke	Nudt3	LOC101833418	Tap2	Cyrib	Cd53	Sorbs2	Treml4	Camk2g	Clec5a	Rpsa
Fga	Scgb3a1	LOC121136665	Lap3	Ticam2	Ccr8	Rnasel	Edil3	LOC106020971	Gnal	Tmod1
Tgm1	LOC101828423	Ogfr	Ldb2	LOC101836439	Noxo1	LOC101841813	Tnfsf13b	Ppp1r9b	Ltc4s	Dusp11
Stard5	Klhl11	Rab39a	Cdc20	Fmnl1	LOC101839520	Trpm2	Ggta1	Cmpk1	LOC101835497	Alas1
Rin1	Ptafr	LOC101838315	Ercc6l	Slc1a1	Ca4	Tmod1	Bmp6	LOC101834130	LOC101835557	LOC101823366
LOC121142300	Rac3	Slc39a14	Rapsn	Il10ra	Tnfaip8l2	Casp7	Tfec	Add2	Psme2	Adgrg5
Grap2	Nsg1	Ikzf3	LOC101834296	Tnfrsf14	Emid1	Nlrp3	Hyal2	Med7	LOC101840871	Dnajc15
Lpxn	Banf1	LOC101844491	Myct1	Il12b	Pilra	Tnfaip3	Cx3cl1	Slc36a4	LOC121141950	LOC110343673
Rnf112	Klhdc8b	Klhl8	Mxi1	Oas2	Tk1	Cd34	LOC101822653	LOC121136254	Tnfaip2	Nr4a3
Entpd3	Elf4	Hcls1	Bub1	Diaph3	Prr11	Adgrg5	Thra	Ube2v2	LOC121136304	LOC101829214
Serpinb1	Cckar	LOC101833018	LOC106021766	LOC101843345	Il16	Gkn2	Rnf19b	Dipk2b	Ptp4a3	Grb10
Efhd2	Ncf1	Larp1	Tomm40	Ccr7	Rps6ka1	Srebf1	Usp12	Ssh1	Vgll3	Rps14
CUNH1orf162	LOC101830904	Ptk2b	Spag5	Arid5a	Rars1	Pygm	Fam189a2	Atf3	Sh3rf3	Cdkl1
Spats2l	Slc7a5	Drd4	Cfi	Plcg2	Zmynd15	Sqstm1	Trpm2	Capsl	Npnt	F3
Casp7	Zfyve26	Efhd2	Pcgf6	Pgc	Fxyd2	LOC101840543	Wdr54	Palmd	Slc2a6	Adcy6
Dcdc2b	Ccdc153	Als2cl	Nhp2	Gbx2	LOC101822444	Ece1	Fas	Dnaja1	Col4a3	LOC101831404
Nfil3	Hk2	CUNH1orf122	Eif3d	Muc2	Cdk1	Sema5a	Nod2	LOC101844788	LOC121137861	Zcchc7
Trim69	LOC121143316	LOC101834868	LOC101835754	Hic1	LOC101824846	C3	Znf329	LOC101827380	Adamts17	Gmfg
Slc37a2	Spink2	Plaur	Tk1	C1qtnf2	LOC106020785	Ackr3	Alas2	Slc6a9	Fzd6	Neu3
LOC110340543	Plac9	Ffar4	LOC106020860	Depdc1b	CUNH19orf38	Sav1	LOC101844687	Prr15l	Lrp4	Opcml
Ier3	Wdr83os	Mafk	LOC101827116	Slamf6	Atf3	Nwd1	Usp43	Inpp1	B2m	Ptp4a3
Clec4f	Mxra7	LOC101844703	Kif22	Sh2b2	Coro1a	Clec14a	Tuba8	Anxa1	C1qtnf7	Znf697
LOC101825750	C1qb	LOC101840150	Rfc5	Nfil3	Lgmn	Ackr1	Cnpy3	Npas2	LOC101844074	Ecm2
LOC121133524	Csrnp1	LOC101823549	Pck2	LOC121144035	LOC101829498	Aire	LOC121140486	Slc46a2	Mpv17l	Rnase6
Polr1g	LOC101840367	Hcar2	Clic5	Batf	LOC110342764	Lamp2	Atp2a3	LOC121140906	Nfam1	Tlr2
Chst4	Spidr	Guk1	Msr1	Ercc6l	Clu	Fmnl2	Azi2	Terf1	Pstpip2	Odf3b
Bcas1	LOC121143982	Ripk2	Exoc3l1	Ripk2	Lpcat3	Apod	Slc20a1	Clk1	Samd9l	Arhgef19
Wdr93	Rpl38	Slc7a1	Arl4d	Rarg	Cd300lb	Tasl	Scly	Adgrf5	Helz2	Acot7
Tmem106a	Spa17	Rel	Blvra	LOC101838866	Cit	LOC121143624	Pdk1	Srf	Mid2	Prickle1
Eaf2	Bak1	Mocs1	Hpse	LOC101834839	Psmb10	LOC101827079	Tubb3	Eaf2	Arhgef26	LOC121143261
Ctsc	Gcnt1	Pabpc1	Utp4	Cmtr1	Myoz1	Stard5	Fbxo27	Fam53b	Fam189a2	Fam124b
Gpr176	CUNH9orf64	Spidr	E2f8	Kcnma1	Cd247	Mgst1	LOC121141901	CUNH18orf54	Batf	Septin11
Slc17a2	Prxl2b	Atad1	Notum	LOC121140331	St3gal5	Ccno	Hmox1	Atp5mk	LOC101823628	Gpc3
Fmnl2	Soat1	LOC101823118	Slc35g1	Gfi1	Diaph3	LOC101835167	LOC121140023	Cd3e	LOC101822857	Specc1
Sat1	Rgs2	Gtpbp1	Hmgb2	Chek1	LOC101833293	Sppl2a	Dpt	Ccdc85b	Gpnmb	Aicda
Trim25	Vamp5	Ranbp10	Bst2	Nmi	Bhlhe41	Shisa4	Itga6	Znf512b	Tbc1d9	LOC106022434
Fam221a	Dpm3	LOC101826240	Socs3	Cd68	LOC101825710	Sema7a	Trim69	Cxcl12	Tnfsf13b	Vstm4
C1qb	Atp5f1e	Slc29a1	LOC101823368	Top2a	Ntsr1	Ptgs1	Calcoco2	Pdia3	LOC101822614	Rars1
Rhbdl2	LOC110339949	Flrt2	Acot7	Sat1	Ptprc	Il10ra	Il1rl1	Sgk1	Inpp5a	Cd27
Tshr	Fkbp2	Fcgr1a	LOC101827462	LOC121138883	Vps26a	Selenon	LOC121133686	Ddx24	Col4a5	LOC106021904
Ecm1	Uxs1	Vav1	Tnfrsf19	Sh2d1a	Dram1	Zc3hav1	Fzd5	Slc30a1	Spi1	LOC101826335
Dcxr	Eva1b	LOC121141569	Col8a2	CUNH1orf115	Nfkbie	LOC101841539	Mafb	LOC121139329	Sdcbp2	Bcl2l1
Znf750	LOC101833018	Slamf8	Rfc4	Tmem88	Neil3	LOC121144485	Dll1	Ptp4a3	Tcirg1	Stk17b
Mmp12	Aurkaip1	Gpr171	Wars1	Bub1	Dlgap5	Mmp25	Slc25a51	Lrrc23	Lxn	Arid5a
Fpr1	Plekhm3	LOC121133329	Tyro3	Kif1c	Cenpa	LOC101822933	Snx10	Npr3	Ehd2	C5ar1
Zc3h12a	Mcm2	Fgd2	Atp9a	Dennd1c	Mepe	Dennd2a	Cdhr3	Mpc2	Mfge8	LOC101825710
Cfap100	LOC101843172	Upp1	Hmmr	Capza1	B3gnt7	Themis2	LOC121141437	Hemgn	Coro2b	Zdhhc3
Tuba1c	Hmgn1	Med13l	LOC101822587	Cep55	Jak3	Serpine2	Tnfaip8l2	Znf385a	Ecscr	Dkk3
Kdm2b	LOC110341716	LOC101831799	LOC101835923	Pmp22	Nek6	Cebpd	Uggt2	Ube3a	Mmp15	Mmp25
LOC110339485	Myo5c	LOC110341034	F13a1	LOC121136869	LOC101833042	Usp25	Adgrl4	Ubc	Glrx	Robo2
Ncf2	Rbm43	Abhd2	Ccbe1	LOC121133964	LOC106020983	LOC101837799	Cpt1a	Dbr1	Fndc4	Pdgfb
Elf4	Cpt1a	Kcnab2	Myo19	Hspa8	Shmt1	Spi1	Bhlhe40	LOC121137525	Spsb1	Lrp8
Frmpd2	Rps27a	Runx3	LOC121141901	Pim1	Krt18	LOC121141587	Elapor1	Cdh22	Mmp11	Pcdh18
Capsl	Susd3	LOC121132772	Wdr46	Ereg	Cd101	Dynlt3	Tent5b	Hspa8	Ptpru	LOC110339371
Gsdmd	Dcdc2b	LOC121136254	Glrx	Eomes	E2f8	Gypa	Pdcd4	S1pr4	Slamf8	LOC101835445
LOC121135368	Pcp4	LOC101823305	Shisa2	Rad51	Pstpip1	Adamts5	Tsc22d3	Shisa5	F3	LOC101834191
Nkain1	LOC106021590	Lpxn	Rin1	Laptm5	LOC121133481	LOC101825271	Elk3	Ublcp1	Tlr2	Chrdl1
LOC101822541	Irak3	Il6	Pum3	Socs1	Ccnb2	Map3k20	Smim3	Cmtm8	Palm	CUNH17orf97
Slc17a8	Dynlrb1	Uck2	Cd27	Mmp19	Kif18b	Ltc4s	Rorc	Tlcd4	Vopp1	Mboat2
Ptk2b	N4bp1	LOC101842838	Rrm1	LOC101822968	Cks2	Faxdc2	Ankfy1	Med25	Lbh	Gucy1a1
Sla	LOC110340633	Eid2	Ndc80	Tnfrsf4	Plcg2	Morc3	Tpcn1	Ddx52	LOC101822890	Rps23
LOC121133329	Znf366	Art3	Lrrc8e	Egr2	Knstrn	Parp3	Lxn	Mmp12	LOC110342176	Pde3a
Ifnl3	CUNH12orf57	LOC121140906	Gpr171	Ptafr	Hpse	Lacc1	Alkbh8	Amot	Adss2	Lrrc23
LOC101834491	Rps3a	B3gnt6	Nek2	Bzw2	Pttg1	Scly	Nr1d2	Arhgap44	Castor2	LOC121133964
LOC121136237	LOC121135779	Hfe	Ripk3	Card14	Evi2b	Lxn	Mab21l3	Abcb1	LOC101840043	Znf436
Csf1r	LOC110340611	Selplg	Ranbp1	Irf4	Rhbdf2	Pfkfb3	Ugp2	Scgb3a2	Selenon	Mob3c
Pir	Il15ra	Mxd1	Cdk1	Lpxn	Ripk3	Fgr	Pxdc1	LOC110341762	Cmtm8	Dnaaf3
CUNH16orf89	LOC101843190	LOC101825710	Bmp3	Cyth4	LOC121134332	Serpinf1	Pih1d1	Ly96	Rbm43	Nlrc5
Aldh1a3	Fxyd1	Ctsf	LOC121134676	Card11	Zc3h12a	Cxcl16	Kcng2	Vps29	Nek2	Ephb4
Rnasel	LOC101822614	Spi1	Pak1ip1	LOC121141088	LOC121133963	Chrna1	Sidt1	Il16	Adgrl4	LOC101822614
Vcpip1	Henmt1	Hemgn	Rtkn2	Unc93b1	G6pd	Glipr2	Fndc11	Nap1l1	Hs3st6	Pglyrp4
Cxcr4	Rab19	C1r	Parp14	Rac2	LOC110341762	LOC101833042	Mrpl30	Ankfy1	Lap3	Snx20
Egr2	Tlr1	LOC121132723	St3gal2	Mmp2	Igf1	Slamf8	Mob3c	Acod1	Plek	LOC101824907
Fcgr2b	LOC110342379	LOC101834044	Lrp4	Adamts4	Tbx2	Fpr2	Poc5	Tie1	Sh3bp2	Unc5b
Runx3	H6pd	Ikbke	Mfap4	LOC101832654	LOC121138693	LOC101822614	Cd3e	LOC121136237	LOC101836886	Slc2a6
Eps8	Ndufs4	LOC101833744	LOC106023027	Emid1	Cenpm	LOC101837832	LOC110343680	LOC101835218	Gsdmd	LOC101840244
Bid	Mrpl52	Arsb	LOC101828423	Id3	LOC101836572	Slc43a3	Ppp1r3c	Nsrp1	LOC106020804	Mmp2
Gdf3	Snrpg	Dab2	Il6	M6pr	Ahsg	Acsm3	Rcan3	Tp53inp1	LOC110342822	Srgn
Shfl	Itgal	Mxra7	LOC121136869	LOC121134331	Ccr7	Golm1	LOC101825174	Arg1	Fam13c	LOC101830643
CUNH11orf16	Syne3	Fut7	Dapp1	Hoxa3	Bub1	Tnfsf10	Usp2	Leng8	Tnfaip8l3	C1qtnf2
Cfi	Ccl28	LOC101828355	Eppk1	Col5a3	Il18	Slc35f6	LOC101835431	Phax	Epn2	Cd300e
Mmp13	Fkbp5	Mmp12	Pttg1	Nrgn	LOC101836709	Actg2	LOC101823051	Sox12	Nampt	Angpt2
Il2rg	Rps16	B4galt5	Psmd14	Smoc1	LOC106022319	LOC121143982	Dipk2b	LOC121132772	Chst1	Fam171a1
Gapdh	Atp1b2	Glipr1	Cavin2	Csdc2	Sgpl1	Maob	Dok2	Heatr3	Cav2	Lmln2
Il10ra	CUNH1orf162	LOC121143316	Ccl3	LOC121140874	LOC121138615	Drd4	LOC101838956	Plekha7	Stard5	LOC121134329
Stat3	LOC101833418	Rictor	Asns	Cd4	Slc7a5	LOC101825710	Gtpbp2	Adipor2	LOC101844297	LOC121140907
Shisa5	Rps28	LOC121134271	Il11	Stat3	Rhbdl2	Fbln2	Bcl2l15	LOC101827079	LOC101829590	Ncf4
Ccr2	Sh3gl2	Gcnt4	Cdh22	LOC101832666	Lsp1	Sntg2	Tcf7	Zbtb12	Col15a1	Mfap2
LOC101830061	LOC106021827	Angptl4	Coro2b	Pdgfrl	Mtfr2	Elovl5	Serpine1	Tmem151b	Pamr1	Tor3a
Cntfr	Cenpe	Il2rg	Snd1	LOC110339291	Dok2	Hif3a	Frmd4a	Selenon	Fam162b	Rps6
Cd38	Smchd1	LOC101832666	Celf5	Lbh	Cdc20	Gjb3	Fkbp4	Psmd14	Arhgef15	Pdgfd
LOC101834270	Rps14	LOC110342065	Ccne1	Adss2	Ikbke	Scgb1a1	LOC121133162	Unc119b	LOC101840984	Clec12a
Ca13	Med12	Marchf1	Kank4	Dck	Ceacam1	Ccl20	LOC106020936	Samd4b	Bcas3	Parva
Ctsv	Slc35c1	Nppb	Cks2	LOC121141307	Txnrd1	Mal	Tcirg1	Tmem140	Cdc42bpa	Rpl17
Snx22	Gpr84	Sgms2	Ckap2l	Tm4sf19	Ube2c	Clu	Chit1	Crtc3	Slc16a2	Ogn
Dynlrb2	Atp5mg	Nr4a3	Ak2	LOC101842286	Tnfsf13b	Selplg	LOC101827366	Zer1	Lmod1	Serpinb1
Cd48	Pde8a	C2cd3	C1qtnf2	Clec11a	LOC121136536	Alpk2	Maoa	Arl4c	Uba7	LOC101842784
Sell	Fxyd2	Hal	Zfta	Sod3	Snx25	Rars1	Rab19	Acap1	Hmbox1	Sec61g
Osmr	LOC101829167	Itga6	LOC121142707	Hk2	Ca13	Aoah	Pik3r5	Aimp1	Lag3	Ctdsp2
Soat1	Hras	Ccr2	Tnxb	Cdc25b	LOC101830534	Nkx2-1	Sh3pxd2a	Esf1	Col4a4	Eny2
Itprid1	Fgl2	Ptpn1	Sp110	Ptgs2	Shcbp1	Cdc14b	Stx6	Creb3l2	LOC121133057	Gpr171
LOC121135585	Muc2	Trim26	Dgat2	Tmem156	LOC121138384	Khdrbs3	LOC121136496	Nppb	Rgcc	Rps16
Clec7a	Ppwd1	Cflar	Hnrnpa1	Ccna2	Cdkn3	LOC121133280	LOC121144459	Smchd1	Irf8	Mycn
LOC110340161	LOC121133991	Dram2	LOC101825271	Grap2	Thbs1	LOC101823152	LOC101840560	Znf703	Pag1	Rbm43
Padi4	LOC106021870	Gars1	Cmpk2	Snx25	Sh2d1a	Tnf	Hk2	LOC101824449	Myh10	Cd68
Stpg1	Tmem106a	Tnf	Rmi2	Nsg1	Ipcef1	Whamm	Rcan2	Rnpepl1	Cpt1a	Lxn
Gpnmb	Wfdc3	Irak3	Rangap1	Pgghg	LOC110342065	LOC101830901	Pld4	Tmem50a	Sec61b	LOC121143875
LOC101833970	Syk	C4bpa	Nmi	Bcas3	LOC121138340	Tmem200a	LOC101833970	Gas2l1	Apcdd1	Tnnc2
Pabpc1	Tasor2	Inpp5d	Rasa4b	LOC101823249	LOC110340226	Cd68	Mal2	Tbc1d16	Kcnip3	Mlec
Asap3	LOC106021540	Tbk1	Immt	LOC121144049	Dok3	Brcc3	LOC121142315	Rasgrp3	Epb41l4b	Rps27l
F3	Hcar2	Mtf1	Anxa2	C1qb	Ckap2l	Dgka	Cenpv	C1s	Rhbdl2	LOC121141307
Zc3hav1	Wfdc2	LOC110340888	Fcgr1a	Slc35c1	Tlr9	Lag3	Arc	Usp15	Lamp2	Tm4sf19
Utp14a	Gpr35	Ifnb1	Arhgdig	Mki67	Jchain	Shisal1	LOC101829062	Capza2	Alcam	Sdc3
Fosl2	Prkaa1	Mpped2	LOC101841734	Atp13a4	LOC101823880	Pla2g15	Aoah	LOC101828996	Rmnd5a	Samd9l
LOC101840844	Rel	Fos	Acod1	Fgg	Tfrc	LOC101834274	LOC101831711	Ror2	LOC101844703	Nt5c3a
LOC101823689	Rbp1	Kif1c	Thbs4	Pla2g7	Mdk	Henmt1	Cav2	LOC101832752	Foxf1	Rps13
Slc7a1	Exosc7	Il7r	Nup37	Slamf8	Efhd2	Bdkrb1	Hey2	LOC101836319	Maoa	Osbpl5
C7	Atp5pd	Aldh1l1	Ube2c	Atp1a1	Ly96	LOC101834849	Arhgap44	S100a10	LOC101823051	Hoxa5
Sphk1	Rps13	Pde8a	LOC121136604	Clec3b	LOC101837530	LOC101823366	Ahcy	Gpc1	Yars1	LOC110339912
Itgam	LOC101824449	Ptprc	Srl	Pik3cd	Inpp5d	Wfdc1	Fbxo30	Crtc2	LOC121136472	Stx6
Cyth4	Ros1	Ifng	Ccr2	Shmt1	Lix1l	LOC101825533	Vopp1	Rab21	Nek6	LOC121137470
CUNH19orf12	Hspb1	Lrrc8c	Cdkl1	Hspg2	Kifc1	Rd3	Pm20d2	Rnf44	Efnb2	Pde1a
B3gnt6	LOC121143875	Cars1	Rad51	Vars1	LOC101844513	Dio2	Rab30	LOC121143539	Stat2	Rpl31
LOC110340393	Rnf5	Otud4	Atf3	Adgre1	Cavin1	Arhgap28	Rtkn2	Ctsv	Ssuh2	LOC121135503
LOC121142301	Npc1	St3gal5	Pcna	Glipr1	Aurkb	Them6	Dclk1	Mtcl1	Ugcg	Clec5a
Ddx11	Itgb2	LOC121140148	LOC106023278	Tars1	Asns	C1qc	Crebl2	Tax1bp1	LOC101839449	Slfn5
LOC121139240	Snx30	LOC101834602	Ggt1	E2f8	Ccna2	Lcn2	LOC101827462	Psmc6	Orm1	LOC106021494
CUNH19orf38	Mrpl23	Kcnj10	Tbx5	Prr36	Il36rn	Ecm1	LOC110339912	Grk2	Mfap2	LOC121134002
Il15ra	Hint2	Fas	Slc1a1	Hoxb2	LOC101840656	LOC121133162	Selenon	Ralgps2	Usp20	Cd46
Etv6	Azi2	Nod2	LOC101829498	Skap1	Blvra	Osmr	Sphk1	Abhd17b	Slc22a17	Frmd4b
Lag3	LOC101831947	Marchf5	Bcl3	Rnase9	Nrros	Gadd45b	Smad5	LOC121138852	Mthfd1l	Ggct
Cfap52	Nox1	Piezo1	Ereg	Cd96	Rhbg	Mfsd12	Yars1	Nat2	Ssr4	Slc16a2
Zcchc2	Aicda	LOC106020742	Atoh8	Slc9a3r2	LOC110343132	Plscr4	Pdzrn3	Mcl1	Ankrd29	St3gal2
Morc3	Rnf125	Jak2	Rgs1	Cygb	Gins1	LOC110340888	Ngdn	Evi5l	Tp53bp2	Cyth4
Ankfy1	Mphosph9	Nlrp6	C6	Serpinb1	Srgn	Frrs1l	LOC101834158	Lrif1	Aspn	Ccnl2
Ndnf	Tnfsf13b	Sting1	CUNH12orf56	Hoxa5	LOC110343820	Gprc5a	LOC106022589	Slc39a14	Mxd4	LOC121138587
Actn1	Bmp8a	Pdgfa	Cda	Pdss1	Fbn2	Dpep1	Azin1	Tasl	Plcb4	LOC101841355
Evi2a	LOC121138469	Mrtfa	Utp14a	Bak1	LOC101835728	LOC121142301	Abcb1	Iqce	Ibsp	LOC101836439
Relb	Cd86	Fga	Casp3	LOC110341762	Tmem106a	Tmprss13	Tmem134	Dyrk1b	Fas	Znf395
Vars1	LOC121138416	Rab7b	Fgf1	Kars1	S100g	LOC101827575	Tmem140	St3gal1	Mertk	Aspn
LOC101831799	Ankrd37	Tbc1d9	Fzd10	Dock2	Arl4d	Fmo2	Ube2g2	Slc43a3	LOC101830101	LOC101838689
Pipox	Alad	Irf2	LOC101838866	Hkdc1	Plxnc1	LOC121141437	Endod1	Rhof	Ypel2	Cass4
Slc35c1	Sec16a	Sema4d	LOC121142882	LOC101829214	Pik3ap1	Vipr1	Btg1	Parp3	Tbx5	Sec61b
Slamf8	Klhdc9	Adipor2	LOC101844703	Col6a3	Ntrk2	Ifngr1	Ppl	Map3k19	Gadd45g	Tmem200a
LOC101842838	LOC121133524	Cd74	LOC101835697	Prps1	Rhobtb1	Pgrmc1	Acod1	Agpat1	Olfml2a	Znf503
Spa17	Mpv17l	Atf6	Cavin1	Spsb4	Fkbp15	Plekha7	LOC121143875	Klhl8	Ogfr	Dip2a
Ccdc187	Fos	Yars1	Cd300lg	Gk	Pgap6	Nupr1	Ecm2	CUNH15orf48	Apobec1	Coro2a
Sh3bp2	Ppp1r14b	LOC101827116	Cklf	Sgo2	Kif20b	Il15	Ccdc28b	Cep44	Wdfy2	Bace1
Gtpbp1	LOC101823293	Nek2	Kcnh2	Hspd1	Pstpip2	Tmem255b	Slc1a5	Fam107a	Pdcd1lg2	Amer1
LOC101823152	Notch2	LOC110340633	Mis18a	Evi2a	Ldb2	LOC121142315	Asns	Trim26	Ank2	Ccdc24
Cdkl1	LOC121135574	Tasor2	Fanca	Asb14	LOC101838866	Tagln	Mrpl50	Spib	Calcoco1	Coasy
Plaat1	Snx3	Cd53	LOC101835886	Ddah2	LOC110340572	Myo1f	Fzd10	LOC110339371	Spsb4	Tgfb3
Slc39a14	S100a13	Gng11	Nek6	Wdr12	Vmp1	Ikbke	Alpl	Bcl7a	Csad	Slc2a13
Hmgn3	Il31ra	Cd96	C1qtnf7	Itk	Cd4	Lgals8	LOC106020859	Frg1	Unc13d	Ak3
Hk3	Rps8	Myc	Fzd1	Cse1l	Polq	Vwa5b1	Tigd3	Tesk1	Card14	Aspg
Pygl	Btg3	Calcoco2	Tm4sf19	LOC101832301	Relt	Snx25	Dpep1	LOC121133961	Rpsa	LOC121133438
Marchf1	Slco4c1	Parp4	Ttpa	Trpv2	LOC101827092	Dstn	Ttc9	Ppp4r4	Bid	Tnfaip3
LOC121143601	Aldh1l1	Cd300a	Aaas	Tle3	CUNH1orf115	LOC101822883	LOC101843801	Ifrd1	Fam124b	Lsm7
Stoml1	Tgm7	Med12	Kif2c	LOC110342063	LOC110342063	Pfkfb4	Mbd2	Rnft1	Plpp3	Tet1
LOC121142462	Thsd4	Kars1	Nr2f1	Spi1	LOC101829214	LOC101822653	Tmem8b	LOC106022415	Ctsh	Tmtc4
LOC101840084	Mustn1	Myd88	Sox13	LOC121138543	Mrc1	Csf1r	Tspan7	Sgsm2	Tacc3	Ca2
Ocm2	LOC110341366	Vcan	Rpl32	LOC101836701	Fxyd6	Fcgr1a	Masp1	Ankrd24	Galnt6	Ank2
Plekho2	Vav1	C1qc	Nlrc4	Kif15	LOC101841651	Smad5	Ldlrad1	Araf	Mme	Rps21
Tsbp1	Rnd2	Max	LOC121136793	Csf3r	Gsdmb	Dusp14	Il10ra	Prag1	Ros1	Ciart
Tdrd7	Dipk2b	Mapk12	Vegfd	LOC101828154	Lck	Tbc1d16	Prr15l	LOC101823194	Mis18bp1	LOC121132813
Rufy4	Rpl27a	Cfh	Eif5a	Cit	Cd300lf	LOC101840084	LOC106021786	Cfb	Galm	Mcoln2
Zbtb32	LOC101823305	Nr2f6	LOC121136303	Litaf	LOC101833045	Hadha	Flcn	Ca1	Ager	LOC121140860
Zbtb7b	Mpv17	Limk1	Cit	LOC110342065	Mertk	Efhd2	Map3k9	Cd22	LOC101826588	Fscn1
Inhba	LOC121136405	Penk	LOC110341808	Myo1g	LOC101833858	Fndc4	Gars1	Smap2	Ldlrad3	Smtnl2
Tnfaip6	LOC110341691	LOC101833970	Lpcat3	Fxyd6	LOC110341914	Uggt2	Sh2d1b	LOC121135836	LOC106020860	Pstpip1
Adgb	LOC121134552	Fndc3a	Sat1	Guk1	LOC121140407	LOC101826995	LOC101843260	LOC110340595	Apln	Fgr
Scgb1a1	Mapk1ip1l	Wdr25	Ctss	Kif1a	LOC121134039	Bid	Parp3	Slc28a3	Sesn1	Zbtb46
Slc39a4	Atp5me	Aars1	Mlkl	Pip5kl1	Tnfaip8	Adipor2	Arhgap28	Fam174b	LOC101830643	LOC110340368
Ca8	LOC106020766	Trim69	Il33	Fbn1	Ptpn22	LOC101823809	Tlr7	LOC110341106	CUNH1orf162	LOC121137539
Ggt1	Trex1	Exoc6	Clec7a	Kpna2	Sh2d1b	LOC121140874	P2ry2	Nr4a3	LOC121142391	Samhd1
Efcab10	Ppp1r36	Trim56	CUNH17orf58	Klrg1	Lap3	LOC121135910	LOC121139220	Tubb3	Gucy1a1	Fabp4
Dusp5	Romo1	Daxx	Klhl8	Myl9	Racgap1	Tpcn1	Vat1	Whamm	LOC121143625	Rpl9
Tac4	Pkig	LOC121135368	Plk4	Mcm2	LOC106022464	Arsi	Znf296	Arc	Ier3	Rpl24
Ptx3	Itga4	Atp10a	LOC121133481	LOC101831377	Bcl3	Kcnip1	C1r	Amotl1	Dpysl2	Col5a2
LOC101830285	Fyco1	LOC121135992	Sox15	Mpz	Sphk1	Tm4sf19	Fsd1l	LOC101824298	Ttyh3	Pfdn5
Mal	LOC110341930	Slco4a1	Nckap5	Ccr8	LOC110343807	Pim3	Bcl2a1	LOC110342065	Il4r	Bnip3l
Prf1	Selenow	LOC110343543	Cdt1	Cd300a	Marveld1	Npl	Fam102b	Cdkl1	Fam171a2	Cntn3
Bmp8a	LOC101842645	LOC121132726	Fastkd2	Gkn2	Rassf5	Adamtsl2	Tmem200b	Bicra	Enpp5	Cdh5
Ripk2	Cd300a	Aif1	Nmt1	Sh3bp2	Ppp1r12c	Adm	Dnaaf3	Bank1	Gja4	Wdr6
Jhy	LOC101844074	Ly75	LOC101827899	Gas1	Bst2	Znf365	LOC101827079	Rd3	CUNH19orf12	Kiaa0100
Fas	Cflar	LOC101830285	LOC121133281	Rrm1	Nmi	Lox	Cd38	Lipg	Samd4a	Tnfaip8
Tnfsf9	LOC101831558	Neurl3	Mboat1	LOC101826070	Batf	Rhobtb1	Lrrc23	Rnf19b	Cyth3	Bcl2a1
Gcsh	Sympk	LOC121143982	Adrb2	Dusp10	LOC101841927	LOC101829715	Bank1	LOC101843965	Wasf3	Vsnl1
Drc3	Tomm5	Lcp1	LOC101830598	Ntrk2	M6pr	Ccdc28b	LOC101844567	Mrpl50	LOC101841734	Srpx
Gpr84	Fanca	Lgals8	Prps1	Mis18bp1	Nusap1	Amot	Ifrd1	Fcho1	Tead4	Aen
LOC101828213	Srp9	Adcy7	LOC101829376	LOC101844661	Mfap4	Hrct1	Rras2	Carmil2	Angptl7	LOC121144459
Plaur	LOC110341071	Gjb5	Mrto4	Laptm4b	Pip5k1b	Slc44a2	Col5a3	Crebrf	Lamb2	Srsf5
Sh2b2	Cd68	Lag3	Riox2	LOC101834989	Mis18a	LOC101826699	Usf1	Znf526	Shisa5	Cald1
Cst6	LOC101841425	LOC121137865	Amtn	Znf358	Pvrig	Lipg	Rgcc	Pxdc1	Mst1r	CUNH16orf89
Cmbl	Npy	Crybg1	Racgap1	Ptprs	Cdhr5	Lsp1	Samd11	LOC101843888	Emcn	Selplg
LOC101822857	Fosb	Slc16a11	LOC101833042	LOC101833678	Cryba4	LOC121138416	LOC121135910	Rflnb	LOC101829808	LOC110340327
Bcl2a1	Atp5mk	LOC121136914	Pfkl	Mctp2	Shtn1	Lasp1	LOC101827344	Rpl22l1	Cdon	Lima1
Ntsr1	Micos10	Tnfaip6	Znf365	LOC110341758	Col5a3	Ogn	Frzb	Abhd17a	LOC101834274	Rhbdf2
Cracr2b	Plp2	Nox1	LOC110342176	Rnf115	Kpna2	Opcml	Fcer2	Rac2	C4a	Tgfbr2
LOC101835557	Cracr2b	Aff1	Psmb9	Map4k1	Rmdn2	Atp1b1	Castor1	LOC101826966	Npr1	Tekt4
Pifo	Isca1	Gjb3	Hnrnpab	Bpifb1	Kif22	Cadm1	Ptchd3	Cops2	Mboat2	Col3a1
Slc16a3	Ndufa2	Cxcr6	Pip5kl1	LOC101824833	Spn	Scarb1	Napb	Fam189b	Ttbk2	S100a13
Was	Piezo1	Psme2	Tff2	Spns3	Spc25	Slc35c1	Pacc1	Ifng	LOC101840844	Pip4k2b
Glipr1	Rpl23	LOC121138589	Fam98a	Slc15a3	LOC101830513	LOC101843916	Myo1g	LOC101840514	Psmd8	Gna11
Dnai3	Mrpl14	LOC101840849	Ttc27	Lipg	Slc15a3	LOC101833744	Rassf1	Prrc2a	Pfkm	Akt3
Ppa1	Jtb	Ambra1	Ybx3	P3h3	Ankle1	Litaf	Aldh1l1	Hal	Anxa2	LOC121141276
LOC121132772	Zdhhc1	Sla	Tp53inp2	Tyms	Fmnl1	LOC101838956	Epm2a	Tcf7	LOC101838467	Bace2
Lat2	Scarb2	Ptprj	Cbfa2t3	Usp15	Ubl4a	Plaur	Mllt6	Kifc3	Pik3r5	Myc
Wnt5b	Ccdc85b	Csf1r	Pnma2	Paqr7	Pfkfb4	Slc7a5	Mylk2	Arhgap23	Rasgrp3	Stc1
Pkib	Cabcoco1	LOC110340393	Tmem97	Csf1r	Plekhn1	Enpp3	LOC101836182	Wiz	LOC101826941	LOC101844521
Ifi30	Ndufa1	Slc4a7	LOC110342659	Ccne1	LOC110340611	LOC101823549	Oga	LOC101825174	Pgm5	LOC121137898
Mapk10	Bnip5	Rgs18	LOC101839334	Cdc6	Tamalin	Pls3	Creb3l1	Etfrf1	Tspan7	Rnf114
Tmem232	Rpl22	Pyurf	Mapk10	Tnxb	LOC101829141	Hcls1	LOC110339576	Spns2	Shmt1	Hcst
LOC110340633	LOC121136864	Tfpi2	Tal1	Utp14a	Gdf15	Fstl3	Folh1b	Apool	Sned1	Rpl27
LOC121141901	LOC101832792	Sidt2	Tnfaip8l3	Il17ra	Batf2	Was	Slc28a3	Tmem201	Atp9a	Tp53i11
Lamp2	Dcxr	Hspb2	Pmp22	Polr1a	Lcp2	Il4r	LOC121141373	Fam8a1	Rasl12	Ctsh
Dok3	Gng5	Elf1	Ablim3	Mtfr2	Ctsa	Slc3a2	Adipor2	Osbpl9	Psma5	Adss2
H6pd	Als2cl	Pgc	LOC101834274	Sh2d2a	LOC106021825	Acadsb	Cry2	Serping1	Npm1	LOC121135368
Blvrb	Irf1	Med14	Chek1	LOC101826335	Slc9a3r2	Nppb	Inka1	Syngr2	Pxdn	Tbx2
Pim1	Higd2a	Fermt3	Srxn1	LOC101827806	Gba	Mt2a	LOC110341423	LOC101839653	Prom2	Adcy5
Ptprt	Ggcx	Arhgef5	Pcdh17	Cd44	Ifi30	Hal	Asap3	Sox4	Tgm2	Rps27
LOC110342040	LOC106022338	Patl2	Dnajc27	Megf8	Lpxn	Arhgdig	Acadl	Psma4	Wnt7a	LOC101823544
Nampt	Hspa8	LOC110341071	Epha2	Lair2	LOC101843345	Shisa9	Pde5a	Ckm	LOC101831921	Wnt2
Irf8	Oaz2	Samsn1	Adcy8	Haao	Elf4	Gfra1	Akt3	Sdc2	Nfkbia	Batf3
Xrn1	LOC101842784	Arhgap8	Utp20	Eva1b	Rnf114	Pitpnm3	LOC121139329	Snw1	Kng1	LOC101825779
Pik3r5	Pik3ap1	Tor3a	Flvcr2	Ckm	Esrp1	CUNH16orf92	Fut10	Crtc1	LOC121140827	Dnah10
LOC101826335	Layn	Serpinb1	Il6r	Actr3	LOC106022691	Nfkbia	Pim3	Ergic1	Ptprm	LOC121140810
Slc6a9	Tmsb4x	Itga4	Thbs3	Itgam	Kctd9	Irs2	LOC101844395	Mrpl47	Antxr1	Slamf8
Tgm2	Snx25	Kbtbd8	Tom1l2	Cd300lb	Gpr68	Srl	LOC110339481	Fmo1	Gale	Lrrc10b
LOC101833744	LOC121136604	Pfkfb4	Ptprs	LOC121133329	Tmem176b	Mertk	Rmnd5a	Mtss2	Vegfa	Rps26
Cib4	Snrpn	LOC101822827	Slc17a2	Nmnat3	LOC101840863	Mocs1	Gkn2	Cgas	LOC101833822	Pnn
Nmur1	Hook3	Uhrf1	CUNH1orf162	Tmem38a	Cdkn2b	Sbno2	Znrf2	Arnt2	Bmp4	Slc7a11
Nfam1	Ndufs5	LOC101838866	Slc34a2	Fxyd7	Psmf1	Abat	Cdk14	Tgfb1	Cyria	Spi1
Kcnab2	LOC101842758	Plekho2	Noc2l	LOC101833744	Slc2a6	Angptl1	Herpud1	LOC101844395	LOC101844661	Sox7
Pdzk1ip1	Kctd2	Umodl1	Dhx40	LOC101841890	Vwa2	Ccnd1	Pcna	Dennd1a	Ramp2	Map3k8
Pitpnm3	LOC121137588	Psenen	Papss2	LOC101830936	Prkcq	Itpkc	Dync1li2	Ptp4a1	Gas6	Cipc
Nt5c3a	Eaf2	LOC101829237	Sbk2	Notch4	Itgax	Sh3pxd2a	Wwc1	Nod2	Sgpp2	Dnah3
Stom	LOC101836182	LOC121138458	Phb	Tox	Arid3a	Prr13	Lag3	Cd4	Nudt9	Fga
LOC110342063	Rpl35a	Cd80	Palm	Lrrc59	LOC121143678	Psma3	Slain2	Itga2b	Trnp1	Ift80
Azi2	Icmt	Usp15	Ltbp4	Hr	LOC121133516	C1qtnf3	Rap2a	Mast4	Lrp8	Adamts7
LOC121133717	Micall1	Aicda	LOC101838408	Hcar2	Tnf	Tekt4	Klhl8	Dot1l	Gpd1l	LOC110339871
Asb11	CUNH15orf48	Aim2	Shfl	Pth1r	Prkcd	Trnp1	Tril	Sele	Slc2a13	LOC121138853
CUNH15orf65	Fgr	Mthfd2	Mettl1	LOC101826061	Cenpn	Ndst1	LOC101833042	LOC101840849	A4galt	Tpgs2
Mefv	Slc6a6	LOC121136114	Trpm2	Csnk1e	Il2rb	Slc4a5	LOC101822883	Znf362	Pde3a	LOC101828355
Sh3gl2	LOC110343543	Lxn	Sgo2	Traf3ip3	LOC121143997	Vcpip1	Adgrf5	Rnf26	Xdh	Alox5
Lcp1	Slc6a9	LOC101827337	Tbx21	Tnfaip6	Sfn	Sox4	Ccl3	Epn1	Fgr	LOC121144485
Iqcg	Coq7	Sh2d1b	Chaf1b	Nynrin	Stard5	LOC101844567	Gmfg	Cep170b	Tigit	Ttc28
Arpc1b	Samsn1	LOC101833978	Gnl2	Gal	LOC121140823	Rab20	LOC101834274	Eya2	Il10	Kdr
Slc3a2	Ypel3	LOC101833852	Hspa5	C1s	Cd7	Evi5l	CUNH1orf162	Csk	Ccl5	Aqp4
Slc1a3	Gtf2h5	LOC121141439	Nwd1	Areg	Cd96	Mbd2	Vcpip1	Ctdsp2	Dusp3	Kiaa1671
Il2rb	Alkbh1	Apobr	C1s	Slc37a2	Espl1	Lepr	Adgra2	Snn	Plxnd1	LOC121133481
Rab7b	Ptpn13	LOC110340876	Cd84	Fpr1	LOC121133991	LOC101838715	Plppr5	Septin9	M6pr	Dok4
LOC110341762	Flrt2	Ypel3	Txnrd1	Fblim1	Il6	Nqo2	LOC101841539	Smarcd1	Atp1b1	Stx2
Kars1	Nme3	Sfn	Fh	Fxyd2	Cd3d	Msr1	Stard5	LOC101844297	Wdr12	Wdr12
LOC121141307	Ddx24	Myct1	Ccdc91	Tsc22d1	Plcl2	Smoc2	Lipg	Mmp15	Bambi	Ptpn18
LOC121133631	LOC101830936	Nwd1	Negr1	Adra1d	Krt80	Mxd1	Eif3d	Znf710	Ski	LOC101842045
LOC121136604	LOC101830314	LOC110343764	Tcof1	Fosl2	Arhgap9	Ccn5	Nectin3	Rhbdl3	Col6a5	Ccdc78
Aicda	Gpnmb	Cdhr5	Epha1	Slc26a4	LOC121141373	Ptpn1	Scnn1a	Acss3	LOC106021904	Dennd1c
LOC121144169	Lat2	LOC101840810	Pdk4	Mrc1	Kif4a	Relb	Sh2d4a	Esd	Fads1	LOC110342668
Lypd6b	Nckap1l	LOC101824846	Pea15	Ajm1	LOC101832666	Fth1	Gapdh	Cul2	Grem2	Cdkn2d
Rab8a	Rpl31	Rab8a	Cpe	Ran	LOC121134739	Eya2	Sqstm1	LOC101841750	Hoxa5	Lrrn2
Neurl3	LOC121141437	Nfkb1	Sh2b2	Hspb6	St6galnac1	Dpysl4	LOC106023022	Lst1	LOC101825761	Galnt17
Gars1	LOC121136914	Camk2n1	B3gnt7	Nmt1	Myo19	Sh3bp2	LOC121133510	Cd99	Rhoj	Tnfrsf19
Gfra1	Ppip5k2	Acp3	Btf3	Col8a2	LOC101823081	Cd300a	LOC101827448	Arf6	Tcp11l2	Llgl1
Klhdc8b	LOC101836701	Syne3	Aurkb	Xcr1	Usp12	Kcnk17	Ca4	Mocs1	LOC101841676	Ccdc28b
Traf1	Ndufa3	LOC121134281	Rarg	LOC101839372	Cd14	Bcl3	Opcml	Nck2	Zc3h12d	LOC106023256
Bpifb1	LOC101833775	Dock10	Iqgap3	Pstpip1	LOC101822587	LOC121139019	Fbxw7	Myrf	Cdk14	Rpl36al
LOC121134552	LOC110341562	Pmm2	Sytl2	Cda	Pla2g15	Ddx24	Gnb4	Spsb4	Spns2	Rpl35
Samsn1	LOC106022256	LOC101823293	LOC101826590	Stt3a	Pparg	Fga	Slc44a1	Slc25a33	Znf641	Oaf
Myo5a	Mertk	Bik	Ccnb2	LOC106022464	Smim41	LOC106020859	Snn	Dnm1	Rab3il1	Tfpi2
Flrt2	F2rl2	Lamp2	Gsdmb	Mgat4b	Cd37	LOC106021494	Glul	Stx6	Ddx39a	LOC101836091
LOC101834274	Rsph1	Herc4	Kcnab2	Was	LOC106020982	LOC110342381	Macir	Eny2	Pla2g15	Adgra3
Ptprc	LOC101827806	Sema4b	Ski	Ptpn7	Rnf112	Ros1	LOC101840871	Gngt2	Cxcl12	Slc4a2
Inpp5d	Rpl5	Ss18l2	Sema4d	Plac9	LOC121139526	Rbck1	CUNH8orf34	Wdtc1	Gch1	Extl3
Rnase9	Prdx5	LOC110343807	Eif2d	Col1a2	Snx30	Enpp5	Lyzl4	Rsph4a	CUNH8orf58	Cda
LOC101829268	LOC121133987	Cd160	Bub1b	LOC101837460	Pld3	Pld4	Osgin1	LOC110339481	Cdca2	Fgf12
G6pd	Cnot1	Kntc1	Pdcd4	Tcp1	Fyb1	Myo1g	Rhobtb3	LOC101826941	Rab7b	Apbb1
Nckap1l	Smpd4	Sbno2	Kcnj13	Shcbp1	LOC121139754	Cd48	LOC101825761	F2rl2	Eif4a1	Lap3
Klf6	Fermt3	B3galnt1	Cd68	LOC101834274	Smpdl3b	Fibin	Btla	Adora1	Magi3	Nck2
Erich6	Dnajb13	LOC101837628	Acaa2	Lypd6b	Eme1	Ankfy1	Rnf31	Xrn1	Ttc28	LOC121141587
Wfdc2	Card6	M6pr	Map3k10	Rab11fip4	LOC101833794	Gch1	Dynlt3	Faap100	Macf1	Enc1
Bst1	LOC101823712	Papss2	Ddx39a	Pgk1	Iqgap2	Aldh4a1	Cd3d	Nae1	LOC101830682	LOC121140656
Mmp15	CUNH4orf47	LOC110342040	Tlcd5	Hpse	Lpar6	Tspan7	LOC106020766	Clec1a	Mcm5	Depp1
Nudt18	Atp5mj	Aire	Samm50	Ibsp	Rgs10	Ccr2	Cyyr1	Hrh2	Wwc2	Snrnp70
Cfap221	LOC121134333	Mapk3	Ptp4a3	Lpcat3	Hmga1	Xpnpep2	LOC121143539	Foxo6	Cavin1	C1qc
Gprc5a	Ptrhd1	Ddah2	Ing4	Wnt5b	Card11	Crim1	LOC101825013	Cd6	Gpr84	Pik3c2b
LOC121141437	Mtf1	Resf1	Ecscr	Gtse1	Enthd1	Klf6	Spopl	Erap1	Cacna1c	Tom1l2
Zdhhc1	Lcp1	LOC121142428	Ssuh2	Cgas	Acp5	Nlrx1	Acvrl1	Arap1	LOC121140860	Ccno
Dpep1	Bloc1s1	LOC101843017	Otud1	Itga7	Bcl2l11	LOC110342822	Bdkrb1	LOC110341439	LOC101838689	Mylk
Lox	CUNH1orf189	Sphk1	Vmp1	Ntsr1	Vdr	Stom	Appl1	Rnf112	Clec3b	Tent5c
Glipr2	Ddah2	Dhrs9	Fam162b	Pdzk1ip1	Pla2g4f	Rsph1	Aqp4	Tnf	Fth1	Tnni2
Il1r1	Zswim8	Mybl2	Hspa14	Mcm5	Tmeff2	Mmp11	CUNH1orf116	Castor1	Casp3	Atp5mj
Cd53	Socs6	LOC101827575	Mafb	Mob2	Icoslg	Dynlt5	Tmprss2	Arhgap28	Cxadr	Vangl2
LOC121141580	Yars1	LOC121140854	Gmps	Cd101	Myc	Gtpbp1	Fkbp5	Wdr13	Evi2a	LOC121143458
F13a1	Stard5	Top1	Cntn2	Itgax	LOC101843539	Kank4	Pip4k2b	Kif21b	Acot7	Myo1g
Gpr171	Hspb2	LOC101826061	CUNH19orf33	Timp1	Pxdc1	Plekho2	Psmb4	Lpl	Gpr35	Padi1
Ptpn6	Polr2k	Ppp1r15b	Vamp2	Gzmm	Mcm2	Mcub	Myb	Klhl6	Atp6v1c2	Glis2
Dhrs9	Gpr65	Tnfsf10	Acer2	Nol6	Cdh3	Usp15	Rasgrp3	LOC101833537	LOC110339291	Kif1a
Itgb2	Traf1	Keap1	Ulk1	Cry2	LOC101840844	Gmfg	Adam9	Gopc	Arhgef28	Calhm2
Fgl2	Efna5	Nkain1	Milr1	Ttk	Def6	LOC106020873	Pck1	Rps6ka2	Cct7	Ngfr
Limk1	Atp5mc2	Prickle4	Cckar	Morc3	Mcm5	Slc36a4	LOC121140148	Zdhhc3	Axin2	Fbxo36
Mmp7	Tbca	Spn	Ehd2	LOC110343709	Pea15	LOC101838982	LOC101822510	Hoxa7	Slamf7	Ccdc184
Sfmbt2	Sdhaf4	Mrpl33	Snx22	Acsl4	Cd5	LOC110341258	St6galnac1	Dennd2b	LOC110342065	Myh10
Map3k8	Slc26a9	LOC121136838	LOC101836143	Dna2	Stk17b	LOC101832654	Bmp8a	Trmt10c	Adcy3	Srsf7
Osbpl9	Ago2	Gna15	Emcn	Oaf	Exo1	LOC101843909	Klhl5	Creb3l1	Fam171a1	Ntn1
LOC101833018	Pole3	Egr2	Mindy2	Cap1	Nmt1	Vcam1	Cfap73	Skil	Pdcd4	Rerg
Drd4	Ubr1	Clec7a	Ggct	Fzd1	Napsa	Ctsk	Ppfibp2	Tmem100	Ptk2	LOC101833418
LOC101838689	LOC121132941	CUNH9orf64	LOC101834765	LOC110340161	Cd44	LOC106022234	Dnai3	Ccdc39	LOC101838408	LOC101827116
Ccn2	Drg1	Inpp1	Slc22a17	Sell	Psme1	Gclm	Kpna1	Hmgb1	Rpl27	Ankrd66
LOC101830927	Tapbpl	F11r	Egflam	Mmp12	Nupr1	LOC101833970	Psapl1	Impdh1	Aldh6a1	Ecscr
Itih4	Pdcd1lg2	Fanca	Gpr65	Bcl2a1	Srf	Sting1	LOC101831947	Ppp6r1	Slc3a2	Plcb2
Dapp1	Atox1	Slc4a1	LOC106022099	Ckb	Rnf115	Sh3glb2	LOC101844703	Tma16	Ccser2	Gem
Chst15	Dynlt2b	Gbx2	Galnt5	Cenpe	Cdt1	Adamts2	LOC110343128	Per1	Clstn1	C2cd2
Arhgap30	Cdh26	Ticam1	Rab3c	Npl	Oaf	Mapk10	LOC101841355	Ltb	B4galt5	Tram2
Gng2	Zbed6	Clic4	Cse1l	Cnn1	LOC106021006	Fjx1	Cttnbp2nl	Man2a2	Sgce	Treml2
LOC101842434	Atp5f1d	Cst6	LOC101827663	LOC101827079	Gpr31	Ush1c	Ccdc50	Agr3	LOC121134329	Limch1
LOC101826941	LOC110340393	Cpt1a	Fam3b	Mob3a	Eml1	Usp20	Slc26a6	Enpp3	Slc8b1	Sema4d
Cfap43	LOC101830061	Il4i1	LOC106020785	Nod1	Gapdh	Pik3ip1	Ppp1r11	Prr7	LOC110342990	Sema3g
Rars1	Dop1a	Rnf31	Ect2	Ncf1	Cdc25b	Myo1a	Mfsd12	Tsnaxip1	Slc24a3	Loxl2
LOC106021050	Nsd3	Nckap1l	Apbb1	Gars1	Rmi2	Tmbim1	Tubb2a	Itpkc	Fbxl7	Slc28a3
Taf4b	Tor1aip1	Chchd10	Foxf1	Mrc2	LOC121143924	Carmil1	Osgin2	Fbrsl1	LOC110342659	Sphk1
Scoc	Ndufa5	Camk1	Hnrnpu	Rbp1	Steap4	Ivd	LOC121134510	Riok2	Smpdl3b	Dpysl3
Gpr31	Csf3r	Fnbp4	Apbb2	LOC110343807	C4bpa	Apba1	LOC101835557	Dynlt3	Tom1l2	Cebpb
Cd34	Lgals8	Cyld	Il10	Ftsj3	LOC101829376	Cyth4	Lrrc10b	Sp2	Aqp4	Man2a2
Dennd1b	Ciart	LOC121133128	Afap1l1	Lyz	Raver2	Matn2	Hgd	Ffar4	Sema3g	LOC121135313
Parp4	Eef1b2	Trim58	Adhfe1	Fgfr4	LOC101840925	Cebpb	LOC121136816	Fnip1	Plk3	Plscr4
Fut7	LOC110340613	LOC101841495	Lamb2	Sfn	LOC101844661	Myc	Ttyh3	Sntg2	Usp13	Eif3k
Dnai4	Itgam	LOC121135910	LOC101827337	LOC101827473	LOC106020860	LOC110339871	Clec4e	Celf5	Lsmem2	Gnb4
LOC110342086	Cetn2	Fmnl2	Pals2	Rab7b	Ercc6l	Apold1	Trim58	Map3k8	Rnasel	Mrps18c
Steap4	Tspan3	Rac3	LOC121139263	Bok	Cdhr1	Sesn3	Ttc23	Chordc1	Soga1	Cyth3
Cys1	LOC121134281	LOC106022338	LOC101830061	LOC121133481	Mis18bp1	LOC101834868	Lamp2	Inppl1	LOC106022329	Nme9
Edn1	Cdk12	F5	Ppp1r12b	Eif4a1	Clec5a	LOC101831953	Acp5	Gga1	Camkk2	Rpl36
Nrg1	LOC101836746	Ptpn22	Megf8	Kif2c	Sbno2	Apbb2	Txnrd1	Stk11	Oas3	LOC101825739
Sptlc3	Nr2f6	Fosl2	LOC101839133	Cavin1	Sdcbp2	B4galt5	Plk5	Dnajc21	LOC101834868	Rpl30
Chsy3	Clec4e	Ntsr1	Cd34	Pfkfb3	LOC101833418	Fosl2	Ncf1	Mapk3	Mbnl2	Cdc14b
Gda	Rfc1	Ccnd3	Psmd3	Sparc	Palm	Ehd3	Srgn	Hk2	Tpm3	Nid2
Ciita	Mmp7	Ccdc85b	Cldn18	LOC121137470	Atp9a	Rhoj	Rars1	CUNH16orf92	Unc5b	Ikbke
Esrp2	Hpse	Pkig	Fez1	Tacc3	LOC101835923	Taf4b	Golm1	Ccdc153	LOC121136869	Cbfa2t3
Axl	Ost4	Cxcr2	Mpv17l	Sema4a	Mctp2	LOC101835886	Dydc2	Dll1	Spp1	Rps6ka2
Fam81b	Dbi	Casp8	Clstn1	LOC121141283	Peg10	Kcnj13	Maff	Srgn	Rps12	Entpd1
Stk33	Cd48	LOC101836709	Rexo2	Jag2	Aspm	Cnpy3	LOC101843716	LOC101841355	Tbx4	CUNH20orf96
LOC106021433	Ip6k1	Eftud2	LOC101843345	Metap1	LOC121139217	Samsn1	Cndp2	Ppig	Chd3	Rpl39
LOC101832429	Iscu	Nme3	Pus1	Shfl	LOC101828154	LOC101844395	Rhog	Micall1	Angpt2	Mkrn1
LOC121141953	Dennd4a	Socs7	Psma3	Cklf	LOC101822541	Tgm2	LOC101843810	LOC121136914	Tlr1	Amot
Yars1	Ctxn1	Sod2	LOC106022651	Il11ra	Hexb	LOC110343159	Clic4	Pgrmc1	Smad6	LOC101844667
Irs2	Ssna1	Fcgr2b	Bak1	CUNH17orf58	Ptprj	Rhbdl3	Arhgap11a	LOC101844412	Litaf	Serinc3
Mthfd2	Rnf19b	Sox4	Kif4a	Ctsh	Ifng	Poc5	Rbck1	Cr1l	Fcgr2b	Dpysl4
Csf3r	Pcgf5	Sppl2a	Gnl3	Aoah	LOC121143322	Ctsb	Emp2	LOC121142725	LOC101843909	Lrg1
Diaph3	Fkbp15	Osbpl1a	LOC101831681	LOC121141925	Arg1	Smad1	Serpinb1	Ppp1r15b	Marchf1	Npnt
Olr1	Fam162a	F3	Nrbp2	Tbc1d10c	Hmgb2	Ttyh3	Tsnaxip1	Gpbp1	Dennd2b	Cd226
LOC101822827	Mief1	Lyz	Clspn	Kif23	Tgm1	Ifnb1	Cerk	Apbb1	Dgat2	Cttn
Ogfr	Cbl	Tfec	Mfng	Inpp5d	Ppm1n	Shisa6	Arl4d	Ndst2	Adamts10	Fut7
Efhc2	LOC101828586	Mapk1ip1l	Mms22l	Kbtbd8	Zwilch	LOC110341034	Npy	LOC101843916	Cdc42ep2	Ifi30
Patl2	Smim7	Vps26a	Acss2	LOC101829237	LOC121138883	Pgk1	Pfkfb4	Ptch2	Fgf13	Plxdc2
Aida	Scly	LOC121138339	Aspm	Cd7	Gna15	LOC121138337	Gpnmb	Wdr12	Wfdc1	Cd99l2
Mrtfa	Il1rn	C1qa	LOC106022816	Cwc22	Ccl28	Epb41l5	LOC106022640	Asns	LOC101827663	Dusp4
Sting1	Timm8b	Snx27	Ckm	Wdr36	Ltf	LOC101825629	Hal	LOC101844687	Ryk	Klhl25
LOC101826582	Nedd8	LOC101838513	Rasl12	Psmb10	Nlrc5	Chst2	Nos2	Pitpnm2	Tnfaip8	Tifab
Tmem38a	Nenf	Csf3r	Fhl2	Cabp1	Il2ra	LOC121141373	Mns1	Bcap29	Amot	Armcx1
LOC121142719	Ndufa13	CUNH6orf62	Anln	Nampt	Vars1	Pstpip2	Ndrg4	Ndst1	Rnd1	LOC121142707
Mafk	Fbxo36	Zfyve26	LOC121137444	Dact3	LOC121135779	Nfam1	Drc7	Epb42	B4galnt1	LOC101842449
Irf2	Ptgr1	LOC101827663	Gprc5b	Tdrd1	Anxa4	Sbk2	Acp2	Cipc	Arhgef12	Nfic
Tapbpl	LOC101832004	Kcna3	LOC110341064	Znf362	Bak1	Ripk2	LOC101840844	Sec62	Nid2	Azin1
LOC110342683	LOC121143353	Myo1g	Psmf1	Mov10	Lbh	Trpv6	Traf1	Cdip1	Ltbp4	Tnni1
Itgal	Tpm2	Ripk3	Nedd9	LOC110342381	Slc9a3r1	Fam126a	Aen	Snx10	LOC121136665	LOC101843017
Cabcoco1	Gnptab	Dact3	Gins2	Plcl2	Ptpn7	Edn3	Cfap251	Pdlim5	Myc	Rab11fip3
Pglyrp1	Rab39a	LOC121141310	Slc16a2	Eif4e1b	LOC101842449	C6	Ids	Bmp6	Syt13	Gpm6b
LOC101824846	Itgb7	CUNH21orf91	Thrb	Zc3h12d	LOC101839661	Ak3	Tbc1d10a	Nacc2	Dusp2	Ube2o
Mmp19	Rplp1	Disc1	Acss1	Ncf2	LOC121139515	Colq	Myom1	Dynlrb2	Cdh22	LOC106022319
Rpgrip1l	LOC101823350	Cd226	Tbrg4	Slc12a7	Bnip5	Gcat	Znf786	Ppp1r7	LOC101834902	Pank2
CUNH11orf97	LOC106022083	Cebpd	P4htm	Psmf1	Slamf6	Fzd10	LOC101830628	Pcnx3	Adrb2	Ntsr1
Ccdc81	Prf1	Ecm1	LOC101825761	Clip3	Il17ra	Dpp4	Eif6	Slc37a3	Vangl2	Flvcr2
LOC110343543	LOC121134271	Arhgap27	Tmem38a	Zwilch	LOC101833840	Cmtm8	LOC101827806	Ccr2	Myo1b	Steap3
LOC121136665	LOC106022276	Alpk1	LOC101843430	Apod	Padi1	Fxyd6	Trim2	Mpped2	LOC110341762	Macir
LOC121133487	Tubb	Ccl28	Piezo2	Nifk	Nqo2	Pmepa1	Cldn5	Apold1	Sema3a	St3gal5
LOC106022000	LOC101823425	Wscd1	Ntn4	Sgce	Rad51	Negr1	Pms1	Map3k9	Kif26a	Cbx6
Tnfrsf1a	Ocel1	LOC101826818	Nova2	Acta2	Ephx2	Fbxo7	Cars1	LOC101843905	Opcml	Cib4
LOC101827955	Zbtb21	LOC101842596	LOC101828564	Bicdl1	Prim1	Ptgis	Pkp4	Mfng	Rnase4	Cfap99
Nfkbiz	Stmn1	Btg3	Stat1	Irf5	Ncapg	LOC101840849	Dglucy	Gdi2	Tfec	Tmsb4x
LOC101835401	Rps21	Carmil1	Psmd11	Nfkbie	Fndc4	LOC121135530	Cbx3	Lrrc4b	LOC101825629	LOC101826908
Nr5a2	Sap30l	Ggt1	Ubd	Ints6	Dusp5	Fbxo32	Slc39a14	Nfix	Rdh10	Raver2
Il31ra	Nkg7	Zw10	LOC101825710	LOC121136911	Ticam2	Rnd1	Snca	Ppt2	Rab11fip2	Sik1
Ctsf	Axl	LOC121141437	Ankrd33b	LOC110341227	Fibin	Tet1	Fam185a	Pfkfb3	LOC121138883	Cisd2
Tnf	Ndufc1	Timm13	Hspa4	Serbp1	Card14	LOC106021786	Coro1a	Cpne2	LOC121135146	Mme
LOC101834868	Ndufb1	Hk3	LOC121139753	Snx18	Rhbdl3	LOC101838853	LOC121133665	Usp43	Vmp1	Cdc42ep2
Creb3l4	Smim4	Tor1aip1	LOC121132757	LOC101822541	LOC121142309	Ncf2	Fam126a	Pfdn4	LOC101839372	LOC121136742
Larp1	Clnk	Morn4	Znf652	Bub1b	Tiam1	Cited2	LOC121134333	Gtf2b	Adm	LOC121137941
Lcn2	LOC101828922	Hsp90aa1	Megf6	Pgap4	LOC121143498	Ndrg1	Dbr1	Fbxo30	LOC110339777	Mlh3
Riiad1	Rps17	Sat2	LOC121136438	Tmem163	LOC101823628	LOC106020981	Clec14a	Rnf19a	Gdf15	Krt18
Dnah10	Metrn	Aplnr	Cdo1	Ulk1	Sirpa	LOC110340611	Usp25	Slc35b2	Kiaa0408	Per1
LOC101828922	Naa38	Smim26	LOC121139299	Osbpl9	Grk3	Trim16	Ankrd24	LOC101823687	Trim25	Rps19
Lsp1	Cda	LOC110341691	Vsig1	Gjb5	Tifa	Hk3	Megf9	Mfap2	LOC101831914	Tspan9
Rbm43	Rpl35	LOC110341930	Sp6	LOC101834868	Fgd3	Blnk	Sys1	Mlf1	Efnb1	Tsnaxip1
LOC101839133	Sptlc3	LOC106022129	Sema3b	Chst7	Nlrp6	Fxyd5	Sv2b	LOC101827211	Sema4d	Adamts9
Grn	Akirin2	LOC110342086	Gyg1	LOC121137191	Chtf18	LOC101837048	Pkm	Akap12	LOC101834602	Serpine1
Nfkb1	C2cd3	Trappc4	Kif18b	LOC121139263	Cmpk2	Clec12a	LOC106020981	Slc6a14	Eogt	Jun
LOC121144320	LOC110340897	Ptpre	Clpb	LOC110343820	Utp14a	Ckmt1a	LOC101837832	LOC101827344	Podxl2	S1pr3
Nme9	Sgo2	Slc1a3	LOC106020972	Col5a1	LOC121139263	LOC110340218	Nr4a3	LOC121132895	Amph	Atp5me
Ctsh	C1qc	LOC101832004	Rrp8	Helz2	Vsig1	S100a11	Cpe	Vangl2	Cntn3	Cfap100
Gch1	Cblif	Vamp5	Lrat	LOC110341392	LOC101840984	Myrf	LOC101826966	Ttc28	Ppp1r26	Rps7
Slc12a1	Napsa	Pik3cg	LOC101844930	Tasl	LOC121134787	Pfkm	LOC110340595	Atp13a2	Slc17a2	Rps27a
Dnah7	Anapc11	Map3k8	LOC110340783	LOC106020997	Efnb1	Nod2	C3	Sub1	LOC101822574	Kif26a
Colca2	Brd4	Hpse	Hnrnpd	Nsun2	Acer3	Cpxm1	Entpd1	Pip4k2c	Large1	LOC101833858
Nfkbia	Myl6	Nfil3	Chst2	LOC106021406	Sh3bp1	Ifng	Nudt13	Glipr2	LOC101832301	Dynlrb2
Atf6	Nampt	Tgm1	LOC101833794	Lpar5	Znf683	Ablim3	Retsat	Eif5b	LOC106022816	Epha4
Papss2	Il10ra	Enpp3	Lrrn3	Tifa	LOC101836439	LOC101834882	LOC121132778	Dgcr2	Hspb8	Wif1
LOC121133481	Sec14l1	LOC121134670	Mcm4	Angptl4	LOC101837394	LOC101826251	Tyro3	LOC101829394	Cndp2	Nrxn2
Aim2	Sbf1	Fut4	Heca	Uhrf1	LOC101837127	Gpnmb	Ckmt1a	Rarg	Gfod1	Atp9a
Ppp1r18	Lrrc8c	LOC101832761	Rnf146	Fut7	LOC106022651	Adgra2	Gpatch11	Scara3	Glipr2	Clec14a
LOC101823880	LOC121141552	Laptm4b	Depdc1b	LOC101836709	Adgrg5	Sertm2	Txnrd3	Prrc2b	Cdc25b	Vav1
Treml2	LOC106022832	Il10	Plppr5	Adi1	Rrm1	Pon3	Msi2	LOC101836439	Serpina1	Pde4c
Iqcd	Cfap20dc	Gprc5b	Mars1	Ncapd2	Ubxn2a	Aldoa	Gpr155	Sbk2	Kank3	Cds2
LOC101825629	Rheb	LOC106021406	LOC121139111	Fkbp15	Chek1	Nfkbiz	Wee1	Rab11fip3	LOC106022691	LOC121138515
Il4r	Copb2	LOC101841361	Psmb10	LOC121141437	Dusp2	Gars1	Fgf1	Cnep1r1	Pmp22	Kif13a
Ceacam1	Mllt10	LOC106020766	LOC101822614	Fut4	LOC106022003	Jak3	LOC121133978	Dgkz	St3gal5	Hbp1
Gbx2	Eef1d	Mki67	Rpl29	LOC121135574	Ect2	Filip1l	Dcbld2	Matr3	Lcp2	Has3
Tst	Supt4h1	Hspb1	Pcdh12	Fbxo27	Tcirg1	Arhgap44	Rxfp1	Mroh1	Evi5l	LOC106022651
Tent5c	Dnajc19	Sema7a	LOC110339312	Sorbs3	Wdr13	Pcdh12	C1qa	Sap30	Slc24a4	Marco
Bnip5	C1r	LOC101822883	Mme	LOC101833290	Muc13	LOC101840583	Retreg1	Tmem216	Negr1	Rnd1
Tor3a	LOC121136114	Sdhaf4	Psma5	Ppat	Csrp1	Ids	LOC121134670	Abcb7	Znf385b	LOC121138627
Tspan13	Tp53i3	Lgi1	LOC106021006	Nop56	Pml	Ap1m2	LOC101839716	Dnajc8	LOC101827899	Ocm2
Aars1	LOC101832408	LOC121141969	Gzmk	Zfta	Adra1d	Cr1l	Psma6	LOC121142315	Rpgrip1l	Specc1l
LOC121142740	Phpt1	Rbp1	Nmur1	Zbtb47	Hic1	Cpped1	Foxo1	Tmbim6	Tm4sf19	Vdr
LOC106021239	Pla1a	Cdkl1	LOC106022112	LOC101837919	LOC110339199	Stxbp4	Abi2	Bcl2a1	Gpr171	Sntg2
Smchd1	LOC101829636	Hmgn3	Nfil3	LOC101825331	Klhdc8b	LOC101834902	Nsmaf	Ube2b	Shfl	LOC101839520
Dnaaf3	Ccr2	Lsmem2	Pfkfb4	Gcnt1	LOC101837460	Kcnq5	Poc1a	Samd5	Cd27	Gfod1
Baiap2l1	Ufc1	Dynlt5	Slc24a4	B3galnt1	Rab19	Keap1	Rbfox2	LOC106021786	Adhfe1	Epha2
LOC121138693	Rd3	LOC101829268	Nynrin	Psmd11	C1qtnf2	Jade2	Als2cl	Herpud1	Ctsz	Col4a2
Def6	Lbhd1	Itgb2	LOC101843017	Gpr183	Ndc80	Inpp5k	Gan	Cflar	Pde1a	Sema6d
LOC101832666	Polr2f	Slc1a1	Kcnj15	LOC121142462	Atp8b4	Plxnd1	LOC121139019	Ndrg4	Afap1	Galnt6
Vsnl1	Ptpn1	LOC101832694	Sel1l3	G0s2	Pla2r1	Ccdc85c	Uxs1	Brix1	Nck2	LOC110340875
Kcnn4	Tnfrsf14	Klf6	Dhfr	Ugcg	Rgs18	Batf	LOC101823194	C1qb	LOC121143924	Tmem184c
Batf	LOC101843295	Ankrd55	LOC121144035	Ncapg	Galnt16	Cbx1	Tmem151b	Rad18	LOC101823152	Ctu2
Map4k1	Rnf170	Nup210	LOC110339582	Slc7a1	Tmem37	LOC121136604	LOC121141276	C2cd5	Pgk1	Egr2
Gtpbp2	Hsd17b7	Jak3	Prr11	Atp8b4	LOC121143575	Irf2	Mcl1	Rnf10	LOC121137159	Ccr2
LOC121142748	Pdzk1ip1	Ccr7	Rps6ka2	Rps6ka1	Rab29	LOC101823194	Nmt2	Gnai2	Abhd3	Gna12
Clic4	Alkbh7	Ilrun	Smad6	Ccrl2	Lair2	Cftr	Smim29	Sipa1l3	Myo5a	LOC101843803
Eif3d	B3gnt3	Slc46a2	CUNH11orf49	Lix1l	Serping1	Tlr1	Thbs3	Sfxn3	Asf1b	LOC110343102
Fbxo27	Trappc1	Hmox1	Nup85	Scn2b	Penk	Glul	Irx1	Fxr1	Cd84	Efnb2
Lyst	LOC110339745	Alkbh1	Impdh2	LOC101833018	Pck2	LOC101844828	Myh10	Slc25a1	Dele1	Trib1
Htr7	Kcnq1	Cyth4	Phf1	LOC101841927	Ttyh2	Ccdc190	Apool	Znf628	LOC101829080	Ush1c
Fhad1	Glrx5	LOC101838715	Pwp1	F13a1	Ncf4	Slc17a2	Rab11fip2	Cd276	Rab8a	Timp2
Jak2	Acsl4	Hoxa5	Samd9l	Zwint	Sh2b2	LOC101843430	Tnik	Washc4	Trim26	Tcf7
C1qc	Trip12	Jpt2	Hey1	Tmem150a	LOC106022099	Slc39a14	LOC106022319	Bmp7	Sox7	Ppp1r14d
P2ry2	LOC121135585	Socs3	Ddx41	F3	Alpk3	Ism1	LOC121142811	Vash1	F2rl2	Bmf
Shmt1	Taf13	Lsm7	C1qtnf1	Slc2a3	Gramd1b	Rab8a	Sik1	Arhgef18	Uggt2	Rps3a
Cd302	Polr2l	Znf511	Hint3	Rem1	Nwd1	LOC101840312	Mindy2	Col27a1	LOC110341453	Ccdc153
Spidr	Scgb3a2	Ido2	Cars1	LOC110343383	LOC110341691	LOC101837461	Rgs12	Grina	Arhgap44	Trpc6
Coro1b	LOC121142334	Icos	Penk	Bach1	LOC101834274	Mal2	Fgr	Uck2	Man2a2	Ptch1
LOC101843868	Evpl	Pla2g2d	Cntn3	Neil3	Susd3	Slc7a4	LOC101833149	Ahr	P2ry13	Dpy19l1
Junb	Klhl28	LOC101841890	Ppa1	Cspg4	LOC121144384	LOC121142435	Cfap77	Sec61g	LOC101825530	Ppa1
Dnah9	Rnasek	LOC106022166	Eef1g	Zbtb20	Gypc	Rnase9	Plxnd1	Cdr2l	Lpxn	Serpinf1
LOC101831558	Mfap3l	Bub1b	Colgalt2	Psma5	Tnfrsf18	LOC101827027	Gjd3	Plxna1	Pdgfb	Znf629
LOC121142309	LOC106020972	Ptpn6	Knstrn	Nfkb1	Rasgrp4	Timp3	Elovl7	Ppp1r14d	Pipox	Cdh13
LOC101844567	Klf6	Mllt6	Jpt2	Lmod1	Rab8a	Itprid1	Heatr3	Psmd6	Tspan9	Ptpn22
LOC121135992	LOC101829732	LOC101827633	Ccnd2	LOC106020860	Mab21l3	Fyb1	Uhmk1	Lrch4	Cct3	Tifa
LOC121136405	Mif	Dock2	LOC121132734	Rrp8	Prc1	Myh10	Kcnq5	Snrpe	Sema4g	Rpl11
Pde4b	Rnf112	Nolc1	CUNH7orf50	Ntf3	Foxo6	LOC110340161	Riox1	LOC101841159	Lgi3	Taldo1
LOC101831681	Lpxn	Pou2f3	Tox2	Ssr3	LOC121140777	C1qtnf2	LOC101833293	LOC101844256	Slc7a5	Ccbe1
Nppb	Bub1b	Znf32	Ivd	Csrnp1	Uchl5	Cxcr2	Slc43a1	LOC101828958	LOC110340162	Thra
Mcm4	CUNH1orf198	Znf706	Rhoj	Col15a1	LOC121136869	Tyro3	Dennd6a	Scarf2	Cacna2d1	Hrh2
Spp1	Nup98	H6pd	Timm8a	Ipo5	LOC121143624	Sele	Cfap91	Inka1	Specc1l	Chka
LOC101830936	Stat3	LOC121134333	Etfa	Asns	Atp6v1b2	Marco	Adgre3	LOC101843716	Hcls1	Arhgef10
LOC101827027	LOC121133568	LOC101843172	Ldlrad3	Bhlhe40	CUNH19orf12	Ppp1r3c	LOC101826061	Cerk	Gar1	Fbxo27
Tsnaxip1	Smim19	Cracr2b	Dusp4	Tril	Cxcl16	Wfdc2	Kndc1	Cand2	Arid5a	Tmem216
Spag16	Parp4	Aldh18a1	Cluh	Spon2	LOC110343135	LOC101841159	Fam135a	Ttpa	Fam126a	Hook2
Evi2b	Mapk3	Atp1b2	Dusp3	Cmtm7	Arhgef25	Crispld2	Jdp2	Trappc10	Ldlrap1	Ldb2
Tfec	LOC101837394	Dlgap5	Pgm5	Il13ra1	Nek2	LOC121139329	Ldb2	Scaf1	Cd48	Wdr76
Sidt2	Rgs18	LOC121137586	Rassf3	LOC101830314	Slc4a11	Epb41l4b	Ikbkb	Map3k11	Vcan	LOC101838863
Rrp12	Mtmr10	Usp38	Ceacam1	LOC101837394	Otulinl	Arhgap1	Lat2	Dydc2	LOC101841412	Cenpk
Nfkb2	Cd84	Lamtor4	Ddx58	Snrpn	LOC101833575	Agt	Itgam	Nwd1	Igsf10	Rps10
Cfap20	Etnk1	Plac9	Polq	Ifih1	LOC101840560	Fxyd2	Crispld2	Ctdsp1	Epha1	Dipk2b
Rec8	Tbk1	Irf5	LOC121141437	Matn4	LOC110341632	Tsku	Ptpn18	LOC101838956	Prr13	Nupr1
Morn2	Lpcat1	Htr7	Clu	LOC110343545	Plat	Slc41a1	Slc6a9	LOC101835362	Dcun1d4	Znf786
Fam166b	Cd8a	Hras	P2ry13	LOC121139354	LOC101833978	C7	Dok3	LOC110341034	Lancl1	Id2
Pnpla2	Crybg1	Ifrd1	Ezr	Igsf10	LOC121144280	Slc37a2	Ptp4a2	Slc2a6	LOC101842856	Sds
Ppp1r14c	Znf511	LOC101837650	Ccnf	Mcm3	Slc22a3	Rab3d	LOC106021809	Magoh	Sytl4	Micos10
Cfap206	Stk10	LOC106022691	Chtf18	Atoh8	Itga7	C3ar1	Acadsb	Fkbp4	Fat3	LOC121133280
Lasp1	Lamtor5	Eif1	Dut	Sgcg	Slc18b1	Ttc9	Slc37a3	LOC110342215	F13a1	Fabp5
Ticam1	Pxmp2	Snx25	Gdf15	Efs	Gpr34	Osbpl9	Icam2	Pcbp4	Nedd9	Mfng
Prkaa1	Spty2d1	Diaph1	Kiaa1549l	Oas3	LOC106021337	Nfkb2	Vegfd	Jund	Ncl	Sdf2l1
Cflar	Tsc1	Lair2	Pink1	Pdk2	LOC101840468	Pxdc1	LOC121140894	Tfrc	Ptprs	Mns1
LOC101830513	Ptprc	Slc22a6	Lipg	Atp6v1b2	Prss16	P2ry13	Tnfrsf19	Snx25	LOC101844387	LOC121139264
Wbp1	LOC106022234	LOC110341562	Efcc1	LOC101839568	LOC121136999	LOC110339371	Fam149a	Fzd2	Slco3a1	Spsb4
Prss54	Mrpl41	LOC101839133	Mboat2	Tmem154	LOC110343154	Fbln1	Hoxa7	Lypla1	Tasl	Itpkb
LOC121142435	Larp1	Pou2f2	Notch4	Ncbp1	Sla	LOC101838117	Sesn3	LOC101833293	Mfsd6	Col6a1
LOC101823549	LOC101825739	Evi2b	LOC101833045	Azi2	LOC121141925	Kif19	Gprasp2	Gapt	Fyb1	Marchf1
Cd14	Sppl2a	LOC106021867	Cdkn3	P2rx1	Chst7	LOC121138589	Cd300a	Hmbox1	Zbtb4	Polr3d
Gp2	Atp6v1g1	Tbc1d8	Mpp3	Ttyh2	LOC121140874	Treml4	Usp6nl	Foxj2	Nfia	Havcr2
Eno1	LOC101839373	Gatad2a	Hsp90ab1	LOC121133516	Emc10	Col8a2	Ndst1	Ube2g2	Peg3	Cd48
Ybx1	LOC121135287	Tent5a	Diaph3	LOC101822815	LOC121140269	LOC110339199	Fnbp1l	Scoc	Ccm2l	Pigx
LOC121138458	Bola1	Ctsh	Znf641	Klrb1	Hoxb5	Gimap4	Sh3bp2	LOC101822933	Epb41l1	Kcnh3
Pacrg	Tmsb10	LOC101844521	Il18	Jpt2	Muc1	Nmt1	Dlg1	Ccdc9	Esam	Ube2c
LOC110340897	Ndufab1	Bcas1	Sh3bgrl2	Hoxb5	Ap1g2	Epha3	Ifrd2	LOC110340097	Maff	C7
Cap1	LOC101824959	Dad1	Mthfd1	Eme1	LOC110343709	Xrn1	LOC121134067	Mcts1	Cttnbp2	LOC110339735
Vps37b	Chtf8	C5ar1	Slc37a2	Eed	Ltc4s	Cd86	Cd48	Nmd3	Hspd1	Tbc1d16
Nop56	CUNH11orf71	Gypa	LOC121140517	LOC106022638	Rab37	Slc24a3	Bpnt2	Fcf1	Eng	Mxd4
Dram2	Osbpl1a	Tmem38a	Mob2	LOC121144055	Cmtm7	LOC121134333	Snrk	LOC121140023	Lrrtm3	Tulp4
LOC101825761	Btg1	Cap1	Pdzd2	Tgfb1i1	Tpp1	Lmo4	Gfi1b	Rtl6	Calhm5	Rps17
Thegl	Atad1	Copz2	Pmpca	Lamp2	Tmem45b	Adgrf5	Cdh7	Pcgf5	Sting1	Nhp2
LOC121134739	Sncg	Reep5	Tstd3	Plxnc1	LOC101838715	Rnh1	Cxcr4	LOC101833184	Hoxa2	Pdzd2
C1rl	LOC101837114	Noct	Fhl3	Tro	Pgm5	Pebp1	LOC101831427	Mrs2	Plxna1	Cd38
Eppk1	LOC101836211	Sash3	Nip7	LOC101844256	LOC121143956	Rnf186	Cd83	Il1r2	Cd226	B2m
Lrrc59	LOC121141094	LOC121144489	C1qa	Sel1l3	Cdc6	Sema3b	Gpalpp1	Cnot3	Arhgap29	LOC101844491
Arid5b	CUNH15orf65	LOC101837799	Npr1	Arpc2	Rab12	Noct	Tkt	Marchf7	Vav1	LOC110340942
LOC101827256	Rpl26	Sptssa	Nolc1	Kcnip3	Kcne2	Arpc1b	Hspa8	Arhgef15	Trpc6	Fas
Abi3	LOC101827663	Nmt1	Esrp1	Il4r	P2ry10	Gpr35	Gadd45g	Prpf38a	Map3k20	Pja1
Slc25a10	LOC101837660	Faslg	Wdr13	Ccr3	LOC121141941	LOC121137159	Vkorc1l1	Spa17	Ppp1r9a	LOC121140827
Osm	Zbtb32	Rab34	Soga1	LOC101826458	Spsb4	Ttll7	Ptgfrn	Ccdc174	Rusf1	Limd2
LOC110341691	Bok	LOC101844567	Cenpn	Psat1	Tlnrd1	Aspn	Slc30a1	Cct8	Map4k1	Cdh22
LOC110339906	Ap3b1	Gak	Batf2	Ankrd23	Znf2	Aass	Nfkbia	Card14	Casp7	LOC101842867
Apba1	LOC121135425	Ecscr	Sapcd2	Cxcr2	Evpl	Mtss2	Pla2g4a	Raver1	Atp1b2	Prx
Trim26	Sptlc2	Npr3	Aifm1	Rhbdl3	Fam20b	Rbms2	Abcg4	Csdc2	Kank2	Mpped2
Enpp3	Sting1	LOC110339499	Pgam1	Cct2	Jag2	Capg	Ttc28	Npm1	Paip2b	Kcnn4
Jak3	Lyz	Orc1	Rnf114	Ormdl3	Gal	Tmem255a	Shisa6	Rps27l	Adcy8	Rpl22l1
Dok2	Rab7b	Tbx21	Tspan13	Hfe	LOC106021744	Agr3	Zmynd10	Ppp1r37	Dhrs11	Cdkn1a
Eftud2	Fgd2	Timp3	Psat1	Susd3	LOC101837878	Elapor1	Kiaa0100	Map2k3	Blvra	Gzmk
Trnp1	Lat	Nit1	Bysl	LOC106023256	Tnfrsf1b	Il1r2	LOC101823549	Akna	Trak2	Rpl14
Sash3	Smim29	Ncoa7	Limch1	Il1b	Adcy8	Cd79b	Cbx1	Kiaa1671	Znfx1	Cfap126
Tmem123	Rps27	Acsl4	Ctsc	Mms22l	Tspan9	Irak3	Znf385d	Cemip2	Sh3d19	Ccdc113
LOC101838866	Ypel5	Kmo	LOC101839900	Zw10	Dbf4	LOC110343680	Arfgap1	Ythdc1	Slc19a3	Dpt
LOC110340876	LOC101826818	Gtf2h5	Brox	Cept1	Lrrc3	Slc46a2	LOC101828737	Anxa4	Ccbe1	Sarm1
Tff2	Arpc1a	LOC110340875	Mrps34	LOC121142300	Trpv6	Tor1b	Arpp19	Lox	Krt8	LOC121141885
Calcoco2	Pcbd2	Pebp1	Cdc25c	Drg1	LOC101827194	Wdr6	Sptssa	Moap1	Ctdspl	Ano10
Ptprj	Tbcb	Dusp16	LOC106023276	Pglyrp2	Abhd2	Fut7	Raver2	LOC121134238	Cd300lf	Ogt
Reg3gamma	Mzt2b	CUNH9orf24	Pamr1	Polq	LOC101840824	LOC121141569	Nlrc4	Slc8a3	LOC101829715	LOC106021201
Aldh4a1	Adi1	LOC101832863	LOC106021786	Ola1	Gdi1	LOC101841890	Rab37	Rapgef1	Slc28a2	Wdr93
Adi1	Rpl39	Rab11fip4	Mllt6	Nek2	Agtr1	Ccn3	LOC106021904	Nipal3	Icoslg	Mafk
LOC101832654	Nod2	Tspan3	Ddah1	Lax1	Dck	Tnfaip8l2	Entpd5	Fbxo39	LOC101834296	Ifngr2
Cetn2	Cst6	LOC121137997	LOC110342937	LOC101834602	Fcer1g	Rusf1	Tnfrsf11a	Ddx20	Hcst	Adamts10
Hnrnpf	Mpnd	Per1	Slc2a1	LOC110339725	Clspn	Ncf4	Nek2	Cct6a	Nr3c2	Ifih1
Gclm	Patl2	LOC110339871	Gata3	LOC121132772	Stxbp2	Ptx3	Poglut1	Sh3pxd2a	Pttg1	Magoh
Atxn7l3b	Dram1	Zbtb7b	Bcl2a1	Clec5a	LOC121140517	Nfic	Sele	Pdk4	LOC121142882	Lama4
Samd4b	Irf6	Tlk2	Cndp2	LOC121136114	Susd1	Entpd3	Sf3a2	Lacc1	Ednrb	Bak1
LOC101831711	LOC121136665	Vdac1	Pla2g7	Adss1	LOC101830314	Gdf3	Arl15	Pcgf2	LOC101843868	LOC121135530
Edn3	Mif4gd	Slco4c1	Bpifa1	Bop1	Sftpc	Emp1	Elk4	Hic1	Traf1	Gbx2
Ncf4	Nars1	Pprc1	LOC101837683	LOC121133449	Slc9a7	Spp1	CUNH12orf76	Rab19	Zfta	Lhb
Aldh18a1	Ddx54	LOC121140874	LOC121142719	Col16a1	Sap30	LOC110340785	Epb42	Gpm6b	Slit2	Ntrk2
Cars1	P2ry13	Chst1	Pald1	Zc3hav1	Slc29a3	Aldh1a3	Ethe1	Atp5pb	LOC110339485	Piezo2
LOC101828355	Rpl9	LOC110342659	Vps26a	Prkcd	Lpar5	Fam171a1	Ddo	Nfkbia	Armcx1	Pdzrn3
LOC101831953	Dock2	Pim1	LOC121143340	Eps8	LOC121138543	LOC121136914	Pla2r1	Pigt	LOC101834191	LOC110340097
Tlr6	Phf20l1	Poc5	Tecrl	C8a	Xpnpep2	Ifngr2	LOC121132843	Lrsam1	Vstm4	Chst12
Hey1	Ticam1	Paqr7	Hmbox1	Lcn2	LOC101831976	Sptssb	Bcl9	Sirt1	Slc39a1	Slc26a9
Rasgrp4	Rrm1	Psat1	Adm2	Il31ra	Galnt12	Nkg7	Ccser2	LOC121144214	Magi2	Ppih
Ca4	Tomm6	Map4k1	Miga1	LOC106021006	LOC101829328	Dynll2	Asprv1	Dnttip2	Hoxa3	Zbtb32
LOC101822574	Ciao2b	C1qtnf5	LOC110343039	Sox18	Muc2	Samd11	Cadm1	Kremen1	Znf395	Hs3st5
Has2	Edf1	Akap12	LOC110343673	Psmd14	Rnase6	Vat1	Hpgd	Dennd4b	LOC121136303	Nbea
Tgm7	LOC101825367	Trmt9b	Kifc1	Naaa	Adora2b	Gpr65	LOC121136472	Fnbp1	Tor1b	Pacs2
Lzts1	Rasl11a	Slc26a4	Pinx1	Ezr	Pmp22	Cmtm7	Nmur1	Dnm1l	Tgfbi	Col6a2
Six4	Ern1	Agap2	Klhdc8b	Txnrd1	Rubcnl	Coq8b	Cd79b	CUNH3orf38	Kremen1	Cdkl4
Snx18	Prdx6	Sbds	LOC121136913	Eya2	Isg20	Colca2	LOC101834678	Ube2n	S100a11	Npm3
Aplnr	Dstn	LOC101833045	LOC121137159	LOC101840490	Syt16	Parvg	Fam107a	Snx14	LOC101828355	LOC121136668
LOC110342803	LOC121137586	Clu	Anp32b	Kcnh2	Hoxb2	Sema4d	Atp1b1	Klf9	LOC110339871	Spon1
Socs1	LOC106020971	LOC106021619	Pla2g4f	Speg	Cdc42bpg	LOC121135709	Cebpe	Ppp2r2a	Irf5	LOC101838408
Tmem132a	St3gal1	Ints6	Mtfr2	Nr2f1	Lsmem2	Emp2	Scn7a	Tmem200a	Rab19	Nedd4
Layn	Tomm22	Prkaa1	LOC101823249	Gusb	Fkbp9	Rassf1	Ipmk	Lmnb2	LOC101831400	Plxna2
Irx5	Rps15a	Smim11a	Fermt3	C1qc	Bst1	LOC101826766	Ubxn10	Tcea1	Apod	LOC101830895
LOC101823305	Serf2	LOC101826335	Spns2	Stat2	Cenpi	Rgs1	Rspo3	Vav2	Lifr	Slco3a1
Rsph4a	Mki67	Socs6	Znf423	Plin4	Nmnat3	Ptn	Ccdc125	Tor1aip2	Ccr2	Fau
Rmi2	Rpl34	Tie1	Cd8b	Pmaip1	LOC121133617	Slc11a2	Plin1	Thoc1	Hey1	Rps8
Slco4a1	Dbndd2	Nub1	Alpk3	Kdm2b	LOC101839741	LOC110342215	Vgll3	Prpf39	Mob2	Lrrc4
Tmprss13	Tnpo3	Adgrg5	Macf1	Ttc23	LOC121138589	Gbx2	LOC121139124	Rasl12	Cldn18	Setd7
Cldn18	Tigit	Alad	LOC101833800	C3	LOC101832654	CUNH19orf38	Gtpbp1	Naa15	Cyrib	Rhobtb1
LOC101833418	Grap2	Psma5	Tcp11l2	LOC101827919	Rab7b	Rimkla	Ccl19	Sbf1	Dyrk1b	Mtss2
Emilin2	Cnga2	Lck	Nop14	Pea15	Eftud2	Me1	Slc35c1	Prr12	Acod1	LOC101822555
Stra6	LOC101823194	Alpk2	Aldh1l1	Ltc4s	Ctdspl	Fam107a	LOC101842397	Ttl	Gclm	LOC110341715
Ccdc78	Mrpl58	Ncf2	Psma1	Tpm3	Gpr183	Slc25a35	Cdin1	Shc1	Cdh5	LOC121141569
LOC121134522	Etfb	LOC106021239	Srgn	Smo	LOC101822574	Psma5	Pi15	Nufip2	Arhgef17	Zscan2
Adipor2	Myo9b	LOC121141239	LOC121135625	Marco	Trpv2	Wdr13	Hs6st1	LOC121134536	Dpt	Rplp2
Sbk2	Cdc26	Mcm4	Ctsv	Tmc8	Sgce	Usp12	Slc35a1	LOC110343708	Kpna2	Epb42
Mal2	Atad2b	Kcnh2	Zwilch	Cav3	Tubb	Emid1	Slc27a2	Prr5	LOC121139019	Kank2
Mst1r	Mybl2	Slc6a2	Chrnb1	Hbz	Podnl1	Slc10a6	Slc10a6	Cdk16	Zc3hav1	Bend4
LOC101840583	Exoc6	Alkbh7	LOC110339735	LOC121137749	Atp1b2	LOC110343079	Tmem167a	LOC101825589	LOC101826061	Sdr42e1
Ccdc88b	Rap1gap2	LOC101830904	LOC101831377	Pip5k1b	LOC121134594	LOC121136472	Cnih3	Thbd	Hsd11b2	Drc7
Plcg2	Sec61g	Bach1	F2rl1	Cercam	LOC101830475	LOC101824864	St8sia1	Degs1	Sctr	Rab19
LOC110341808	Nme5	LOC101838013	LOC101833858	Cenpi	Clec12a	Crls1	Rab2a	LOC101826162	LOC101827919	Ckmt1a
Ripk3	LOC101823118	LOC101834678	Mpp2	Cd248	Abcc2	Rab30	Wdr12	Cdk7	Igf1	Pdk4
LOC121136814	Myo5a	Slc11a1	Fam117a	Xpnpep2	Fam43a	A4galt	Psma5	Mgat4b	G6pd	Pml
Dock2	Wscd1	Tlr6	Pdk2	LOC101831565	Iyd	Ccnd2	LOC101835167	Iqsec2	Fxyd5	Aldh6a1
Pglyrp2	Ccnq	LOC101839247	Ptbp1	Wdr13	Ckm	Pkib	LOC121137159	Srsf3	Riox2	Cd74
Tmem212	Cic	Itgb7	Tubg1	Utp4	LOC101829690	Adk	LOC101825271	Marchf5	Slc4a4	LOC121136869
Pgrmc1	Uba52	Cdk5	Krt80	Olr1	St14	LOC110341961	Ubc	Fmnl2	Pon2	Lamtor2
LOC101834678	Ndufa7	Sat1	Adrb1	CUNH11orf49	LOC101842327	Lrrc10b	P3h2	LOC101836701	Cdc45	Epha1
LOC110343204	Hsbp1	Tmbim6	Angptl7	Klhl38	Foxi1	Tmem63b	Dstn	LOC101840060	LOC101835886	Amtn
Elf1	Rpl36al	Smim7	LOC101830103	Adora2b	Capg	Cpne5	Zdhhc20	Psma2	Mapt	Snn
Kpna2	LOC121144264	Znf366	Npm3	LOC101844491	Slc16a1	Lpxn	Rufy3	Zfpm1	Shisa4	Tmtc2
Cers6	Gak	Lsp1	Fam126a	Cd83	Tprkb	Atp6v0a4	Smchd1	Dhh	Nkd2	Blnk
Ccdc180	Elob	Adamts14	Aurka	Ints14	LOC101838072	Elf3	Alg6	LOC106021464	Tapbpl	Dyrk2
LOC110341930	Smdt1	LOC101830755	Ckap2	Smtnl2	LOC101839905	Sftpc	Otulinl	Ttc1	Ivd	Rnase4
LOC110343128	Rps20	Gpr146	Eftud2	Tnfsf9	LOC101840490	Sh2d1b	Robo4	Nup88	Ehd3	Ltc4s
LOC101834602	Procr	Epb42	Fbxo40	Pfkfb4	Kars1	Hid1	Eno1	Ccnd3	Adrb1	LOC101832679
Sema7a	LOC101839655	Myof	Rcan3	P4htm	Panx1	Atxn1	Parm1	Pnpla2	Cmtm4	Itga9
Gipc2	Kif3a	Ibsp	LOC110342065	Clnk	Egln1	Cxadr	F2rl2	Furin	Clec12a	Nop56
Ropn1l	LOC101836439	Cby1	Sec13	Clspn	Piwil2	LOC121132778	Sorbs2	Lztfl1	Tns1	Ttll10
Parn	LOC121142748	Lmo2	LOC121142435	Sft2d3	LOC110343791	LOC121136895	Unc5b	Bnip3	Sdf2l1	LOC101827642
Bach1	LOC121142428	Ptbp3	Klhl17	Loxl3	Slco4c1	Mmp19		LOC101828619	Pgc	LOC101843348
LOC106021619	Fis1	Chd9	Ptafr	Cdt1	LOC121143521	Slco2a1		Dtx4	Dok2	Spns3
Rusf1	Mrpl43	LOC101844787	Matn4	Nppa	Hyls1	Rcan3		Lum	Adamts19	Egflam
LOC101842198	Ctnnbip1	G3bp2	Pkia	Smc4	Apoe	Bcl2l1		Cdk6	Ybx1	Bhlhe40
CUNH1orf122	LOC121136847	Kctd2	Sf3a3	Aldh1l1	LOC121143316	Csrp2		Repin1	Pld5	Crat
Hydin	Plagl2	Rdh10	Pitpnm2	Snx30	LOC110343418	LOC106022463		Fcer1g	Psmd14	Mical3
LOC121137062	C1qtnf5	Tecpr2	Bcl6b	Nrbp2	LOC101841895	Thegl		Ctps2	Gng2	LOC110341453
LOC121133371	Atp23	Mier3	Hsd17b2	Gpr132	Chaf1b	LOC101824833		Tuba8	Znf521	Eng
LOC101826590	Mfap3	Mtln	Gins1	Kif20b	Eomes	She		Card11	Mcc	Pm20d2
Prss8	LOC121141376	Nsg1	Hcls1	Parp10	Kif14	Slc35a1		Znf638	Lmnb1	Pdcd1
CUNH4orf48	LOC121134002	Chn2	Marchf1	Acap1	Adar	Alpk3		Capn15	Dag1	Inpp5a
LOC101832386	Rpl37	Pop5	Dnajc11	Hspb2	Ugcg	LOC101831400		LOC110339479	Ddx20	Mpzl1
Oaz2	Cx3cr1	E2f4	Mov10	Blvra	LOC121143528	Blvrb		Atxn7l3	Hkdc1	Cd300lb
LOC106021758	Il2rg	Acin1	Taf4b	Lacc1	LOC106020977	Ect2l		Camta2	LOC101838956	Pkia
LOC101828339	Psmg1	Rnf112	Pdap1	Ptpre	Zcchc24	Fam189a2		Epn3	Ssr3	Nudt9
LOC121138339	Ncoa7	Itgam	Dnmt3a	LOC101840984	Coro1b	Igf2bp2		Rsrc2	B3gnt7	Tmem100
Zmym3	Grn	Slc7a8	Fzd6	Iffo2	Irf1	Matn4		LOC121138589	Bmp6	Trem1
Vmp1	Tent5c	Scarb2	Samd5	LOC110340611	Gfi1	LOC106022126		Dpysl3	Fam3d	Mrpl28
Muc20	LOC101823230	LOC121135084	Foxm1	Arhgef25	LOC101838363	Lims2		Rptor	Nop2	Atp2a3
LOC101824953	Ccne1	LOC121142334	Adamts10	Nrros	Mov10	Pdlim5		Rtp3	Acadl	Cfap91
Mybbp1a	Ndufb8	Cenpe	Runx3	LOC101830475	Dtnb	Muc2		Dvl3	Sox17	Frmpd2
Dynlt5	Rps29	Tmem125	Vat1	Dbf4	Kif15	Pde4b		Rps6ka1	Plekha7	Fgd3
LOC101825533	Aida	Lyst	Efnb1	Relb	LOC101843916	Epb41l1		Glrx3	Psma3	Ror2
Lyz	Keap1	Ipcef1	Tnfaip6	LOC110341930	Kcnn4	Calm2		Tekt4	Cars1	Fez1
LOC110342379	Ints1	Baz1b	Esam	Il17b	Lzts1	Eef1a2		Rap1a	Zcchc2	Cdk14
Ints6	Rps23	LOC110343655	LOC101841813	Plau	Actr10	Mfsd2a		Gpr84	Bace2	LOC121141993
Ddo	Kcnab2	LOC101841659	Mertk	Smtn	Megf8	LOC101834571		Top1	Eif6	Arhgef17
LOC101836091	LOC106022369	Osbpl6	Slco5a1	Hmmr	LOC121138627	LOC106021214		Tnfsf8	Pcdh18	Fam102b
Tgfb2	Pstpip2	Zbtb21	Epn2	Tubb	Znf385a	LOC101822815		Kiaa0100	Evi5	LOC121138693
CUNH9orf64	Mcm4	Riiad1	Ajm1	Nr4a3	Galns	Ffar4		Cct4	Kif11	Man1c1
LOC101838315	Map1lc3a	Cst7	Cadm1	Abcc2	Depdc1b	Crebrf		Inpp5a	Fam135a	LOC106022513
Smim4	S1pr1	LOC101844788	Hoxa2	LOC106020972	Wdr12	Bmp6		Traf3	Dlgap5	Arhgef40
CUNH2orf50	Trerf1	Tmem131	Mrps22	LOC101831976	Samhd1	Map3k8		Rgcc	Bnip3l	Eloc
Pstpip1	Mgst3	Dennd2c	Mad2l1	LOC121140827	Piwil4	LOC121133329		Six5	Itpkb	Tuba4a
Plxna2	LOC106021588	Rnf19a	Dgka	LOC110342764	Nxn	Inpp1		LOC121134334	LOC106023278	Runx3
Fam214a	LOC110342086	LOC121139754	Dlc1	Ldoc1	LOC101832871	Ror2		Tra2b	Relb	Dgke
LOC106022463	Pop5	Phpt1	Phactr2	Tpm2	Fam3b	Gda		Cdh7	Tubb	Rpl38
LOC101837114	Dnajc9	LOC101837114	LOC101834571	Tmem39a	CUNH1orf198	Itgb6		Gpx8	Arhgap1	Fermt2
Ext1	Dpt	Mefv	Efhd2	Espl1	Rasl12	Kcnc3		St3gal2	Cdh16	Tbx4
Asb10	Oaz1	Ube2e3	Smad9	Slc7a8	Ptgs2	Pstpip1		Apoe	Cdc14b	Olfml2b
Alkbh1	Mrpl11	Mob3c	Grtp1	Aatf	Polr1a	Pde4c		LOC121135477	Hsp90aa1	Sh3bp1
Cd160	Selenoh	Vmp1	Chac2	Edn3	LOC101837068	LOC110342063		Tspan18	Kcnab2	LOC101835557
Atp8b1	Rnf31	Rap1gap2	Ppat	Ccdc88b	LOC121135405	Gcdh		Unc50	LOC101824345	Ak9
Rida	Hcfc1r1	Ube2d3	Mcoln2	Palb2	Sparc	Actl6a		Cenpv	Bicd2	LOC101844567
LOC121136914	Mrpl36	Hic1	Tlr1	Hnrnpf	Otub2	Pde1b		Prr36	Eif3k	Slc16a3
Nmt1	Gsdmd	Atxn7l3b	Aimp2	Kcnk1	Slc6a8	Cntfr		Clec14a	Shisa9	Mmp14
Il2ra	LOC121132726	Ereg	C1qc	LOC110342683	Tie1	Cers2		Btla	Pfn1	Hal
Npc1	Pir	Mpv17l	Nhej1	Dok4	LOC121141437	Rin1		Hnrnpul1	Atxn1	LOC101834571
Cd80	Gstp1	Pik3cd	Txnl1	LOC121137865	Lta4h	Ano1		LOC101836143	LOC121134496	Atrnl1
Daxx	Narf	LOC121137606	C1qtnf6	Sspn	LOC121136809	Sparcl1		Bmper	Hspa9	Eaf2
Casp3	Art3	Btaf1	Psma2	Dusp12	Cdca3	Pla2g7		Cx3cl1	Fga	Arhgap30
Fth1	Gtpbp1	Thoc2	Btnl2	LOC101829419	LOC101839390	Ndrg4		Palm	Thegl	Cdk16
Vtcn1	Pik3r5	Plcg2	LOC101840150	Prkcb	LOC101830936	Ccnd3		LOC121137606	LOC101844491	Rpl22
Myof	LOC101831927	Mars1	LOC106023121	Ngfr	Dmtn	Traf1		LOC101826424	Angptl2	Fam43a
Adamtsl2	Vkorc1	LOC121140023	Alcam	Fxyd1	Arhgap4	Syne2		Zbtb7b	Pes1	Dnah6
Meig1	Porcn	LOC121141438	Phlda1	Ndc80	Hlx	Tnni1		Fbxo32	Arhgap30	Dgcr2
Ilrun	Drap1	LOC110340097	Rasip1	Raver2	Capza1	Il6		Dpm1	Adcy2	Bst1
Aire	LOC121140850	Avpr1a	Nkd1	LOC101837660	Mcm4	Tmcc2		Ppp1r16b	Nipal3	LOC110343154
Rasal3	Dock8	Ddx20	Igf1	Sphk1	Plk3	Rida		LOC110343680	Laptm5	Ubl5
LOC121134670	Rbpms	LOC101842198	Fen1	Timeless	Mzb1	Pde5a		Nacc1	LOC101824351	Prrc2b
Hif1a	Rabac1	Has2	Sntg2	Kcnk6	Mcm3	Gjb5		Tubb4b	Ctsa	Shmt1
Cfap97d2	Tmem250	Dock5	Timm10	Nusap1	Ctsz	Abca5		Sdc3	Svil	Ccdc17
LOC101838853	LOC110340875	Med30	Cd300e	Hspa5	LOC121139019	Hebp2		Chchd2	Zbtb32	Ndufs6
Ncapd2	Cd274	Ntpcr	LOC101836439	Myo5a	LOC121142719	Sdc4		Znf76	Znf532	Atp6v1g1
Il20rb	Fmnl1	Polr1a	C5ar1	Rgs18	Ttl	LOC101827806		Grap2	Acer2	LOC121136755
Srpx	Ccn1	Tbck	Litaf	Dok2	Dock2	Dydc2		Tp53i11	Rack1	LOC110342065
Rel	Cd83	Pik3ca	Acadl	Snd1	Fst	Bank1		Lims2	Lcp1	Exoc3l1
Hal	P4ha1	Fmr1	Eif3l	Kctd17	Plxnb2	Rtkn2		Dnajb4	Sh3bp1	Uba52
Kcnj13	Mrpl53	Rmi2	Sgip1	Eml1	Csf3r	Nudt9		Cript	Nwd1	Ndufb9
Gpx1	Cyfip2	Szt2	Ebna1bp2	Lsmem2	LOC101834735	Usf1		Dnai3	Eno1	Sap25
Tcof1	Mrfap1	Tent4a	Dynlt3	Atf6	Ikzf1	Csf3		Lrrfip1	Irak4	LOC101830061
Brd4	LOC121135748	Hoxa7	Rpa2	Snta1	LOC121138339	Dab2		Maml3	Slc35c1	Hint1
Pdgfa	Hk3	Arc	St14	Anln	LOC101840043	Fam3d		Dmpk	Mast4	LOC101832301
Myo9b	LOC121141439	Hnrnpf	Gper1	Slc16a11	LOC101842286	Apobr		Tspan9	Samd5	Spag8
Tnip1	Znf407	LOC101823712	Exo1	Tagln3	Klc1	Hs3st6		Tnfrsf13c	Foxo4	Dchs1
Acadl	Cxcr2	Tasl	LOC101838863	Tmem243	Tmem176a	Fam117a		Src	Rpl12	Vangl1
F11r	Vars1	Hint2	Tufm	Tbxt	Vrk1	Samd12		Crat	LOC110340161	Rbm34
Il21r	LOC121136439	Kpna2	Tpi1	Havcr2	LOC121139262	Itm2a		Zfta	Plekhh2	Mrpl20
Tmem216	Smim26	LOC101827899	LOC101829328	Akna	Abcd1	LOC101844687		Tram2	Akt3	LOC101828260
Blvra	Atp5pf	LOC121141168	Pbdc1	Ppp1r12c	LOC121136916	Tmem273		LOC101829824	Gsr	Atp5po
Myd88	Myof	Il1r1	Asah2	Rnd1	LOC101841890	Ptpn18		Ca4	Timp2	Angptl4
Mme	Arsb	LOC101833162	Mrc1	Trim25	Tlr6	Il33		LOC101834274	Dynll2	Olr1
Uhrf1	Mlf2	Zmym3	LOC121143595	Mcm6	Klrg1	Adgrg1		Slc39a7	Mapkapk2	Pgc
Tcirg1	Srgn	Rnd2	Ruvbl1	Islr	Lax1	Srsf1		LOC101824351	Rpl10	Tmem255b
Lgi2	Gypa	Tgm2	Oip5	Zdhhc1	Pld4	Tshr		Ca13	Lsp1	Lum
Plk3	Fndc10	Kmt2b	LOC121139354	S100a16	Gpr176	Nrg1		Serpine1	St14	Ppp1r36
Itsn1	LOC106022318	Spsb4	Psme1	Tspan9	Tmem171	Fzd1		Gramd4	Plscr4	Slc2a5
Bpifa1	Sik1	Bambi	Dusp2	LOC110342990	Esam	Kcns3		Vegfc	Dennd1c	Fbxl7
Cfap251	Frrs1	Tm4sf1	Eif3g	Taok3	Plaat1	Ephb1		Lzts2	CUNH17orf58	Jak3
Rac3	Snrnp27	Cx3cl1	Gpatch4	Hnrnpa3	LOC121134331	Adap2		Medag	Npl	Dnajc18
Zswim8	Gpc1	Coro1b	Zfr2	Nt5c3a	Ccdc88b	Gpx8		Sesn3	Nmnat3	Srp19
LOC121137169	Bub1	Vkorc1	Spdl1	LOC101833970	Spc24	CUNH20orf27		LOC121144489	Arhgef25	LOC101842713
Rgs18	Zcchc17	Ptrhd1	Wnt7a	Txnl1	Slc29a4	Pip4k2c		Tnfaip8	Gna11	Wnt5a
Ss18l2	Fmc1	LOC101822759	Dmtn	Trem1	Tmem150a	F5		Arhgef7	Ldb2	Snrpd1
Lrrn3	Tpt1	LOC110339749	Tspan7	Zc3h12a	Pik3cd	Znhit2		Dync1i2	Rps29	LOC101836746
Mgst3	Snrnp25	Fbxw11	Mrpl3	Uchl5	Dhx58	Ocln		Gal	Igsf3	Slc8a3
Dcn	Ndufb4	Mfsd12	Ldhal6b	Racgap1	Dmpk	Ube2d4		Flcn	Adgrg5	Cfap300
Dpysl4	CUNH19orf53	LOC101834640	Cspg5	Mme	Mnd1	Clic5		Tmem63b	Ncf4	Rtca
Piezo1	Tmem140	Emcn	Arhgap9	Acer3	Akna	Rnase13		Cd19	Usp15	LOC101834602
LOC110341034	Spi1	Ppip5k2	Pnpt1	Septin6	LOC101830249	Kmt5a		LOC101833715	Tifa	LOC121143668
Sntn	LOC121139754	Mcoln2	Daam2	Tomm70	Trib3	Ugdh		LOC101833744	Stard3	Bambi
Cst7	Slc1a1	Nol3	Sptssa	Ccl28	Mcub	Ca10		Adcy6	Ocln	LOC101833537
Usp15	LOC101832879	Klf3	Dpysl2	LOC121142716	Tsc22d1	Chit1		Pik3cd	Ccnb1	Pcna
LOC110339912	Inafm1	Rasal3	Gale	LOC110342918	Vsnl1	Scara3		Adgrl1	Tma16	Map4k1
Med12	Ppat	Tmem120b	LOC101835248	Tamalin	Fas	Atp6v1b2		Extl3	Nrbp2	Arpc3
Tp53i3	Med13	Cbfb	Ssrp1	Il36rn	Kcnj2	Ankrd65		Sprn	Serping1	Ccm2l
Rnd1	LOC106022609	Dennd1c	LOC101822890	LOC121137159	Ecscr	Bmp7		LOC101833790	Prkcz	Nfkbid
Cotl1	Chmp2a	Bfar	Chac1	Mcub	Rnasel	Tmem134		Cyren	Fermt2	Trem2
Kcna3	Zcrb1	Mpv17	Tinagl1	Selenon	Hnrnpa1	Sspn		Clec12a	St3gal2	LOC101841250
Spsb4	LOC101843100	Snrpn	LOC101841055	Dctd	C1s	Susd6		Il2rb	Ppp2r1b	Efhd1
LOC121143316	Rab34	Btla	Nsun5	LOC106021110	Hacd4	Ankrd29		LOC101842723	Cxcl11	Nlrp12
Enpp6	LOC101830402	Rab12	Psmd2	Tmprss7	Arhgdib	LOC121142372		Nadk	Tifab	Oat
Fyb2	LOC101822555	LOC101828958	Rrs1	Ctsv	LOC101825376	Plaat1		LOC101844758	Ncf1	LOC106021786
Sulf1	Park7	Klhdc8b	LOC121142917	Nwd1	Cx3cr1	Tango2		Mpp3	Mob3c	Rps6kb2
Mtf1	Rpl13a	LOC121141872	LOC121143575	Tpx2	Egfl6	Zfp36		Slc38a10	Rrm1	Rps15a
Rabl2b	Thoc2	Josd2	Eif2s2	Tnni1	LOC121141283	Cttn		Col11a2	Shmt2	Slc31a1
Gadd45b	Fmo5	Chst10	LOC101834409	Rrp12	Egfl7	Raver2		Sfxn2	LOC121140023	Fmo1
LOC101826818	LOC101832694	Dr1	Fras1	Slc30a7	Sftpd	Irf8		Slc25a23	Nbea	Ephb1
Acsl4	Dnah5	LOC101840844	LOC110340161	Slfn5	Nagpa	Evi2a		Rasgrp1	Nmur1	Cadm1
CUNH21orf91	Myo1g	Gna13	Slc35a4	LOC101832181	Ptprs	Zc3h12a		Cd274	Aicda	Lgals3
Miga1	Elf1	Hmgn1	Aatk	LOC110339912	Epha1	LOC101828213		Depp1	Pstpip1	Cxcr2
LOC106020766	Kif15	LOC101823350	Sptb	LOC121133991	Nrgn	Isoc1		Cmbl	Mrpl30	Tmem241
N4bp1	Mospd2	Vars1	Ncaph	Acan	Asah1	Prss35		Tmod1	S100a6	Ttc23
LOC101824214	Inpp1	Ddx24	Ugdh	Gng2	Cabp1	LOC121133110		Rab9a	Psmb2	Npr1
Dennd1c	Elof1	LOC101838220	Fhl1	Scml4	Adm2	Rgcc		Rab37	Eif3i	Irf1
Alad	Mau2	Nudt3	LOC121132778	Pipox	Akr1d1	Cd3e		Csnk1g2	Prickle2	Ssu72
Gba	LOC121139313	Serinc4	Dstyk	LOC101827561	Kcna1	Slc8b1		Psmd12	Ccdc146	Tbx21
Irf5	LOC101834929	Gch1	Ndrg1	Padi2	Blnk	LOC121144320		Rbm39	Ckm	Tpt1
Alg1	Cat	Sh3gl2	Icos	LOC121138374	LOC121142690	Hilpda		LOC106022318	Tle2	Syt3
Slc25a18	Rpl18	LOC121143924	Cd86	Herc4	Mpz	Tspan17		Cdkn1b	Snx2	Slc16a1
Mfsd12	Lpcat4	LOC110339912	LOC101829062	Marveld1	LOC121136911	Pdk4		Tmem243	Hbp1	Phactr1
Kmo	LOC121141517	P2ry2	Zpr1	Vdr	Fam89a	Rasef		Pik3ip1	CUNH1orf198	Runx1
LOC121136559	Nmt1	Ctsc	Evi2a	LOC101839265	Specc1l	Unc13d		Il36rn	Mknk1	Tmem176b
Tle3	Rars1	Ccnq	Dennd2a	Dgka	Sh3pxd2a	Ubald2		Rsl1d1	Syne2	LOC101829590
Dpt	Fau	Mycbp2	Cd14	Col22a1	Prom2	Asns		Cfap251	Armcx4	Angptl7
Lrrc26	Tshr	Tnfsf12	Cdc6	Neto2	Cdo1	Nkain1		Ppp1r26	Rarg	Olfml1
LOC101834044	Exph5	Pfn2	Irf8	Gfra1	LOC101834571	Ergic1		Klf16	Nod1	Gpc4
LOC101841495	Aire	Ikzf1	Pstpip2	LOC101842434	Papss2	Grn		Borcs6	Tmem119	Tnfaip2
Fxyd5	Arhgap30	Upf3a	Snrnp40	Rasa4b	Cd226	Fpr1		Tmem109	Fzd8	Cd86
LOC101830303	Neto2	Pcyox1l	Tmem54	LOC110342608	Il12rb1	LOC101834158		Atat1	Bcl2a1	Antxr2
Efhc1	Chrna5	LOC121144100	Prr36	Efna2	Tns3	Kcnc4		Kctd12	Lat2	Bex4
Il17re	LOC121139415	Grn	Gfus	Pla2g4a	Nsg1	Snx20		Rgma	Mybl2	Chkb
LOC101833978	Trappc11	LOC110343678	Kcnc3	Agap2	LOC121137264	Ppm1l		Pkn1	Aacs	Sytl3
Litaf	LOC101828795	LOC101832792	Ttyh2	Kcna5	Arhgap25	LOC101835923		Xpo6	Mfap3l	Clu
Hhipl1	Fam118a	LOC101834067	LOC110339777	Cct6a	Ebpl	Tlcd5		Atp5mj	LOC101824907	Atp8b2
Galnt15	Mafb	Lrrc59	Prom2	Tafa5	Ccnf	Cckar		Strn4	Plekha6	Oxr1
LOC101841460	Slc1a3	LOC110340368	Ezh2	LOC101837650	Col6a3	Rin2		Sh3pxd2b	LOC106022319	Gja1
Capns2	Coprs	LOC101823689	CUNH14orf180	Trex1	LOC110343533	Ikbkb		Cct2	Rbfox2	Arhgef2
Acss1	Dock11	LOC101841539	G6pd	Hk3	Tnfaip3	Fbxo30		Rab22a	Tuba4a	Eln
Wdr31	Tsen34	LOC121136490	Il4r	Ndrg4	Tasl	Ctsh		LOC101838167	Psmf1	CUNH6orf118
CUNH1orf210	LOC110342065	Fancd2	LOC106021825	LOC121135313	Il11ra	Lratd1		Dhx15	Rrp12	Arhgap24
Zmynd12	Rps24	Ccnb1	LOC110339287	Csf1	Cass4	Pip4k2b		Tshz3	Slc36a4	Socs2
LOC101840514	Usp12	LOC121133617	Gng2	Nlrc3	Hsd11b2	Tst		Pik3r2	LOC121133469	Psd3
Ptpre	LOC106021406	LOC121139526	Lurap1	Tmem119	LOC101839749	Crabp1		Smg6	Phldb1	LOC101835923
Orc1	Heatr5a	Slc26a9	LOC110341423	Nfam1	C4a	Bnip3		Ypel1	Psma6	Stat2
LOC101843017	Eif3f	Wbp1	Znf704	Plpp7	Mob3a	Kdm2b		Gnaz	C1qtnf3	Irs2
LOC101830755	Abcb1	Cntn1	Mmp9	Htra3	Dusp10	LOC101824345		Fam83h	Megf8	Chrm3
LOC101822815	Orc1	Pgm1	Atp1a2	Bik	Atg9b	LOC121133371		Ppl	Cmtm7	Rpl6
LOC101842475	Mrps33	Myl3	Eif4ebp1	LOC101834571	Plcb3	Lypd6b		LOC101825750	LOC121138693	Scube1
Arhgap9	Klhl42	Mpv17l2	Prpf31	Tmx1	Haspin	Tmem86a		Rad1	Rap2b	LOC121137062
Csta	Washc5	Prdx6	Bub3	Sema6c	Crtam	Mcl1		Tle3	LOC121132778	Dnah2
LOC121133995	LOC110340888	LOC110343676	Ablim1	Dpp9	Dennd2d	Chrdl2		Ypel2	Sftpc	Dnali1
Ak9	Rpl30	LOC101828171	Mphosph10	LOC101822827	Pgm1	Fhit		Cdc123	Notum	Dok2
Sec14l2	Per3	Fyco1	Aif1	Rpn1	LOC101838689	Pck2		Tmem8b	Csrnp1	Cfap53
Dnai1	Hemgn	Ube2o	Nifk	Ppp1r18	LOC121135714	Thbs1		Rnf125	Nfkbie	Irgq
LOC101834647	LOC121140517	Rab15	Ccnk	Fmod	Azin2	LOC110339912		LOC101838170	LOC106021786	Septin2
Thsd4	LOC101844224	Fzd1	Robo4	LOC121137643	Il4i1	Dbt		Ttll7	Pdlim3	Arl15
Guk1	Eid1	Dnaja1	LOC121139262	Klhl6	Acsl4	Endov		Lmo7	Ube2c	Pin4
Slc16a6	Znf236	Usp12	LOC101840583	LOC106021766	Dennd2b	Sys1		Foxo3	Kcnc3	Slc35e3
Vegfa	Itga9	Slc37a2	Dnajb5	LOC121138339	Tpx2	Pkia		Zbtb4	Treml2	LOC101844387
Spag8	Nup210	Hmces	Foxj2	Vamp2	Alpk1	Slc2a4		Gclm	Coro1b	Slamf6
Rnf125	Znf524	Aldh1a3	Phb2	Smim24	Bambi	LOC101830285		Shisa6	Tyms	LOC101827403
Tor1aip1	Ep300	Prickle1	Tpx2	Irag1	C1ql4	Sell		Adamts5	Vars1	Oxsm
LOC121144489	LOC101836709	Aig1	Ak3	Fkbp10	LOC110339291	Myd88		Zfhx2	Plaur	Agr3
LOC121135313	Slc39a6	Sgo2	Sgpp2	Gdi2	Septin1	Gprc5c		LOC101829080	Bop1	Ggcx
Tmem176b	Bbip1	LOC110340897	Large1	Trim29	Parva	Kcne2		Scand1	Robo2	Kirrel1
Ak1	LOC121137264	Ell2	Frem1	Nlgn4x	Eid1	Tmem176b		Ift81	Pla2g7	Trabd2b
F5	Upf3a	LOC101836211	Trem2	Ube2d3	Zdhhc13	Gan		Cdc42ep3	Arhgef10	Dcdc2b
Smkr1	Diaph1	LOC106020972	Parvg	Fam171a2	Kbtbd8	Ceacam1		LOC101839265	Gnl3	Odad1
S100a9	Pcnx3	Il11ra	Crebl2	Ptbp3	LOC101840793	LOC110340368		Ahcy	Col6a1	LOC101829690
Hdac11	Carmil1	Ints1	Rab12	LOC121143924	Iffo2	Rhog		Casp2	Smim1	Itgb5
Pgap4	Smcr8	LOC106022276	Sbno2	Sec23b	LOC101823350	Cap1		Ahsg	Nmnat2	Tlcd5
Tacc3	Cfap20	Sult6b1	Melk	LOC121135992	LOC121137171	Cgn		Copb1	Rgs6	Tk1
CUNH1orf127	Pdgfa	LOC121137942	Snrpc	Sp6	Lrrc8e	Scgb3a1		Palm2akap2	Ccdc3	Wls
Fcer1g	LOC121141310	Card6	Pdia4	LOC101823350	Uba7	Kcng4		Ltc4s	Sostdc1	LOC121141469
Coro1a	Inafm2	Rnft1	LOC110342063	Hmgb2	Mme	Stat3		Apoo	Abat	Pecam1
Smim22	Ints6	Tnfsf9	Mapt	LOC101842645	Col8a2	Trim14		LOC101838982	Foxn3	Fzd1
Cckar	Rex1bd	Fxyd1	Dscc1	Rasl12	Marveld3	Sptssa		Hsph1	LOC106022112	Psmb6
Dusp6	E2f4	Tmem256	Prr5l	LOC101831331	LOC106022638	LOC121133128		Vdac2	Atp1a2	Pik3ap1
Fbln2	Spata25	Tmc8	CUNH3orf70	LOC101827703	LOC101838060	Tes		Hs1bp3	Mmp25	Galnt16
Tex9	Cracr2a	Mif4gd	Bcas1	Actc1	Selenon	Abca2		Wdr49	LOC121133832	Cblif
Pprc1	Prrt1	Dgka	LOC121138693	Mustn1	Tdrd1	LOC101836091		Themis2	Ptafr	Tead2
Slc2a3	Aars1	Abcc2	Col4a3	Usp12	Gpr132	Inpp5d		Carm1	Ikbke	Itgax
Capg	Myd88	Nmnat3	Tmem8b	Arf6	LOC101836886	Rasgrp1		LOC101838117	Tmem25	Znf518b
Ipo5	Cxxc5	LOC106021590	Pgghg	Gclm	LOC106020733	Rspo1		Cd300lb	LOC101828170	Gpc6
LOC106021205	Lyst	Mgat4b	Usp13	LOC110343533	Faslg	Lactb2		Leprot	Arg1	Slit2
LOC121141438	LOC121135368	Rai1	Kdr	Adamts2	Slc35a4	Grik4		Cwc25	Ccrl2	LOC101835431
LOC121135587	Acin1	Smc6	Hspa8	LOC101841361	Nuf2	Acadl		Cmtm3	Pgap4	Endod1
LOC101842645	Cpm	Lamtor5	Gk	Hhla2	LOC121137434	Rasgrp3		Fam171a1	Lats2	Rps15
Psd4	Sigmar1	Trip12	Ncr3lg1	LOC101835939	Cldn4	LOC110340543		Plekha6	Tfrc	Atp5f1e
Nolc1	Mpv17l2	Shmt1	LOC106020873	Ezh2	Xkr9	Lyzl4		Timp2	LOC101844667	Sdcbp2
Vamp5	Cntn1	Atp5me	Tnfaip8	Slc29a1	Stil	LOC101844381		LOC101825183	C1r	Rpl34
LOC101839703	Rps12	Tspan9	Trmt61a	S100b	Klhl6	Lgi2		Tlcd5	Nkd1	Tmem256
B3gnt3	Plekhf2	Mrfap1	Arg1	Il12rb1	Plac9	Gpr155		LOC101827366	Bmpr1a	LOC121138880
Spaca6	Nr1d2	LOC101839072	Specc1l	Kif21b	Slc17a8	LOC110341423		Zcchc9	LOC110339735	Ahnak2
Tbk1	Cse1l	C1rl	Map6	Zdhhc13	Guk1	Kif13a		LOC106022537	Sfxn3	Stk33
LOC121143924	LOC101837612	Cops9	Vav1	Bambi	Rfc4	Cacna1h		Pced1b	LOC101841651	LOC121139329
Tcf20	Nudcd2	Atp11a	Prim1	Tie1	Pkp4	Thsd7a		Mex3b	Fgf10	Nek2
Arl4d	Hoxb5	Osmr	Mettl27	Adamts7	Npm1	Cdc42bpg		Gdf3	Rps27l	Gars1
Iqgap2	Wbp11	Dusp2	Vrk1	LOC101838853	Tbc1d10c	Klf11		Rab1b	Sytl3	Xpnpep2
LOC101822511	Rps7	Nfkbiz	Eme1	Mras	Bard1	Ltbp1		Mob3c	Grtp1	Gsr
CUNH2orf81	Khdrbs3	Trpv2	Polr1e	Sez6l	LOC110341227	Wbp1		Itpkb	Meis1	Atp6v0b
Crocc2	Usf2	Ndufa4	Vopp1	Lamb2	Txndc11	Rasgrf1		Smo	Prps1	Zfyve9
CUNH11orf96	Ndufs6	Npc1	Cdc45	LOC121135405	Cspg4	Ggact		Ackr1	Cdc42ep1	Eno4
Bcat2	Rpl28	Txk	Rmnd5a	Bnip5	Hspg2	Hmgn1		Cstb	Diaph3	Dpp4
Ggh	Znf32	LOC101840871	Dhx58	Zcchc2	Mrfap1	Pcdh17		Tle5	Lipg	Heph
Ell2	Zbtb7b	Dtd1	LOC101825530	LOC121139754	Ddias	Rala		Inafm1	Tmem86a	Themis2
Hk2	Rhod	Ralgps2	Cenpi	Sync	LOC101834882	Fam13a		Fbxl19	Ngfr	Fxyd6
Nme3	Tmem101	Pde6d	Cryba4	Znfx1	Tmem88	LOC110341808		Neu3	Krt80	Rnf10
Gpr155	LOC121140262	Plp2	Drd4	Scarf1	Spata21	Pla2g4a		Pou2af1	Tmem132b	LOC101840367
Fndc4	Lgi1	Slc12a7	Dsn1	Erp44	Poc1a	Col23a1		Ccdc85c	Sbk2	LOC101825750
Fxyd6	Arl6ip4	Plekhn1	Spc25	LOC101844787	Apod	Tspan13		Ncaph2	Zcchc24	Padi4
LOC101827806	Kcnj10	LOC121139213	Pdgfb	LOC106021758	Rnf146	Rbfox2		Ece1	Col18a1	Rsbn1l
Phyhd1	Fcgr2b	Mfn1	Ca8	Zfyve21	Gpr174	Nuak2		Tfec	Efcc1	Rbis
Gprc5b	Chchd2	Tcea2	Coq8a	Bpifa1	Ppp1r18	Mrpl3		Rps25	Arhgap42	Ralgps2
Mllt6	Clint1	Tars1	Cenpm	Plekho2	LOC110343655	Gpr171		LOC101840088	LOC101827565	Tfdp2
LOC101830378	Rnf111	Lpcat3	Gpx8	Brinp2	Ckap2	Ablim1		Slco3a1	Lst1	Fam3d
Lhfpl1	Pde6d	Ca8	Supt16h	Serpinf1	LOC101830791	S1pr1		Snx7	LOC121141901	Daxx
Mif4gd	Bfsp1	Atp8b4	Hat1	LOC101827242	Btk	Otud7b		LOC101840410	Bend7	Sema4a
Aldh2	Aldh18a1	Gng2	Nlrc5	Kif18b	LOC121141911	Lrg1		Sh2d3c	Fras1	Bivm
Shisa4	Ppdpf	Ndufa1	LOC101823081	LOC106020785	Slc24a3	LOC101843868		Hat1	Galnt18	Dnai7
Carmil1	Tapt1	Ikbkb	Cd3e	Nmd3	Dnajb5	Sfxn3		LOC106020903	Mpped2	LOC101843363
Smad1	Tmem218	Fam126b	LOC110341106	LOC101831114	LOC101823449	Galm		LOC121138899	Znf775	Msrb1
LOC110343673	LOC110341808	Trim14	Ptrh2	LOC121139262	Stmn2	Depp1		Zcchc3	Vps26a	LOC110339213
LOC101843539	LOC121144489	Cd34	LOC121143624	Tnip2	Mpv17l	Ppp1r14c		Hoxa3	Tp53inp2	Atp1b1
LOC101830643	Clic4	Man1a1	LOC101827582	Rpgrip1l	Mob2	Slc25a51		Slc6a8	Snx6	Nnt
Ivd	Prdx2	Tsr1	LOC101841093	Cenpn	Tcf15	Tcf7		Abca2	Pias3	Vgll3
LOC110341392	Tmf1	LOC101844074	LOC101836911	Cul7	Cdk6	Khnyn		Rara	Ptk2b	Maoa
Plppr5	LOC101834640	Polr2f	Has2	Prex1	Bhlhe40	LOC121140023		Chst1	LOC121141276	Olfml3
Pygm	Ubr2	Mrpl53	Rarb	Vat1	Cfi	LOC121134785		Yars1	Sec61a1	Soat1
Tcte1	Sntn	LOC101837394	Galnt6	Plaat1	LOC101832181	Ecscr		Rbbp8	C5ar1	Nrp1
LOC121132726	Pithd1	Zbtb43	Amph	Fpr2	Nkain4	Camk2g		Prdx6	Eif5a	Homez
Cfap46	Atp5mc1	LOC101833715	Psmd6	Prr11	LOC110341940	Vkorc1		Hrct1	LOC101829278	Csf2
Fbxo16	Tnrc18	Tbc1d15	Lig1	Crybg1	Tm4sf5	Adam28		Itfg1	Rasip1	Aatf
Psme2	Mrc1	Tmem147	LOC101840043	Mapk10	Relb	Tnfrsf1a		Stk3	Slc39a4	Ptpn4
Ift46	Tbc1d15	Mtm1	Cyth4	Dsn1	Ndrg4	Tmem200b		Slco2a1	Rab3c	LOC121140382
Sh2d1b	Casp8ap2	Stip1	Llph	Kif18a	Tnxb	Eif2b3		Iqsec1	Foxp1	Znf282
Ptges	Stmn4	Tomm7	CUNH11orf96	Col18a1	Lpcat2	LOC101841460		Tmem67	Frem1	Rgs16
Lrrc10b	Cryba4	Pcp4	Socs1	Zcchc18	Acap1	Rela		Ak7	Frmd4a	Paxbp1
Plekhn1	Reep5	Nubp1	Ubash3a	Mst1r	LOC110339582	Grina		Arhgef40	Sbno2	Atf4
Coprs	Gosr1	Dync1i1	Ppp1r3c	Psmd1	LOC101823152	LOC121132851		Mrpl32	Poc5	Tbc1d9
Ptp4a3	LOC121140792	Lox	Sox17	LOC110343385	LOC121137016	Stx6		Tbc1d13	LOC101834571	LOC121136793
Tnfsf10	Snrpd2	Lims2	Nup93	Rnasel	LOC101827027	Slc8a3		Tpra1	Jpt2	Ppm1n
Crmp1	Tmem147	LOC101831558	LOC121133899	Sec61a1	Myo1a	LOC121141470		Setd1a	Cables1	Adcy2
Pgf	Bola2b	Frrs1	Timeless	Fabp3	Nes	Rps6ka2		LOC121136756	LOC101841486	Rps20
Pgk1	Gtf2a2	Cse1l	Dtnb	LOC101825629	Vwa5b1	CUNH12orf56		Zfp36l1	Aim2	Lrrc71
Rp1	Cysltr1	Crem	LOC110342381	LOC121135936	Cdk19	Tbk1		Cars1	Mcub	Slc25a39
Slc44a3	Ube2m	Arhgap17	Zbtb4	Uba7	Mesp2	LOC106022589		Mtrex	Hoxa7	Klhl36
LOC121136847	Ptprj	Ptpn13	B4galt5	Hspa12a	Hfe	LOC121137861		Tlr3	Tmem164	LOC101822898
LOC121135797	LOC101833970	Cep44	Txndc16	LOC101844667	LOC101834990	Polr1g		Kctd17	Notch3	Atp5mk
LOC121142367	Pfkfb4	Rnf5	Srpk1	Trem2	LOC101841055	LOC110342909		Rubcn	Slc7a7	LOC101842510
Nlgn2	Sptssa	Ptpn7	Parp2	Plcb2	Bag2	Igfbp4		Slc25a51	Impdh2	LOC121135407
Cfap126	Gstk1	Eloc	Tifab	Nfkbiz	LOC101839133	Prss8		Yipf6	Tnf	LOC121135971
Myo1g	Tnf	Cdc26	Fas	Dennd2d	Txndc2	Adam12		Cacna2d2	Thsd7a	Bag2
Pde8a	Aff1	Relb	Ppp1r9a	Atad2	Bcas3	Cir1		LOC121132778	Adamts13	Gsdmd
Stard10	LOC101844661	Baz1a	Prmt7	Pgm2	Gjc1	Aprt		Smad5	Hnrnpf	Pwwp2b
Dynlt3	Arel1	LOC121138993	Gsr	Podxl2	Col16a1	Rasgef1a		Bbs5	Klhl24	Ctsw
Baz1b	Ndufb7	Iffo2	Atp2a3	Prom1	Stk39	Mindy2		Ccdc113	Rpl6	Tspan7
Nars1	Tmem60	Isca1	Blm	Rnase6	LOC110341093	Ddx20		Cenpq	Epha3	Myo1f
Tsr1	LOC101842838	Slfn14	Zbtb46	Nfatc4	Fzd1	Rnf31		Kank2	LOC101844521	Depdc5
Tigit	Polr3gl	Rfx5	Il11ra	Pcp4l1	LOC101828170	Cbx6		LOC101833840	LOC106022003	LOC121133266
LOC101841890	Fam210a	Borcs7	Arhgef25	Fam162b	Rnaset2	Ccdc25		Tbce	LOC101844787	Mcc
Fam162b	Ppia	Il4r	Runx1t1	LOC101826818	LOC101841159	Cflar		Smim15	Fam210b	Amph
Tln1	Rab24	LOC110341082	Cct5	Baz1a	Fam83d	Ccdc125		St6galnac6	Pprc1	Myo10
Tacstd2	Herc4	Ttl	Eif6	LOC121136438	Gsr	Mmrn1		Nudt5	Relt	G0s2
Myh7b	Ndufb10	Utp14a	Cdca3	Ddx52	Daglb	LOC121140656		Dnajb9	LOC121132830	Ehd3
Me2	Dynlt5	Josd1	Ggh	Gins1	Cldn5	Lef1		Rab3d	Rplp0	Snrpe
Cd74	Pebp1	Thsd4	Il1r2	Cbx6	Irf4	Spag1		Icmt	Ushbp1	Pcyt2
Pla2g2d	Rbx1	Tubb	Obscn	Per1	Kcnh2	LOC101844521		Elk3	Eif3d	LOC121138852
Cryba4	Atp10a	Jtb	Stt3a	Stk4	Dna2	Ednra		Olfml1	Znf436	Add3
Osbpl1a	Ttyh2	Ythdf1	Apln	Tppp3	Idh1	Ppp1r11		Ppp1r12b	LOC121138587	Whamm
Slc22a6	LOC110340161	Tex261	Tppp3	LOC101830573	LOC101838864	Gata2		Fam149a	Scamp2	Fads2
LOC101838117	Timm9	Smc4	Pgc	LOC110340984	Ndnf	Crmp1		Uxs1	Chac1	Icos
Mrpl14	Mcrip1	Adgre3	Lnp1	Actg2	LOC121144320	LOC106021904		Zswim4	Kiaa1671	Xylt2
Foxa1	Cwf19l2	Dennd2d	Blnk	Prr7	LOC101837976	Pdpn		Ypel3	Pgbd5	Zbtb48
Lif	Cby1	LOC101831976	Foxf2	Rilpl1	Adamts15	LOC101832761		Foxj1	Sptssb	Gng12
LOC110342215	Hfe	Mmp8	Ptpro	Dgat2	Ccnd1	Hpse		LOC101839568	Abcd2	LOC101826184
Gprc5d	Igfbp4	Dnajc13	Cenpf	Pomt2	Tmem38a	Map3k6		Ube3b	LOC121136793	LOC101840803
LOC121133617	Ndufa11	Gda	Ola1	Ect2	Ano9	Tacc1		LOC101842758	Ntn1	Atp6v1b2
Il13ra1	Id3	Actr3	Nusap1	St8sia1	Plin4	Dync1li2		Ndfip1	LOC101832417	LOC121143353
Slc18b1	Shisa6	Dbndd2	Tmem106a	Pde2a	Elf5	Wasf3		Slc35c2	Vamp2	Oas3
Rnh1	Agap2	Smad1	Lhfpl1	Runx2	LOC101842510	Higd1b		Chst2	Ccl25	Ctsf
Abhd14b	LOC101841805	Ubl5	Prrt4	Spag5	Traf3ip1	Fgd2		Sit1	Ppm1f	LOC121138836
Fpr2	Rpl14	Rab43	Ushbp1	Apobec2	Cenpk	Erap1		LOC110339912	Cisd2	LOC121134285
Magi2	Ttll4	Fyb2	Zbtb47	Jph2	Garnl3	Fez1		LOC101844387	Mccc2	Rps9
LOC101827633	Serinc4	LOC121139354	Ugcg	Stmn2	Cnksr2	Cers6		Apod	Pcmtd2	Arhgap6
Emid1	Zbed4	Cd27	Pipox	LOC121133617	Socs1	Tia1		Tm2d1	LOC101841355	CUNH9orf24
CUNH19orf33	Nlgn4x	Oaz2	C1ql4	Rab12	Irak2	Spsb4		Apobec4	Ctsw	Rpa3
Osbpl11	Cdk10	Mcub	Tmem109	Ncl	Rusc2	Col15a1		Ltf	Hmgb2	Ncald
Lair2	Calcoco2	LOC101831692	Marveld1	Eid1	Clpb	Steap1		Nox1	Apoh	LOC106021540
Sppl2a	Cnpy2	Mepe	Rasal3	Melk	Gjb5	Mrs2		LOC121135910	Dio2	B3gnt9
Dlgap5	Tle5	LOC101831114	Stxbp6	Exoc3l1	Olfm4	LOC101844788		LOC121138627	Hspa8	Mmab
Gm2a	Pou2f2	Zc3h12a	LOC101839372	Galnt12	LOC101835679	Hmgn3		Pals1	Pfkfb4	Bcor
Trpv2	Tnfsf10	C7	Man2a2	Pgm5	LOC121137861	Dglucy		Cxxc5	Emilin2	Kcnab2
Spred3	LOC121133289	Npl	Xpnpep2	Rab8a	Aig1	Als2cl		Rpp40	Lgi2	Manf
LOC101837394	Ythdf2	Ndrg1	LOC101836701	Mmp11	Pde9a	Smchd1		Samd11	Htra1	Arhgdig
C1qa	Dnlz	Slc25a51	Pold1	Bcl2l11	Lrrc8d	LOC101828170		Fam169a	Gpc6	Ndufa6
LOC101831976	Gipc2	LOC121137588	B2m	Megf6	Sox18	Eif3d		Rrp7a	Icos	Fndc4
Ak8	Ackr3	Rassf5	Scgb1c1	Mxra8	F13a1	LOC106023027		Tmem51	Mecom	Arpc4
LOC121142806	Pkd2	Wnt11	Smim14	Heatr3	Nrip2	Kndc1		Pik3c2b	Dpp4	Noxa1
Bub1b	LOC121136983	Bub1	Psmd12	Aldh2	Zc3hav1	Lipa		Pacc1	Psma7	Hkdc1
Rsph1	Slc2a9	Col5a3	Rfc2	LOC121136983	Adamts7	Pecam1		LOC121134271	LOC101840088	Msx1
Atp10a	LOC121141953	Fkbp2	Unc93b1	LOC101844521	Prom1	S100a16		Mgll	LOC121138853	Mamdc4
Ppm1k	LOC101832679	Gfpt2	Themis2	Fkbp9	Cd34	Rnf125		Rb1cc1	Arhgef40	Polr1d
LOC121144103	Gusb	LOC101827194	LOC101843190	Slc2a5	Nceh1	C5ar1		Eloc	Kcnh2	Cdc42bpa
Ccdc146	Slc29a1	Ankrd46	Itgbl1	LOC121138515	Mal	Hcar2		Slc22a17	Snx20	Rab3d
LOC121140553	Bod1	Ascc3	Nucks1	Mro	Col5a1	LOC101828355		Arhgap5	Runx3	Agap1
LOC110341227	Iars1	LOC101837048	Selplg	Uso1	Slc3a2	Slc2a12		Rab5b	Znf503	Fam114a1
Ccne1	LOC101830905	Plagl2	LOC121144002	Dock10	LOC101837256	Sccpdh		Dcun1d1	Elf4	Trafd1
LOC101826061	Gabpb2	LOC101829636	Nat10	LOC110341691	Col23a1	Acaca		Csrp2	Cd53	Noct
Serinc4	Ubr3	Pex26	Brinp2	Slc18a3	Kcnq1	Ezr		Rab5if	Ddah2	LOC110339852
LOC106021478	Ccdc137	Fmnl1	Tnni3k	Bag2	Idh3g	Thbs4		Rin2	Nfkbiz	LOC101836626
Lst1	Anapc13	Nmd3	Hsd11b2	LOC101843106	Kcnk1	LOC121142324		Scamp5	Rpl17	Afap1l1
Tmem50b	Scaf11	Met	Prc1	LOC101823051	Tmem243	Acss3		Zfand5	Dll4	Dynlt1
Hfe	Lrrk2	Rhod	Adss2	Rab34	LOC101827642	Fam162b		LOC110343159	Dapp1	CUNH15orf65
Ggt5	Serf1a	Pir	Surf2	Xylt2	Rnase9	Scpep1		LOC121138488	Acaa2	Gpr22
LOC121135287	Padi2	Smad3	Atp5f1a	LOC101831911	Dnase1l3	Gmeb2		Carnmt1	Pcdh1	Fam193b
Dstn	Per2	Arpc5	LOC121134739	Ms4a7	Mmp12	Ctsz		Rhag	Mtarc2	Rab3c
Baz1a	Tmed10	LOC121137264	LOC101827194	LOC101828355	Lgals3	Gabarapl1		Zbtb47	Ahnak	Chst2
Tubb	Srsf9	Ca4	LOC101835769	Rbp4	Fbxo15	Itgam		Kcnk5	CUNH11orf87	Sdk1
Pnpla1	Ndufv2	Dnajb1	Calhm2	Echdc2	S1pr3	Clec1a		LOC106020915	Adam12	LOC110343079
LOC121136114	LOC101826430	Ltc4s	Hspb8	Rgma	Paip2b	Mocos		Znf775	Orc1	LOC110340543
Utp4	Mrpl42	Bcl2l11	LOC101832980	Nr1d1	Bcl2l14	Aldh7a1		Wdr44	Eif4ebp1	Apbb2
Pebp1	Mmp13	LOC110339745	Gas6	Sox2	Col6a5	LOC121134735		Ptges3	Bahcc1	LOC101829328
LOC106021867	Mastl	Mcm2	LOC121140023	Adap1	Igf2bp2	Radil		Ccl25	Nexn	Hirip3
Get1	Edem1	Bmp8a	Rpl7l1	Cpe	LOC101825761	Galnt18		LOC110343707	LOC101823366	Rpl37a
Slc25a29	Cuta	Samd5	Plek	Fgl2	LOC106022329	Dele1		Plod2	LOC101830573	Rnf149
Plekha4	Marcks	Fam162a	Mettl7a	LOC121144051	LOC101827565	Nfe2		Tfe3	Arpc3	Gata5
CUNH11orf65	Eif1b	Rgs2	Klhl32	Csrp1	Isca1	Nr4a3		Znf395	LOC110341423	Dusp5
LOC110339871	Rtraf	Dnajc9	LOC121135709	Pvrig	Tpd52l1	Cmc4		LOC101830901	Myo1g	Lgals8
Dpy19l3	Borcs8	Zswim8	Ccne2	LOC110339749	Hsd11b1	Mak		LOC121137235	Tgfbr3	Rpl12
Havcr2	LOC101822827	LOC106021540	F2	Shisa2	Pole	Cmbl		Hdac9	LOC121134331	Chchd1
Areg	Rcc1l	Edem1	Scarf1	Ikbke	Mmp2	Ifnl3		Scrib	Trib2	Tuba1c
LOC101843430	LOC101835557	Tmem250	Slc29a2	Map1lc3a	Tgfb1i1	LOC121134670		Ttc21a	Trpm2	LOC101843916
LOC101844412	Aig1	Dck	Galnt12	Ak1	Camkk2	Fras1		Ppp1r3b	Arrb1	Jmjd6
Nfkbie	Cfdp1	LOC101843916	Arvcf	LOC101837683	Cenpt	Rcan1		Ripor2	Gtf2i	Snrpd2
Uhmk1	Tex261	Prr36	Ypel2	C1qa	Pim1	Pamr1		Atp6v0e1	Jak3	Ccdc125
Gcdh	Bid	Nars1	Cav1	LOC121135368	LOC110340246	Ski		Nt5dc1	Zdhhc8	Rundc3b
Morn1	Arid4a	Sec23b	Lcp1	Col9a2	LOC110339788	Rcsd1		Kctd15	Gpr176	Inka2
Pou2f3	Ift20	Eif4e3	St6galnac3	Krt80	Tjp3	Cpq		Tbc1d10a	LOC121144049	Pcmtd2
Slc4a7	Plek	Icoslg	Tars1	Gm2a	LOC121132988	Adgrl1		CUNH1orf198	LOC101842268	P2ry13
CUNH7orf57	Rpl24	Etv4	LOC121140874	Celf5	Glipr2	LOC101840088		Psmb2	Arhgef11	Stard5
LOC101825446	LOC101833045	Snx2	Mccc1	Septin4	Ptp4a3	Ntn4		LOC106021758	Ednra	Pdgfrl
Ccdc22	Acp3	Cers4	Fbxo10	Npm1	Rbm47	LOC101831427		Pcf11	Sptb	LOC121136914
LOC101830905	LOC101840415	Map1lc3a	Fads2	Septin1	Slc12a7	Gpr176		Kank4	Tmem255b	Pnpla2
Kcnh3	Pola1	Dusp14	Mis18bp1	Wdr1	LOC110343545	Sostdc1		Dhx38	B3galnt1	Mbtps1
Gpr160	Dock10	Ca1	LOC110340572	Ccn3	Znf185	Ptk2b		Cx3cr1	LOC106022299	LOC101831113
Sema4b	Nipbl	Rwdd3	LOC101826766	Igfbp6	Adam33	Foxs1		Frmd4a	Klc4	Fam216b
Sec24d	LOC101826184	Ythdf2	Ddhd2	Hspa9	Dpt	Cmtm4		Gjb3	Ffar2	Rpl23
LOC101836709	CUNH1orf35	Ndufs5	LOC121135714	Cryba4	Klhl8	LOC106022293		Rassf1	LOC121140874	Tlr7
Rnf144b	Prss54	En2	Krt7	Nip7	Rassf3	Pm20d2		Fam189a2	Pip5kl1	Mmp7
Ralgps2	Polr1a	LOC121138627	Lif	Wdfy4	Ckb	LOC121142462		Crispld2	Dock6	Maged1
Cpsf1	Emc9	LOC106021588	Adsl	Hoxb4	LOC101841460	LOC106020860		LOC121138337	Fbl	Pgap4
LOC101843909	Penk	Dpm3	Pfn1	Mmp27	Ntf3	Cdk6		Proser1	Dcaf13	Lrp5
Kif1c	Rgs1	Rbfa	LOC121135313	Exo1	Islr	Snx8		Lck	Olr1	Kcne3
Mcoln2	Eaf1	Cdk12	Dap3	Btaf1	Fam81a	Fermt3		Tspan7	Cebpb	LOC101840410
Ctsb	LOC101831692	Psma3	Dna2	LOC101832695	Serpina1	Slc27a6		LOC101822759	Syk	Fam214a
Cntn1	Cbfb	Rab20	Haspin	Lpcat4	Pomt2	Spry1		Taok2	Slc36a1	Grem2
Arl6ip1	CUNH19orf12	Ndufa5	Selenon	Gapdh	Ncoa4	Lyz		Lyzl4	Hs3st5	CUNH1orf216
Nek6	Pfn2	Galnt6	Mcub	Stil	Psrc1	Cd22		Scly	Ccdc28b	Gpr161
Ikbkb	LOC121137461	Cblb	Tmem132b	Noct	Hspb2	Fcsk		Mfsd5	Matn4	Hnrnpdl
Map1lc3a	Znf646	Fkbp15	Prelid1	Dock8	Fpr2	Rcan2		Gna11	Iqgap2	CUNH21orf58
LOC101842832	Cyfip1	Was	Parn	LOC101844074	Smtnl2	Gal3st1		Cnih4	Tead1	Bzw2
Zw10	Agrn	Tox4	Magoh	Penk	Rfc5	Lat2		Synpo2l	Atrnl1	Islr
Rassf5	LOC121139526	Cyrib	Snrpa	Slc49a3	Ankrd40	Podxl2		Hr	LOC101829062	Acta2
Mmp11	Dynll1	Gpr176	Rilpl1	Emcn	Wnt2	Suclg2		Mvb12b	Sptbn1	Cbx5
Pgd	Mbd3	Ubash3a	Yars2	Eftud2	Arl11	Col12a1		LOC110339485	Fat4	Frmd6
Prex1	Rps4x	Ocel1	Arhgap23	Aicda	Rhob	Plk1		Znf451	Morc3	Pifo
Tmem63b	Enpp3	LOC121140827	Iqgap2	Casp7	Adcy4	LOC121139129		Pak4	Faslg	B3glct
LOC121143943	Tbc1d9	Kmt5a	Srm	Map1a	Cdh13	Spata21		Spice1	Ubash3b	Cdca2
Gna15	LOC106020903	Akap11	LOC101825473	Foxf2	Fam126a	LOC121141260		Ikzf3	Nr1d2	Usp6nl
Otc	Clec1a	Pfdn5	Psme3	Snorc	Ak2	LOC101827344		LOC110342452	Plppr5	Dcaf12
Pik3cg	LOC106021954	Dram1	LOC110339291	Gdi1	Cdh22	Ly96		Cdc27	LOC101833418	Znf317
Tpx2	Cd79a	Rhbdf2	Apbb3	LOC101840150	LOC101840119	Btg2		Znf524	Aurka	Ttyh2
Zmynd10	Ifi30	LOC121134056	Mtus2	Carnmt1	Atxn7l3b	Map3k9		LOC101837461	Cdkn1a	Slc26a4
Ppwd1	Irf2	Mst1r	LOC101827565	Chst1	Jph2	LOC101825201		Tgfbrap1	LOC101842897	LOC101837372
Mpped2	Zbtb6	Pdlim5	Micos13	Fbxo40	Tppp3	Slc25a23		LOC110342909	LOC101832404	LOC101825271
Rhbdf2	Nfix	Tor1b	Slc5a1	Cdc42ep1	LOC106021112	CUNH17orf97		Nudt18	Oaz2	Cav1
LOC121135172	LOC110341082	Gosr1	Atad2	Bad	Neu1	Mob3c		Fosl1	Actr3	Ndufb1
Fkbp15	LOC121136697	Ripk1	Tlr7	Pdlim7	Cbs	Fbxo39		P4ha2	Cct4	Evi5
Cyrib	Shisa5	Itgax	Nlrp6	Ppa1	Smyd2	LOC110342176		Tmem135	Pgrmc1	LOC110341366
LOC121133130	Manbal	Procr	Mtss1	Lrrc4b	Sema6b	Gfpt2		Sppl2b	Itgax	Idh2
LOC121137865	LOC121142332	Plekha4	Klf15	Foxo4	Col1a1	Marveld1		Slc2a12	Pkp4	Large1
Serinc2	Ambra1	Pip5k1b	Adar	Tapbpl	LOC101829712	Mthfd1l		Ppp1cb	Tulp4	Cpxm1
Grina	Evi2b	Card11	Tnfrsf12a	Dbn1	Il15ra	Pank1		Xpo1	Pld3	Mamld1
LOC101823425	LOC121142380	Rab1b	Pdia5	Aurkb	Dnajc27	LOC121140387		Rmdn1	Caskin2	Psma3
Pou2f2	Cdk2ap2	LOC121132941	Gar1	Kif14	Tcim	Gramd2a		Arrb1	Pck2	Slc38a10
Bambi	Riiad1	Coro1a	Kank3	Pdlim4	Dnm1	Klhdc10		Efcab12	Maml3	Arhgap20
Pla2g5	LOC101828273	LOC101842560	Calr	Cntn2	N4bp3	Vmp1		Gtpbp8	Rps2	Aldh1l1
Rapsn	Uggt1	Tle5	LOC121144106	Larp4	Myl9	Syk		Man1c1	LOC121132851	Afap1l2
Eid2	Slco4a1	Sdf2	Ssb	Ripk3	Kif21b	Etnk1		Atf6b	LOC121133162	S100g
Tle2	CUNH4orf3	LOC110343709	Adamts5	Cd8a	Gns	LOC101825530		Vma21	Hr	Tma16
Usp20	Plxnb1	Susd3	Ppp1r14b	Oaz2	Inpp5a	Bche		Srebf1	Atp8a1	Sh2d1a
LOC101831114	Uchl1	Get1	Ccdc170	Magi2	Aurka	Slc27a1		Ndc80	Mcm4	LOC101834067
Neto2	Marco	Pgrmc2	Batf	Stk39	Aldh1b1	LOC106023278		Crocc	Gsn	Cnrip1
Slc35f6	Cbx3	Havcr2	Glis2	Pkd1	Snx1	LOC101843810		Ankrd34a	Nhp2	LOC101823081
Mybl2	Fam220a	G0s2	Camkk2	LOC101834640	LOC101842645	Dpy19l3		Wls	Chn1	Sspn
Bdkrb2	Atp5if1	Cbx6	Phgdh	Calcoco2	Msantd3	LOC121138361		Tbc1d10c	Lman2l	Ccdc88b
Hmgb3	Srp19	Ankrd13a	Slc16a6	Txndc11	Prmt8	Tpi1		Smc5	Appl2	LOC121141414
Snx8	Rpl7	Padi2	Ebf4	Tor1b	CUNH2orf49	Slc24a4		Eif1ax	Eef1g	LOC110342815
Prok2	LOC101843430	Arid5b	Ppm1k	LOC121140848	Hvcn1	LOC101822455		Ctbp1	Sema6a	Usp28
Vdr	Ctdnep1	LOC101838594	Olr1	Ncs1	Bcl6b	Fat3		Map7d1	Cds2	Antxr1
Galnt6	Sidt2	Higd2a	Ca11	CUNH7orf50	Srgap1	Syt5		Prrt1b	Cda	Sparc
Smim6	LOC101834381	Nudt8	Tnfrsf18	LOC121135779	Tspan32	Oaz2		Crebzf	Cxcr4	Kitlg
Myoz1	LOC121133128	Kif3a	Znf775	LOC106022439	Dlc1	Kiz		Ufl1	Tmprss5	Dnajc21
Gak	Sema7a	Kif15	Nt5c3a	LOC110343378	LOC121138666	Csad		Nars1	Tet1	LOC101828969
LOC121139526	Rps6ka1	Amt	LOC110340611	LOC121140407	LOC110340250	LOC121140906		Ptgfrn	Ifngr2	Ssbp1
Hmcn2	LOC121142766	Ramp3	Lhfpl6	Trmt10a	Foxm1	Kpna1		Igfbp6	Sparc	Gata3
Ctsa	Rab27a	Fzd2	Cldn11	Aim2	Tmc8	Inhba		Bcl2l15	Wnt2	Cxcl16
Cd244	Hm13	Gfer	Tcta	Cmtm8	Ppa1	Itgb2		Gdf15	Asap2	Rab22a
Ccl19	Spryd3	Ppdpf	Gsn	LOC101844513	Ccn4	Ank2		CUNH20orf96	Chst10	LOC101823809
Slc35a1	Spint2	Ubr4	Isg20	Knl1	LOC106022907	C1rl		Fam234a	Myo1c	Lrrc57
LOC101822968	Oard1	Ptpn14	LOC101844661	Cxcl14	Ints14	Ermp1		Gadd45g	LOC121141587	LOC121141356
Nop2	Eya3	Skil	Ncf2	Zscan21	LOC110341621	Pih1d1		LOC101825710	Dok4	Cdk19
Naxd	Alg1	Gamt	LOC121137191	Cdkn1c	Fblim1	Plppr5		Zbtb7a	Zc3h12a	Dock1
Laptm4b	Usp38	Slc39a7	Cnga2	Idh1	Serpinf1	LOC101834602		Pex5	Npr2	Rab11fip4
Nrbp2	Niban1	LOC121143601	Emp2	Dhx40	Psma5	Cr2		Hexd	Znf704	Rmnd5a
LOC110342945	Ndufaf8	Ndufa13	Uchl3	Cass4	Trex1	Max		Arl8b	Scgb1a1	Shisa5
LOC110343787	LOC101837650	LOC101829419	Itpkb	Fcho1	LOC121136254	Unc5b		CUNH15orf65	Tmem117	Acvrl1
Aig1	CUNH11orf97	Myo9b	Plk1	Lpcat2	Nkd1	Nlgn2		Prdx1	Heca	LOC121135585
Actr3	Rps15	Tex10	LOC101830475	Henmt1	LOC101839291	LOC101829788		LOC101828213	Dpysl4	Sh3tc2
B3galnt1	Arnt	Akirin1	Palb2	Gns	Notch4	LOC110343252		Fmnl1	Arpc2	Sema3b
LOC121142716	Trim69	Dock8	Msl1	Col17a1	Ccn2	Fah		Maff	Nip7	LOC101834868
Rnf32	Arl2	Dpp9	Gtf2f2	Atg9a	Trim69	Cdc45		Wwc1	Cspg5	Lyve1
Chchd10	Kdm2a	LOC101827256	Sh3pxd2a	Parva	Cd81	Lrrfip1		Rnf128	Slc1a1	Chac1
Stag3	Erg28	Xylt2	Hs3st5	LOC101832694	Birc5	Ybx1		CUNH16orf89	Sspn	Tshz1
LOC101844787	Mrpl44	Gcdh	LOC101832181	LOC121141274	Ncs1	Ccdc85a		Odad2	Cxcl9	LOC121135862
LOC121135910	LOC121141239	Rpl22l1	Notch3	Camk2n1	Znf251	Pdzrn3		Pdhb	Sord	Odad4
LOC121138589	Irx6	Tcirg1	Syt17	Smpdl3b	Dctpp1	Dnajc21		Rbfox2	Aldoa	Ebf1
LOC101824534	LOC101840439	Shisa6	Lancl1	Gpc6	B4galnt1	Gns		Nemf	Tmc7	Cdk7
Kntc1	LOC101826590	Mpnd	Xdh	LOC101843868	Tapbpl	Col8a1		LOC106022647	G0s2	Rps18
Fetub	Mtrr	Abcb1	Fam43a	Rrad	LOC110340881	Znf804a		Mospd3	Serbp1	Sned1
Mars1	S100a6	Snx3	Farsa	Tnfrsf9	Chac1	Gnpnat1		Ddo	Tek	Lancl3
Cby1	Gpat4	Spcs1	Wnt3a	Mxi1	Card9	Reps2		Orai1	Epha2	Fmnl3
Kcnh2	Ascc3	Scx	Igsf10	LOC121133055	Kank3	Ppm1d		LOC101841405	Lpcat3	Hmga1
Ptpn7	Lysmd1	Nfkbie	Dmpk	Rasgrp1	Rab11fip4	LOC121133157		Clec4e	Serinc3	LOC101835570
Ddx54	Cdk3	Klhl42	Lcn2	Plin2	P2ry6	LOC101841231		LOC121143875	LOC121136488	Bid
Syt1	Fam3b	Rabac1	LOC106021904	Cfh	LOC106021364	Eif6		Eif2s1	Wdr13	Ccl20
Daw1	Usf3	Coprs	Pacs2	Cct3	Dhx40	Ppp1r3d		Tlr7	Dkk3	Smo
Gal3st1	Xpo5	Sox12	Espl1	Mfap5	Znf217	Il17ra		Spag16	Dusp12	LOC121141094
Mier3	Pgd	Kiaa0930	Prss16	Utp15	Pcna	Kcnd1		Pld3	Lrrn3	Prkn
Rab39a	Nudt18	Tmem229b	Kiaa1191	Sfxn1	Mrps34	LOC121138341		Rps24	Stra6	Hoxa4
Anxa4	Rab12	Taf13	Eif3b	Psmd2	Cxcl14	Crlf1		Ska3	Il2ra	Map7d1
Il12b	Mtm1	Knl1	Rrp9	Col6a1	Shfl	Ticam2		Trim23	LOC121141933	Pcsk5
LOC101825594	Ppp1r15b	Tnni1	Tfec	LOC101843430	Gdf11	LOC101828737		Mapre3	Clu	LOC101830475
Drc7	Fadd	Porcn	Srebf1	Pcyt1b	Gnai1	Map2k6		LOC101835734	Rps25	Pim2
Chrna5	Resf1	Pdzk1ip1	Rbm24	Vegfb	Vat1	Pld5		Nbeal2	Pabpc4	Rgs11
Metrn	Vcan	Slc35a1	LOC101841927	LOC101828049	Adgrb2	Usp13		Vmac	Rhoq	Rpl27a
Slc39a1	LOC101828171	Sbf1	LOC101841750	Snx2	LOC106021406	Znf329		Gprc5b	Itgam	Sort1
Enthd1	LOC101836626	LOC110342906	Carnmt1	Pdlim3	Gcnt1	Cxcl17		Scfd1	Siae	Pnisr
Dnah6	Psmg3	Khnyn	Dennd2b	Paics	Afmid	Emilin2		Smarcc2	Prr5l	LOC106021977
Styxl1	Ddx11	Hcfc1r1	Eif3i	LOC101830927	Fgfr1	Tmem123		Psmb7	Nsun2	Rad51d
Ccdc181	LOC101835431	Smim19	Rab5b	Fam110d	Arhgef40	Tnfaip8		LOC110339949	Sntb1	CUNH11orf97
Cfap61	LOC101841495	Nup133	Clstn3	Gak	Prrt1b	Apcdd1		Efcab1	Alpk3	Jam3
Il10	Trim16	Tomm5	Sdcbp2	Cd40lg	Acot7	Myl9		Bzw1	Rhbdf1	Ddit4
Erap1	Prkra	Selenow	Rpl12	LOC121137769	Litaf	C1qtnf7		Mrps14	Atp6v1f	LOC101841651
Eif4a1	Timm10b	Cxcl16	Rab19	Hells	Acta2	Cttnbp2nl		LOC106021215	Arhgap31	Mrpl35
Tars1	Fmr1	LOC110341714	Cd320	LOC101835769	Col6a1	Ubb		Fam89b	Ccnf	Pag1
Sox4	Ncor1	Hint3	Bicd2	Rapsn	LOC101822815	Tacstd2		Cd48	Fam102b	Ptprk
Lrrc56	Clec7a	Snx30	Myh15	LOC121134132	LOC121140890	Rras		Cisd2	Klhl8	Slc7a8
Vhl	Slk	Kiaa0040	Marchf3	Mapk3	Hcst	Glis2		Shisa4	LOC101830513	Colgalt2
Stmn1	Zc3h18	Btbd6	Sox7	Map3k8	Gyg1	Fndc11		LOC101822890	Them6	Hypk
Mmp9	Rictor	Tmem107	Ier3	Pdk4	Cstb	LOC121134738		Slc10a6	Nkain4	Pfkfb4
Epcam	Ndufb11	LOC101842645	Fam83d	LOC101828969	Arvcf	LOC121144102		Zup1	Atg13	Dlgap5
Rcl1	Fam168a	Inpp5b	Pag1	Six5	Septin4	Scel		Smc4	Thra	Sesn3
Ckb	Cdkl1	LOC101830505	LOC121142757	Slc5a11	LOC121143287	Sub1		Itgav	Nifk	Dcxr
Cd83	LOC121141116	Dock11	Mybpc3	Eid2	Casp3	Slc16a2		Mns1	LOC101833045	Dffb
Furin	LOC101839133	Grk3	Galm	LOC121138618	Notch3	Acot7		Hif3a	Cd83	Lsp1
LOC121134338	CUNH1orf53	Gpr31	Rps27l	Cidea	Rras2	Lzic		Zcrb1	Tox2	Tnk2
Max	Il6	Dbn1	Tma16	Poc5	Rnase4	Cfap53		Dlgap5	Inhba	Abhd17a
Psma5	Nt5c3a	Ackr3	Tanc1	Gap43	LOC110340455	Fcer2		Blvra	Scube2	Cntn1
Scrn2	Dnajc13	Ankrd37	LOC110342267	Il21	Nfe2l3	Tmem67		Aasdhppt	Rd3	Lims1
LOC121142375	Galnt2	Sptlc2	LOC121132830	LOC121143322	Igfbp3	Tnfsf9		Dennd2c	Kel	Hint2
Exoc6	Hopx	Pithd1	Clp1	Ogfr	Vstm4	LOC121134285		Arhgap35	Pitpnm2	Cast
LOC110341632	Il2rb	Eya3	Thegl	Pprc1	LOC110342990	Plekhd1		Cr2	Znf329	Grk5
Maff	Rexo1	Gprin3	LOC110343382	Ivd	Tmem79	LOC101830895		LOC121136240	Inpp5d	Etv4
LOC121140854	CUNH16orf91	Rab8b	Noxo1	Myo19	Fut4	Atp13a4		Atp6v1e1	Polr1g	Hsd11b1
Ranbp10	Rnf220	Sik1	LOC110343128	Otulin	Yap1	Lurap1l		Spag17	Cracr2b	Utp23
Slc34a3	Fam169a	Dennd2b	LOC101826061	Mybbp1a	LOC110342495	Mfhas1		LOC121144159	Ndst3	Rpl19
LOC110343791	Fmnl2	LOC101829080	Nup43	LOC121137747	Cdh1	Krt7		Cavin2	LOC110342683	Txn2
Ttc21a	Zbtb43	Polr2l	LOC101834882	Smtnl1	Ppp1r1b	Ptp4a3		Mrpl1	Gpr65	Tshz3
Epb41l5	Tigd2	Nop56	Trex1	Slc13a5	Dync1li2	Nagpa		Gpx1	Ephb4	LOC101834678
Fanca	Apba1	Tmem176b	Fat3	Ak2	LOC101841869	LOC110340162		Paip1	Was	Rap2a
LOC121137599	Rab13	Ctsw	Ppp1r37	Krt8	Cygb	Atp8b1		Ogn	Psma2	Ids
Igf2bp2	Samd1	Plin2	Dusp5	Sh3pxd2a	Gpc6	Efcab1		Phldb3	Hck	Hoatz
Trim56	Znhit1	Gns	Prdx3	LOC101827565	LOC121139521	Casq2		Fmo2	Noct	Fam78b
Kiaa0895	Commd1	Gstm3	Epb41l4b	LOC121141168	Cdc42ep1	Fa2h		Hprt1	Oxr1	Epg5
Gcnt4	Nolc1	LOC121140421	Myo6	Adcy5	LOC101822529	Irf5		Ush1c	Ppp1r14b	Ttc14
Cibar2	Fam174c	Cnpy2	Ormdl3	Cd244	Dact3	Abcg1		CUNH6orf62	Fnbp1l	C1qtnf7
LOC121144279	Osbpl6	Hddc3	Sema3a	LOC101841659	Psme2	LOC121133717		Sema4g	Slc25a5	Ndufa2
LOC121133694	Fbxl20	Atad2b	Ppm1l	Cdh13	Serpinb1	Nnt		Hs3st1	Maf	Emid1
Scly	Rps6	Ufc1	Rbm3	Atp1b2	Lgi3	Limk1		Ngdn	Ftl	LOC106022688
Slc28a3	LOC121141518	Peli1	LOC101831114	Thy1	Eif3d	Tmbim6		LOC101827896	Cdip1	LOC106021440
Fbln1	Selplg	Cdc14a	Rpp40	Efnb1	LOC101823730	Rnase1		Hsp90ab1	LOC101844395	Tek
LOC121134025	Sft2d3	LOC101826700	Ms4a7	Rnft2	Tas1r1	Rnf157		Scg3	LOC110340783	Prom1
Copb2	Lsm3	LOC121135462	Nipa1	LOC121135407	LOC101826429	Vps16		Armcx4	Fxyd6	Cnksr1
Parp3	LOC101830689	Rpl21	Arfgef3	Cyld	LOC106021904	LOC101843888		LOC121134457	Mapk3	Ufsp1
Gnal	LOC101842268	Ppp1r18	Cwc22	Msantd3	Zw10	LOC101825831		Tgif2	Kat2b	Alkbh8
LOC101825331	Tmem51	Hes6	Cd160	CUNH1orf122	Ociad2	LOC101833754		Fem1a	Parp10	LOC101840312
Itgb7	Rps25	LOC121133833	LOC121132789	Marf1	Ulk3	Mmp9		Rp1	Bcl9l	Scarf2
Nek2	Stk35	LOC101840415	Ptch1	Ca13	Ahdc1	Wnt16		Snx2	Shcbp1	Tal1
LOC101827116	LOC106022176	Rapsn	LOC101822857	Cracr2b	Ccnk	LOC110341780		Arhgef10l	Alas2	Tcf4
LOC101837660	Bambi	Mrpl52	Ncapg	Supt16h	C1galt1c1	Mcam		Fyb2	Neo1	Hpse2
LOC101832871	Smc4	Hhla2	Col4a4	Slc25a18	N6amt1	Efs		Nisch	Tpi1	Crtac1
LOC110342668	Vps13c	Il1b	Casq2	Cd74	Tp53inp2	Mamdc2		Ddit4	Sox5	Tspan15
Ran	LOC121139339	Metap1	Zbtb20	Dmtn	LOC101830505	Prf1		Gja1	Znrf3	Uaca
Calr	Znf706	Cd8a	Klhl38	Pcna	Ripk2	Hhipl1		LOC101830868	Selplg	Tmeff2
Acp5	Hip1	LOC121136070	Pole	LOC121135797	Ablim3	Gadd45g		Pacs1	Mrps18b	Adamts19
Cmtm7	Dynlrb2	Agrn	Tmem132a	Stip1	LOC106022072	Il2rg		Lrriq1	Ptpmt1	LOC101844703
Ak2	Ctss	LOC121133694	Cxcr4	Adgrb2	Hoxa3	LOC101842609		Rbm17	Trip13	Rpl13a
Tspoap1	Ywhaz	Itgb1bp2	Cgnl1	Itgb7	Nepro	LOC121140421		Psd4	Tpgs2	Anapc13
Pyurf	LOC101833575	LOC121141256	Cd48	LOC101829376	Ccl17	Laptm4b		LOC110343307	Adgrv1	Anxa5
Rictor	Dmap1	Lage3	Ccl28	LOC121132852	Klf2	Nebl		LOC101826061	Il1r1	Atf6b
Tuba8	LOC101824534	Prkaca	Chsy3	Prc1	Pex11a	Poglut1		LOC121135146	Kcnh4	Hk3
Wbp11	Lsm2	Pole3	LOC110340226	LOC121132988	Ticam1	Bin1		Hmgn5	Btnl2	LOC121132772
Fam189a2	Polr2b	Cd79a	LOC121135405	LOC101827337	LOC101841092	Wls		Vps37c	Atic	Clcn3
Ly96	Ikbke	Brd4	LOC110341093	LOC121138651	CUNH2orf68	Padi4		Sumo1	Shroom4	Golm1
Reep5	Rpl10a	Lcn2	Map2k6	Me2	Snai1	LOC121133694		Radil	Smim43	Wnt16
Fxyd2	Nudt19	Hsph1	Mrpl50	Mtus2	Yars1	Bzw2		Rftn1	Nr2f2	Lamtor4
Susd3	Gng7	Iscu	Gemin4	LOC121140170	Cntn2	LOC121142806		Nptn	LOC121133481	Hoxa2
Ubr4	Gamt	Misp3	Gpr155	Pir	CUNH1orf116	Rnf144b		Atg9a	Adgrg6	Ehd2
Dync2i1	Osbpl11	Cabcoco1	Chrdl1	Adam33	Dctn1	Adora2a		Phf1	Ppm1m	Prim1
Fam210b	Atp8b2	Cracr2a	Ttn	Tpm1	Slc26a9	Sertad1		Trpm2	Aimp2	Znf496
Lpcat3	LOC101841361	LOC101822968	Anxa1	LOC106022112	Ptpn18	Poglut3		Lmo4	Mylk	Pknox2
Echs1	Kat6a	LOC101827703	Paics	Adgrg5	LOC121141272	Hk2		Txnrd3	Cd300a	Rtkn2
Cd101	LOC110341778	Park7	Rpn2	Fgd3	Atp8a1	Ddit3		Znf580	Eps8	Rgl1
Nrros	Lamp2	Atp5f1d	LOC110342210	Slc25a23	Tcf21	Rassf4		Map3k4	Arvcf	LOC101836886
Fam161b	Scgb1a1	Cnr2	Aicda	Znf207	Heca	Utp14a		Rsbn1l	Gpr155	LOC110341065
Rhoq	Chchd10	Ubl4a	Btnl10	Aif1	Fam162b	Dbr1		LOC101827462	Kif26b	Atp2b4
Ccdc17	Cfap100	Rbbp6	Sec61a1	Trip13	Mapk10	Spry4		Stx2	Tuba8	Fpr2
LOC121138587	Dmac1	LOC121139339	Tril	B4galnt1	LOC110342380	Myom1		Tasor	Psmc5	Col4a3
Rgs22	Cd80	Gstp1	Tet3	LOC101827955	Rassf4	Pkm		Fstl5	Themis2	Ccnd3
Adap2	Scoc	Copb2	Wdr75	Sat2	Zbtb7b	Galnt6		Fgd1	Ltbp3	Plcg2
Rgs16	Sdf2	Adi1	Samhd1	Thbs2	Traf3ip3	Tmem176a		Cir1	Lurap1	LOC101839667
Aff1	LOC121134025	Osbpl11	Ramp3	Sv2a	Ogg1	Ch25h		Rbm25	Rrm2	Ccdc180
Vps26a	LOC121141356	Tbx2	LOC101825055	Cx3cr1	LOC121143601	Ric8a		Arvcf	Poc1a	Fgfr1
LOC101831493	Palmd	Hscb	Mrpl32	CUNH3orf49	LOC121139213	Itprid2		LOC110341726	Havcr2	Dhrs3
Lmnb1	LOC121133273	Irx6	Mbnl2	Cgref1	LOC121134496	Ormdl3		Cd3d	LOC101827116	Tra2a
Mgst2	LOC101822731	Anxa4	Ska3	LOC121137264	Adcy7	Lin7a		Psmc2	Pank1	Dennd2b
Lgals8	Rtp3	LOC121134274	Naa10	Bub3	Fgfr4	LOC101841267		Adm2	C1ql4	Atp5mf
Mfsd13a	LOC101841064	Uggt1	Mxd4	Dkc1	Exoc3l1	Ptpn6		Art3	Nrros	Hscb
Ass1	Rpp14	Fxyd2	Shisa9	LOC110343154	B3galnt1	Edn1		C2	Wdr43	Rpl23a
Slc26a4	Ube2r2	Tmem39a	LOC121134329	LOC110343655	Large1	Mrps6		Nr2f6	Kcnd1	Tstd1
LOC110341714	Rps10	LOC106020903	LOC101842856	LOC121140332	Kiaa1191	Slc25a10		Gpr132	Papss2	LOC106023022
Pld4	Klf3	Vps13c	Pdlim1	Pik3cb	Cftr	Slc35d1		Dnah10	Cftr	Rpl10
Stk10	LOC121142725	Evi2a	Pgrmc1	Arl4d	Parn	Guk1		F3	Zkscan8	Cit
LOC121139299	B4galt5	Dcdc2b	Psmc2	Cct8	Egfr	LOC121141377		LOC121138220	Scly	LOC101832018
Fbxo15	Cpsf1	Znf207	Plek2	LOC101842596	LOC101831337	LOC121143521		Hsdl1	Aldh4a1	Sh3bgrl3
Tasl	Trib3	Micos10	Cd300a	Slc24a3	Cenpf	Amdhd1		CUNH2orf68	Brd3	Hdac9
Nek11	Hyi	Exph5	Stip1	Map3k5	Uck2	E2f1		CUNH7orf26	Nr2f1	LOC121135521
Nhlrc1	Nol3	Stxbp1	LOC121134182	Mageh1	Krt7	Ube2g2		LOC101835886	Srebf1	LOC121137518
Uba1	LOC106022396	Trim36	Prom1	Klhl17	Kcng2	LOC121140486		Pm20d2	Nkx2-1	Cxxc5
Kcnj10	LOC121133162	Fign	LOC110341965	LOC101823689	Cdc25c	Csdc2		Cd7	Rimkla	Znhit2
Ffar4	Mrpl49	LOC101834882	Pon2	Spef1	Cldn6	Avpr1a		LOC101826699	Tldc2	Ptpmt1
Prom1	Spaca6	Anapc11	Castor2	Pole	LOC110343594	Pced1b		Ppp2r5d	Mmp28	Mex3d
Ap3b1	Tsr1	Ext1	Col15a1	P3h4	Podxl2	LOC110341537		Dcaf13	LOC121144055	Ranbp1
Cdh1	Lrrk1	Hsd17b7	LOC101831337	Myh11	Ska3	Tef		Ube2e1	Ikbkb	Timm8b
Atp6v1b2	Inhbb	Rnf139	Serpina1	Scfd1	Pabpc1	C2cd5		Tfap2c	LOC101841405	Notch3
Ap2a2	Lars1	Tuba1c	Cenpk	Tagln	LOC101838117	Tmem178a		Stk4	Pgs1	Tekt1
Cblb	Pla2g6	Dcxr	Nuf2	Ankrd24	Syngr1	LOC101830505		Tcf7l1	Rnase9	Fam120c
Cse1l	Mdc1	Bcl2l15	Gucy1a2	Marchf2	Tor3a	Rpp25		Kif13a	Nlrp3	Zc3hav1
Nek10	Dgkd	LOC121138469	Znf329	Vash1	Tmem54	Kcna6		Irag2	Ldhal6b	Afap1
Spata17	Ccdc12	Pxmp2	Ezh1	Ikzf3	Ltbp3	Ptgs2		S100a6	LOC101838863	Ms4a3
Ppp1r14d	Znhit2	Lsm2	Hoxa3	Gamt	Gzmm	Sprn		Lats2	LOC121136794	Irf8
Hint3	Elp5	LOC106022609	Sox18	Sele	Tkt	Cygb		Tmcc3	Nabp1	Znf521
Krtcap3	Denr	Cept1	Ogn	Ccnk	Smtn	Dtna		Aqp4	Fut8	Ubash3a
Fam43b	Usp19	Mfng	Mmp12	Depdc1	Atp1b1	LOC101837498		Castor2	Evi2b	Col5a1
Mctp2	Rnf32	Ackr2	Tmem44	Osbpl6	Pign	Soat1		Cmc1	LOC101843017	Tmem243
Cxcl16	Abi3	LOC101826070	Hoxa7	LOC121141373	Slc6a14	Ms4a7		Tmem151a	Tcp1	Rora
Anxa2	Ubap2l	Xrn2	Rhoh	Nup210	Rbbp8	Osbpl3		Ell	Tshz3	Fam126a
Eva1b	Amacr	Dennd4a	Atxn7l3b	Psme1	Afdn	Ubxn1		Poc5	Radil	CUNH1orf198
Disp2	Mcm10	Ctbp2	Tns3	LOC101835535	Dnaja4	Atf4		Adamtsl4	Mex3b	Ccng2
Git2	Stpg1	Msantd3	Snap91	Tceal3	LOC121138888	Ptchd3		Erf	LOC101830936	Cd276
Cfap65	Cul4a	Mob3a	Stil	Tmem140	Rnase10	LOC101840294		Cers6	Wls	Dbn1
Igfbp5	Mical2	LOC110340162	Cs	Nolc1	LOC121132731	Sun1		LOC121139155	Sdk1	Tomm6
LOC101823350	LOC121141272	Atp5f1e	Pabpc1	Dnah5	Tpm2	Nfe2l2		Hs3st3b1	LOC101826699	Fchsd2
Pik3cd	Pigr	Ndufa2	U2af2	Ccdc43	Ankrd13c	LOC121136980		Rsph1	LOC110343673	Glrx
Mapk15	Atxn7l3b	Atp5pf	LOC101832301	Tnf	Vamp2	CUNH20orf96		Cfap91	Ranbp1	Fnbp4
E2f1	LOC121141346	Stmp1	Gfra1	LOC110342040	Pfn1	Slc39a10		Slc18a2	Timm17a	Map3k11
Etnk1	Cyld	LOC101827642	Rnf214	Spcs3	Syt1	Adam9		Klhl36	Runx1t1	Cygb
Wfdc1	LOC121143278	Hif1a	Rpl11	LOC110339745	LOC121137665	Anp32e		Slc4a3	LOC101841635	Hnrnph3
Odf3b	Avl9	Bad	R3hdm4	Map3k14	Matk	LOC101836256		LOC121143233	CUNH19orf38	Peak1
Tmem254	Hint1	Polr3gl	Psmb2	Pgd	Lmcd1	Ehhadh		Col23a1	Ophn1	Ptprg
Armc2	Tmem39a	Inafm1	Ptprm	Cenpa	LOC121139690	Ptprf		Angptl7	Tbxa2r	Atp5mc1
Hlf	LOC110341288	Pdk4	Cdc42ep1	LOC121136202	Chmp2b	Slc30a1		Nt5dc3	Rundc3b	Palm
Ghrl	Zdhhc5	Dynlrb1	Fam124b	LOC110339199	Hexa	Rab19		LOC101844671	Rps6	Plekhg5
Dnal4	Ptma	Heatr5b	Ncapg2	Slc16a2	Skap1	Smarcb1		LOC101842609	LOC121135368	Lrrc56
Kbtbd8	Plxnc1	Ndufb1	Lpin3	Pitpnm3	Mfap2	Mettl7a		Tent5c	Erbb3	Samd5
Tnni1	Kdm5c	Esyt1	Stard9	Plaur	Cd24	Necab3		Taf9b	Scel	LOC101834882
Smim11a	Ca8	Rem1	Brix1	LOC106022003	Wdr36	Dusp2		Csgalnact1	LOC101822455	Camkk2
Dapk2	LOC101844788	Kcnk1	Ccm2l	Ubash3b	LOC121137747	Foxa1		Znf330	Kcns3	Cibar2
Kcne2	Mrpl20	Lrrc8a	Rhob	Sptssa	Hnrnpu	Ncbp2		Sall2	Mfsd12	Fbxo7
Spint1	Ptpn6	Stk3	Serping1	Ldb2	Tnip1	Cars1		Fam172a	LOC101840656	Dhtkd1
LOC121140792	Api5	Slk	Rpl27	Pkp2	Syt2	Sae1		Nsmce4a	Psat1	LOC121135486
Diaph1	LOC110341227	LOC106021954	Tmprss5	LOC101825446	LOC101840877	Sytl4		Traf3ip3	Eif2s2	Steap4
LOC121134735	Sat2	Napsa	Cdc25b	LOC121138836	LOC110343535	Cep78		Blzf1	Ptpn1	Itga5
Fam110a	Rnft1	LOC121134536	Pth1r	C1qtnf3	Grem2	Hpgds		Hmga1	Sema3e	Add1
Tfpi	Qki	Tbc1d1	Chrnb4	Exoc6	Dstyk	Hpcal1		Vsig10l	Adra1d	Nfix
Impdh2	Ilrun	Ddx54	Fmn2	LOC106021809	C1r	LOC121133995		Mcf2l	Hk3	Mrps14
Hs3st6	Swi5	Nenf	Slc35f6	Psmc1	Nup62cl	Tead2		Sybu	Cd300lg	LOC101829876
CUNH11orf49	Ndufaf3	Anp32a	Ctsh	Dhrs9	Slc35f6	LOC121132749		LOC101832618	Tmem140	LOC101834130
Tmem39a	LOC101827256	Zc3h18	Ssr3	Slc16a4	Hspb8	Slc18b1		LOC110342063	Blnk	Prpf39
Wdr43	Mctp2	Prrg1	Snx30	Mars1	Phldb1	Lamb1		Atf5	Gpc3	Zdhhc15
Slc24a4	Fgg	Kdm5c	Sftpc	Rbm3	Scoc	LOC121144489		Cd8a	Eif2s1	Mis18bp1
LOC101832004	Rpl36	Il17ra	Aldh18a1	Nucks1	LOC121132723	Susd4		Ucp2	Rpl32	Castor2
LOC121136070	Mars1	Rnh1	Cdon	Lactb	LOC101834849	LOC121141506		Tmem250	Psmc1	Slc39a9
Ak7	Ipo5	Smpd4	Lrp11	Chac2	LOC121139343	Cd80		LOC121133453	Arpc1b	LOC110339199
Cep120	Vps53	Atp23	Magt1	Ngrn	Apool	LOC121143539		Stard3nl	LOC121139299	Lat2
Dynlt2b	LOC101841133	S100a13	Pdia6	Syngap1	Ccdc91	Lrp12		CUNH15orf39	Sfxn1	Faslg
Prkag2	Bach2	Cotl1	Dnaja4	Eln	LOC101841931	Slamf7		Taf5l	Rps9	Pcdh17
LOC101822883	LOC110340961	Tfrc	Sparc	LOC121142203	LOC121134234	Cdca7l		LOC121136488	Nostrin	LOC101841927
S100a16	Cept1	Iqgap2	Psmc4	Snx22	Slc35c1	Atxn7l3b		Sorbs2	Stil	Prdm6
Fmnl1	LOC110342803	Ugcg	Snx10	Kif4a	Vopp1	Sox18		Prex1	Ccnb2	Tmem86b
Hmgn1	Lrig1	Arpc2	Kif26a	Rgs16	LOC110341161	LOC121136634		Rpap3	Fam117a	Bahcc1
Rph3al	Sh3bp2	Axl	Plxnd1	Col6a2	Ramp3	Chmp4b		LOC101829663	Jpt1	Mrpl50
Tifa	Pfdn4	Rplp2	Ahcy	Malt1	Sult6b1	Lyrm7		LOC101842897	Pla2g1b	Sox4
Cfd	Eif4g1	LOC121135313	LOC101843592	Pfas	Nop56	Cipc		Rasgrp4	LOC101837435	Gata6
Amt	LOC121133374	Snrpg	Tns2	LOC110342013	Ehd2	Mpped2		Aqp3	Cgas	Arhgap23
Trim14	LOC101825331	Tmem254	LOC121136007	Map3k10	Ncr3lg1	LOC121140827		CUNH18orf32	Slc16a10	Clk2
Clba1	Sp1	Cxxc5	Wnt2	Tp53inp2	Edn3	CUNH11orf68		LOC101827448	Gjc1	Atp1b2
Syne3	Dctn6	Apoc1	Aff3	Fam229b	Shbg	Dtwd1		Jag1	Chrdl2	Mapk13
Cmtm8	Ccna2	LOC110342945	Plekha1	Cthrc1	Lama1	Mtus2		LOC121143543	Blvrb	Fam174b
Hint2	Slc39a14	Hmbox1	Gsdmd	LOC121136604	Spdl1	Slc4a3		Mmp9	Foxq1	Btnl2
Dleu7	Ccdc159	Cdca5	Stx11	Etv6	LOC110342283	Tubb3		Cd5	LOC110343128	Ly6d
Igf2r	Btaf1	Sgsh	Sema6d	LOC101838363	LOC101826766	Tmem151b		Nqo1	Aff3	Gucy1b1
Bex3	Tex10	Rex1bd	Cables1	Nuak2	LOC121143955	Hhla2		Uba3	Tmem63b	Ly96
Sptssa	Nup214	Rrm1	Fgg	Ppp1r1a	LOC101841371	Lrat		Arhgef11	Cmbl	LOC121144049
Ifng	Rrp15	Polr2k	Sema6c	Enthd1	Pnma2	Spire2		Fkbpl	Dynlt1	Dkk2
Coq7	Usp32	Dstn	Inpp5a	St14	Wdr62	Cdh7		Adcy5	Gng11	Psma7
Ambra1	Dusp10	Washc2c	Mmp27	Cul2	Socs3	Rmnd5a		Stk38	Ripk3	LOC101827919
LOC101832879	Hnrnpf	Usp19	LOC106020936	Sox4	LOC121144035	Csf3r		Proser3	Ppp1r37	Fto
Ppp1r10	Rbm25	Pi4k2a	Dync1li2	Rassf2	LOC121139970	Lrch1		LOC121134268	Me2	LOC101842856
Sympk	LOC101823880	Ggps1	Rundc3b	Grb10	Syt13	Cd276		Insyn1	Wwc3	Pxdn
Tekt3	LOC121141969	Atp5mc2	Vash1	Mpv17l	Gstm4	Znf750		LOC121132726	Pnma2	LOC106021590
Fbxo10	Nae1	Xpo5	Aimp1	Fbxo39	Col13a1	Cand2		Trappc2	Cryba4	Cd180
LOC110341071	Cblb	LOC101841250	Egfl7	Mall	Fgf1	Blvra		Znf711	LOC101841093	Lrrtm3
Tgfbi	Ropn1l	LOC101837612	Irf1	Esyt1	Otc	Cdin1		Zbtb16	Fam43a	Prkg1
Tmx2	LOC121136402	LOC121141376	Cacna2d2	Susd5	LOC110341598	Pacc1		Ski	Map4k2	Smg9
Slamf6	Ndufc2	Agr3	LOC121142763	Gjc1	Snx8	Cyyr1		Drc7	Pdgfd	Atxn7l3b
Il16	Tead2	Spcs3	LOC121134036	Uchl1	Pold1	Znf462		CUNH7orf57	Rassf3	Gask1b
Acaa2	Ece1	Akt1s1	Fbl	LOC110343673	Zfta	Icoslg		Lypla2	Thrb	LOC101839655
Tspan3	Helb	Mkrn1	Gemin6	Ank1	Ddx41	Lamb3		Axl	Dmpk	Uprt
Slc11a2	Ccdc22	Tuba8	Cenpj	LOC121137861	Ccbe1	Cgnl1		LOC121144320	Sla	Adgrl1
LOC110340961	LOC121137062	Rhobtb2	Snrpf	Gpr176	Ptpn1	Ttc23		Canx	LOC101832181	Pip5kl1
Filip1l	Josd2	Mrps33	Rnh1	Nabp1	Ptpre	Vit		Szt2	Aldh2	Parvb
Arpc2	Ptpre	Tnpo3	Psmb6	LOC101843172	Gsdmd	Syt16		LOC101840543	Pfkl	Pamr1
LOC121133198	Arg1	Laptm4a	Hmgb1	Prpf40a	Abi3	LOC101832871		Pih1d2	Retn	Ndst1
Tnfrsf18	Fnip2	Gclm	Mpped2	LOC121137575	LOC121133017	Crtac1		Stxbp5l	Pogk	Mvd
Cdk3	Xpo4	Prkag2	Sgsm1	Snca	Sgo1	LOC101841250		LOC101842721	LOC101836288	LOC121133057
Tasor2	Rhno1	Ccne1	LOC121134510	LOC121136405	Shf	LOC121138693		Ndufaf4	Wbp1	LOC121133371
Lypd2	Sell	LOC101834381	Sema3g	Nsg2	Ecm1	Kcnn4		Plcg1	Mxra8	Nxf1
Foxred2	Arid2	Ngrn	Plin4	Rnase4	Vgll1	Ctsa		Tmf1	Myrf	Aoah
Cldn10	Ntf3	LOC101824618	Brd3	Mthfd1l	Igfbp6	Elk3		Apcdd1	Rpl7	Mrpl33
Slc12a7	Ube2h	Tspan1	Cyyr1	Fgfr1op2	Dab1	Evi2b		Tspan14	Hpgds	LOC121132851
LOC106022691	LOC101839247	Kctd9	Cdca5	Emilin2	Sytl2	Ecel1		Rhoj	Ankrd50	Mefv
Alpk1	Rrm2	Ccna2	Arhgap20	Usp25	LOC121140302	Chst7		Abracl	Slc2a10	Ski
Zfp36	Chic1	Rd3	Ppp1r12c	Prrx1	Gtpbp1	Scin		Dnai2	Jmjd8	Rhpn1
LOC101844521	LOC106022253	Triap1	CUNH19orf12	Aspm	LOC101826818	Tspan18		Cadm4	LOC101822827	Cfap251
Grem1	Dynlt3	Pld4	Nmnat3	Wnt9a	Arhgap23	Sirt2		Tom1	LOC110343472	Iffo2
Mrfap1	Fam216b	Timm10b	Cdv3	Etv4	Fam171a2	Snx33		Akt2	Bche	Enkur
Pkig	Hes6	Dhrs13	Rpl6	Cct7	Ormdl3	Arpc4		Myo9b	Arfgef3	Rai2
Pgm2	Cd160	Eno2	Cdc7	Gdap2	Foxo4	Znrf1		Fcho2	Stxbp2	Septin10
Gstk1	Setbp1	Bzw2	Cd3g	Ncf4	Nid1	S100a6		Fam117a	Mrgprf	LOC121142334
LOC101829394	LOC121142386	Pde4b	Gpr84	Snx20	Ctso	LOC121141283		Rcor3	Mrpl3	Riox2
Fam167a	Espl1	Anln	Mrpl38	Nqo1	Get1	Tnfrsf19		Dnaja2	Arhgef38	LOC101825656
Marco	Vps37d	Icam1	Ipcef1	Rab29	Fosb	Kiaa0100		Tbx4	Birc5	LOC121137035
LOC101844186	Pank3	LOC101830475	Gpr35	Adcy7	Scpep1	Cep120		Unc5b	Cnr2	Adgrg6
Epha2	Mcm7	Ndufa3	Csf1r	Gramd1a	Tox	Lancl1		Mphosph8	Smad9	Ablim1
Chst7	LOC101837127	Romo1	Ddx27	Cacna2d2	Nova2	Snx3		Lzts3	Rgs16	Sh3bp2
Mob3a	Rps26	Sap30	Flt4	Vsnl1	Slc16a2	LOC101839334		Znf462	Rpl39	S1pr2
Fzd1	Sel1l3	CUNH1orf198	LOC121141483	Grk3	Dut	Wwc1		Akap17a	Ezh2	Prrt4
Prps1	Dpp3	Pdss1	Fxyd6	Olfm1	Cpe	Uhmk1		Raf1	Chst7	LOC101830534
LOC110342918	Cd101	Phf20l1	Ggta1	Sox10	Mboat2	Dusp5		Kmt2b	Klf15	Bcl7a
Dnaaf6	Tceal8	LOC121134735	Ogfr	Gba	Arpc3	LOC101842268		LOC110342086	Zdhhc3	Hus1
Snx2	LOC121142936	LOC121135574	Gal	Egfl7	Oip5	Homer1		LOC110341258	Slc34a2	LOC121133435
Herc4	Gpr27	Fndc10	Kcnn2	Slc3a2	LOC121135518	LOC121138141		Neurl1	Efna1	Sparcl1
Igsf5	Amt	Prex1	LOC121138841	LOC101831692	LOC121134350	Coro1a		Lxn	Cd74	Zdhhc24
Nr2f6	LOC110340543	Bcat2	Taf9b	Dynll2	Dsn1	Slc22a15		Sertad1	Dlg1	Shfl
Slc29a1	Taf1	CUNH11orf49	Ccdc134	Myom1	Trim21	Bex3		Cntn1	Atxn7l3b	LOC110339906
LOC110342815	Pea15	Sec16a	Pik3r5	LOC121144169	Zhx3	Cbx3		Tmem150a	Fhdc1	Dennd6a
LOC101827682	Nup133	Lpcat4	Psma7	Mgat4a	Gja5	Cntn3		Cttn	Tbx21	Ndufa1
Brcc3	Noct	Ush1c	Got2	LOC101825761	Foxf2	Dapk2		Ctsc	LOC106020873	Prkd3
Laptm5	Ggt1	LOC121133778	Treml2	LOC121138587	Ddah2	Ngdn		Efs	Cdh13	Dusp12
Rftn1	Smim1	Itih4	Crmp1	Ptp4a3	Rasl11a	Slc19a3		Pum3	Atp2b4	Etfb
Nit1	Trappc2l	Bst1	LOC121139329	Atic	LOC121136438	P2ry2		Pcmtd1	Klhl32	Vamp8
Ric1	Btbd6	Plaat1	Plau	Cdca7	LOC101831692	LOC121133144		Yipf5	Abracl	Psmb4
Ctxn1	Fndc3a	Znf358	Zw10	Ppp2r3c	Lpar1	Ubl3		LOC101841291	LOC121138058	Pdk2
Pdk4	Zzz3	Cmc2	Galk1	Eaf2	Cblc	Ccdc6		Cdipt	LOC101827027	Gale
Smad3	Rps18	Rps28	Actn1	Ebf4	LOC110339236	Cd14		Htd2	Cnga2	LOC101827663
CUNH10orf95	Ccnb1	S1pr1	Osbpl3	Nsmf	Sirt7	Tiam1		Pik3r1	LOC101826966	Ndn
E2f4	LOC106020878	Tbca	Akr1b10	LOC106021337	Shmt2	Pik3ap1		Irf2bp1	P4htm	Selenos
LOC101827194	Ifrd2	Rrm2	Arhgef17	Cnot9	LOC121137575	Btla		Itk	Ca10	LOC101822684
Bik	LOC101827242	LOC121134284	Amigo2	A3galt2	Actb	F2r		Agrn	Uhrf1	LOC101842434
Ndst1	Dck	Tnfrsf1b	Kiaa1522	C1ql4	LOC101828049	Arpc5l		Cables2	Map3k8	Dclre1a
Fnip1	Tm4sf19	Casp8ap2	Kcna6	L3hypdh	LOC121139354	Ggps1		Tor1b	Eaf2	Ndufs3
Ddx52	Card11	Tmem205	Chst4	Lrrc61	LOC101833290	Pdp2		Ormdl3	Clic1	Mamdc2
Znf706	Cdc42ep5	Prg3	LOC106022318	LOC101841070	LOC101822668	Osbpl10		Smug1	Tcta	Angptl2
Ifngr2	CUNH17orf97	Dynll2	Mef2c	Bcas1	Bad	Rgs18		LOC110343563	LOC121140776	Prkar1b
Morn4	LOC101841890	Wdr13	Arrb1	LOC101838013	Fbxo40	Rxfp1		Ccdc97	Ntsr1	Prex2
Tnfaip8	Sh3bgrl3	Ppwd1	Dag1	Lynx1	LOC101835557	Creb3l2		Ftl	LOC101825271	LOC101840583
Desi1	Fyb2	Raver2	A3galt2	Scara3	LOC121142806	Vopp1		Helb	Ftsj3	LOC101837848
LOC110340868	LOC101833715	Rpl38	Tbx4	Frrs1	Kcnj10	Oplah		Tmigd1	Ripk2	Fgf10
Six1	Adam19	Samd1	Tmem132c	C1qtnf1	LOC121139522	Mmp17		Xrn2	Ckmt1a	Kit
Ubash3a	Tsen54	Rapgef6	Casr	Hpx	Gng11	Kcnn2		Arpc3	Sfn	Phldb1
Aldh3a2	Polr2d	Myl6	Sphk1	Cxxc5	Lst1	Azin1		Akt1	Znf652	Cpq
Triap1	Rps19	Hmgb3	Unc5b	Atg3	LOC101843608	Acss1		Trmt9b	Map1lc3a	Ptdss1
Pdk3	LOC101830927	Cdc25b	Ppp1r9b	Gsdmd	Hps1	CUNH8orf34		LOC101824953	Znf423	Exosc2
Erich5	LOC121139240	Rtp3	Cd80	Aldh18a1	Ltbp4	Prdx6		Unc13d	Pglyrp2	Mlkl
Mcm2	LOC101831427	Fnip1	Mbnl3	Nup88	Dhx34	Galnt15		Adgrg5	Tnxb	Srsf2
Ddx24	LOC101823689	Scml4	Oas2	Ing4	Parp2	Brsk1		Lpin1	Bub1b	Shh
Sfxn1	Ptpn22	Cfap20	Tmem69	LOC101834605	Ctnnbl1	LOC110343676		Mavs	Arpc4	Nfkb2
Spon2	LOC121142811	Tnfrsf18	LOC101823152	Rhbdf2	Atp6v1c1	Hfe		Inka2	Pfkfb3	Zfp1
Sae1	Tmem170a	Snx21	Noct	LOC121142917	Tmem44	Casp2		Zan	Usp31	Spag17
Dmrt2	Acad11	Git2	Prdx4	LOC101839133	Myadm	Glrx		Nfe2l2	LOC110343533	Taf10
Apobec4	Plaat1	LOC121136983	Pstpip1	LOC121136980	LOC101836091	Tcf21		Elapor1	Ca1	Gatm
Bbs5	Tecpr2	Lbh	Usp15	Rnh1	C5ar2	Tnip1		Mkln1	Aoah	Elmod3
Ptgr1	Cmpk1	Shisa4	Osbpl9	Morn4	Arhgap22	Sybu		Wdr25	Tars1	Jazf1
Gatad2a	Smyd2	Gnb5	Cldn7	Ca11	Pde5a	Tmem132b		Hook3	Pno1	LOC101831914
Mknk1	Tspan1	Cckar	Pim1	Kazald1	Melk	Ppp1r15a		Hsdl2	Rpl4	Csad
Btaf1	Fam172a	Dmac1	Dhps	CUNH3orf70	Psmd11	Tspan31		Zscan26	Cachd1	Atp6v1f
LOC121136147	Bola3	Hivep2	Gstm4	LOC121132734	Ulk1	Snx4		Golm1	Il17d	Tomm5
Acp3	Bad	Rnase9	Gch1	Padi4	LOC121143748	LOC101840643		Klf6	Fut11	Atxn1l
Phpt1	Paxx	Tcerg1	LOC101830314	Ccdc78	LOC101839044	Map4		Tspan2	Prr36	CUNH1orf87
LOC106021588	LOC106020873	Cyfip2	Nol10	LOC121144106	LOC121135983	Vav1		Cbx7	Tshz1	Slc7a6
Taf13	Tnfsf12	LOC101842634	Gjc1	LOC110343195	Zdhhc1	Ryk		Lrrcc1	Ndufa4l2	Rgs12
LOC110340218	LOC110341034	LOC121133991	Mrpl16	LOC101831681	LOC121134130	Ssuh2		Osmr	LOC101831905	Hapln3
Ifngr1	LOC121133617	Ccnt1	Sh2d3a	Ube2d4	LOC101830927	Vav2		Rcc2	Dok3	Cln3
LOC121137264	Tmem131	Rnf220	Kat2a	Papss2	Rcan2	S100a1		Tubb2a	Synpo2	Irf2bp2
Samd5	LOC101832666	Emc10	Rgmb	Ythdf2	Insyn1	LOC110342918		Med6	Mgst1	Efcab14
Thtpa	Rnf144b	Ccn1	Apcdd1	LOC101842713	Ttc39c	Lrrc34		Amn1	LOC101843749	Tmem151b
Snd1	Ube2k	Rnf115	Myoz2	Arhgap17	Tnnc2	LOC106020915		Atp6v0a4	Bst1	Paqr6
Nod2	Slc4a2	Micall1	Dtymk	Ccdc3	Sell	Gjd3		Naa20	Bcam	P4ha3
Ezr	Vps13a	LOC101836521	Smc4	Gna15	LOC101832030	Efcc1		LOC106021440	Rfc5	Sardh
LOC101837650	LOC101830200	LOC110342736	Ramp2	Cpne3	Dzip1l	Slc25a38		Rap2b	Tgm1	Cd99
Dusp10	Bloc1s3	Cmtm7	Aen	Nfatc2	Fth1	Rspo3		Gpatch8	Heph	LOC101825331
LOC106021011	Hk1	Marco	Eef1a2	Ube2f	Lactb	Gramd2b		Flot2	LOC101831976	LOC121143461
Clec5a	Gpx4	Emilin2	LOC121133512	Nek6	Gsn	Nfkbie		Pus3	LOC101822815	Bbip1
M6pr	LOC106022279	Gpr27	Tpcn1	Wdtc1	LOC101834470	Sidt2		Cnot7	Megf6	Cnn3
Sec24a	Hic1	Bok	Tspan9	Btk	Gls2	Il12b		Slc25a40	LOC101833970	Rassf4
Map2k6	LOC110343807	Cbl	Ifng	Pink1	LOC121134333	LOC121140764		Clcc1	Ciita	Evi2a
LOC101833042	CUNH19orf25	Gng5	Birc5	Ppp1r3c	LOC121139167	LOC121144091		Polg	Plekhg1	Pdgfrb
Tmem156	LOC101823730	Smcr8	LOC106021406	LOC101833822	Cbx7	Taldo1		Skp1	LOC121138374	Ccdc80
LOC101843172	LOC101838445	Trmt10a	Tns1	Kiaa0930	LOC101840871	Il1b		LOC110341756	Grk5	Ccdc12
Eps8l1	Cdkl5	Slamf6	Asb10	Ubl4a	Eif3l	Plcxd3		Cfap58	Plcg2	Meis1
Kirrel1	Rabl2b	Hoatz	LOC110340543	Mrfap1	Pth1r	Hecw2		LOC101842784	Ccno	Dpy19l3
Ggact	LOC121137846	Pcgf2	LOC101838715	Ctsa	Liph	Areg		Tmem241	Ppid	Arrdc1
Ugcg	Hif1a	CUNH5orf63	Ftsj1	Adcy4	Nsun7	Wipf3		LOC101841191	LOC101831061	Snx22
Arid3a	LOC121134338	Brcc3	Gdi1	Strn4	Zbtb47	Patj		Stxbp5	Thbd	Sh3rf1
Pclaf	Rnf166	Areg	Atp1a1	Larp1	Snx20	Selenop		Ythdc2	Dpp7	LOC110343680
Gns	LOC121136251	Rarres2	Dtl	Cbs	LOC121133289	Scrn2		Ccno	Klhl13	Man1b1
Hebp2	Ufm1	Map2k6	LOC101833290	LOC101839741	Agpat4	Gdf15		Eif3e	Rpl9	Hsph1
LOC121141168	LOC121134748	Capza1	Rasgrp3	Sgo1	LOC106022439	LOC101830303		LOC121136062	Dnajc27	Gnao1
LOC121140885	Dnajc15	Nlgn4x	Smim3	LOC101834849	Cxxc5	Hoxa7		Rnf103	Agap1	Arglu1
LOC101834902	LOC121139112	Trps1	Thyn1	Bmp1	Bbs9	LOC101844684		Lrp5	Ifi30	LOC101822541
Tmem131	Dop1b	Rnf144b	LOC101825039	Epha2	Plk1	Pla2g5		Guk1	Sap30	Hmox1
Mtm1	LOC110342040	Atp5pd	LOC110340984	LOC121136254	Rab38	Ajm1		Ifi30	Ttc23	LOC121133152
Wdr13	Slc25a1	LOC110341227	Ctnnbl1	Ier3	Fcrl6	LOC106021478		LOC121136617	Nop56	Ccl19
Lat	Msra	Gpkow	Cd247	Ccnf	Uhrf1	LOC101833715		Trappc6b	Nsmce1	Ddx39a
Nek5	Il11ra	Ppp1r14b	Nap1l1	Inpp5b	Nlrp3	Mrpl30		Dhx40	Pxk	Pskh1
Tmc4	Son	Hspa5	LOC101841355	Wnt11	Elovl6	Plekha4		Rnd2	Erbb2	LOC110339731
Tmem86a	Gxylt1	Grem2	Nr3c1	Frzb	LOC121135311	Dnah12		Fbxl14	Mgat4b	Dcp1b
Tmem250	Pifo	Etfb	Adcy2	Rxrg	Znf287	Ptafr		Fam181b	Usp12	Rrp12
Cisd1	Smkr1	Tmem141	Rps6ka1	Irak4	Chic1	LOC101836931		Dgkd	Smtnl1	Fgd1
Saxo2	Atp6v0d1	Yju2b	Rps2	Haspin	Cct2	Pglyrp1		Tmem259	Fgfr3	Hic1
Agap2	LOC101822883	Mmp11	Wdr74	Sult6b1	LOC101839930	Phkb		Caap1	Dstyk	Srp9
Hibadh	Tprg1l	Rgcc	Prdm11	LOC101836911	Tbxa2r	Vegfd		LOC101843909	Clasp1	Pkm
Kmt5a	Slc12a7	Sae1	Me2	Mxra7	Eif4a1	Kremen1		Rcan2	Cotl1	Phkg2
Dync2li1	Pou2f3	Adora2b	Psrc1	LOC101843916	Fbxo5	LOC101823051		Fbrs	Acsl4	Gtf2i
Slc15a4	Slc22a23	Nsd3	Mmp23b	LOC121133899	Col15a1	Jpt1		Cdc73	Larp1	Fam166b
Bhlhe40	Ncoa2	Ywhaz	Slco3a1	Sec22c	Nras	Wdfy2		Mgst1	C1qtnf1	Ralgds
Ido2	Coro1a	Trappc11	Naa50	Ctdp1	Neurl3	LOC101822680		LOC121137920	LOC101834605	Itfg1
Usp38	Ndufs3	Ints14	Arap3	Rcor3	LOC110341808	Tpgs2		Cfap44	Rpl13	Lats2
Nuak2	Zzef1	Gusb	Psma6	Ndufa4l2	Tagln	LOC121133341		Dusp6	Scpep1	Fam53b
Gramd1c	LOC101843965	Igf2bp2	Myh10	Pi16	LOC101839501	Fam214a		Znf189	Tns2	LOC121134231
Zbtb17	Flcn	Smim1	Spi1	Tstd1	Rbbp9	Tmem50a		Nckap5l	LOC101826335	Dpcd
LOC121133162	Mon2	Slc30a7	Hyls1	Gprc5c	Usp8	Clec4f		Arhgef1	Stk39	Ndufb3
LOC110339199	LOC101838315	Ap3b1	Zmynd19	Ckap2l	Pkdcc	Ipmk		Sez6l2	Ruvbl1	Rpl21
Foxa2	Dpp9	LOC106022159	Kctd9	LOC106021461	Fcho1	Olr1		Peli2	Ctif	LOC106022112
Ppa2	Chd6	Pigy	Cyria	Crnkl1	Lmod1	Map4k1		Ppat	Ypel1	Ak7
Steap1	Spcs3	Slc25a1	Nup133	Ski	Tmem41b	Cdhr3		LOC101826074	LOC121133694	Tsc22d3
Xrcc6	Ndufb3	Dcp1a	LOC101839974	Metrnl	Cep83	Nrros		Lamtor5	Snrpn	C3
Mthfd1l	Aqr	Psd4	Npl	Dscc1	CUNH19orf33	Araf		Maml1	LOC101826908	Arhgap35
Dhx34	Syt1	Tbcb	Tgfbr3	Rbpms2	Cnn1	Cenpv		Derl2	LOC101837832	LOC121134150
Esd	Mocs1	Creb5	Ccdc141	Hspb1	LOC101828737	LOC101840180		Aatk	Echdc1	Bbof1
Tmem125	Pias1	Dpysl4	Gusb	Kcna1	Vash1	Armc1		Eva1b	Scnn1b	Eea1
Ccdc113	Atp13a3	Borcs6	Hp	Pa2g4	Tspyl5	Tnnt2		Trmt11	Praf2	Nkd2
Ece1	Glrx2	Odf4	Prickle1	LOC106022253	Gem	Cav2		Fam53c	Myo1f	Irf3
Rsph14	Chi3l1	Ccnk	Traf1	Apbb3	Crlf1	Ccdc39		Rnf31	Galnt17	LOC101831114
Smim1	Sumo1	Lypd6b	LOC121142309	Mrgprf	Pgap4	Cd99l2		Vdac3	Dach1	Lage3
Mcm10	Ube2d4	Cfap20dc	Enpp5	Mphosph10	Actr1b	Acp5		Emc2	Btf3	Fxyd5
Sec14l5	Ankrd55	LOC121144320	Acer3	LOC121136665	Ccdc28b	Mmp13		Arhgef38	Tnfrsf9	F2r
Ccdc85b	Kmo	Slx4	Mak16	LOC121141994	Fes	Trem2		Dcc	Vash1	Slc8a1
Cfap36	Pik3cb	Ndfip1	Gfod1	Cenpm	Ccn3	LOC106021433		Nkg7	Cebpd	Treml1
Treml4	Plcg2	LOC110340615	Poc1a	Slc4a7	Serpine1	Faslg		Plekhg2	Fbxo8	LOC106021006
Chst1	Pigbos1	LOC121141517	Psme2	Slc22a17	Agpat2	Map3k5		Atp9a	Gtpbp1	LOC101829808
Nfe2l2	Taok1	Tnrc18	LOC121140812	Nrg1	LOC121141237	Hemgn		Ptpn7	Tnfsf9	Cdip1
Esyt1	Tgm1	LOC121138822	Lrr1	Fam118a	Itgb7	Atat1		Dpp9	LOC106020785	Chst7
Metap1	Dtx3	Dok2	Tmcc2	Gosr1	LOC121143099	Txndc5		Filip1l	Adgra3	Txn
Stmnd1	LOC101828788	Bod1	LOC106022416	Ppp1r37	Ndst1	LOC101824534		Kcns3	Tle3	Rasl12
Znf365	Psme4	Hint1	Snrpa1	LOC101830249	LOC121140043	Eno1		Phf6	Hnrnpab	Hspa8
Bfar	Dhrs13	LOC101843430	LOC101828969	Rab8b	Numbl	Sema3a		Fam126b	Cxcl16	Minpp1
LOC121140906	LOC121142712	Kcnh4	Armcx3	LOC101841159	Smad6	Mboat2		LOC121135337	Sys1	Trpm2
LOC121144031	Mrpl28	Phkg1	Hoxa1	Tnfsf12	Dusp8	Slc2a3		LOC121133469	Cct6a	LOC101842397
Cltc	Rpl17	Uba1	LOC121138141	Cspg5	Lpcat4	Ppp1r3e		Atg16l2	Steap1	Esam
Stx17	Ercc6l	Smim4	LOC121137035	LOC121143955	Clcn4	Vps26a		Gdpd5	LOC106021478	Vrk2
Pde4c	LOC101838170	Lgi3	LOC101827917	Gyg1	Znf641	Prom1		Rnf138	Slc25a47	Wdfy2
Slc24a3	Vps26a	Ybx1	Cdc123	Rbm24	LOC101834296	Neo1		Pdgfb	Unc5c	Mmp15
LOC101833045	Setx	Zc3h8	Phf19	Lrrc8d	Cyrib	Pls1		Nepro	Slc25a23	Sdc1
Acmsd	Igf2bp2	LOC106022253	LOC110342990	Nudt3	LOC110341064	Tff1		LOC121144286	Metrnl	Sh3bp4
Dock10	Nudt8	Capg	Plekha7	LOC101833334	Eno2	LOC110343165		Lbh	Pde2a	LOC121144169
LOC101839520	LOC121142042	Espl1	Ebf1	Myrf	Gpd1l	Cpne2		Inafm2	Limk1	Fkbp10
Cbx6	Mmrn2	CUNH12orf57	Pask	Pttg1	B3gnt6	LOC101830061		Cdca7l	Pink1	F5
Bcar1	Trmt10a	Cemip2	Bend4	Prom2	Pgbd5	Dmtn		Ythdf2	Baz1a	Mrpl51
LOC121133778	Tmem42	Ttc23	Rcc2	LOC110343391	Prf1	Maz		Git1	Gm2a	Ndufb7
Dusp16	LOC121132751	Kcnj15	Henmt1	LOC121142386	Arpc1b	Epb41		Ksr1	Slc40a1	CUNH19orf38
Slc6a2	Gapvd1	Hook3	Gnaz	Rnf125	LOC110339397	Mst1r		Ubxn4	Thsd1	Timm10
Arpc5	LOC101837048	Trem1	LOC101832417	LOC101826485	Pald1	Osgin1		Ubap2	Col6a2	Snrpg
Cgn	Kpna2	LOC106020977	Cotl1	Rcan2	Fmod	LOC110343149		Usp16	Snurf	Ccni
LOC110339749	LOC110342672	Banf1	Srsf7	Mapk8ip1	Aco1	Ddhd2		Slc44a1	Ptpn18	Nek10
Adra1d	CUNH2orf68	Bcl7a	Atp7b	LOC101835612	Tyk2	Rgs19		Rassf8	LOC101827642	Dnase1l2
LOC110339745	Mpc1	Wnt2	Serpind1	LOC121134461	Tlcd5	Gna15		Tspan13	Cacna2d2	Chd3
Mboat2	Sppl2b	Rasgrp4	Ruvbl2	CUNH8orf58	Npc2	Iqgap2		Keap1	Rps23	Znf532
Tgfb1	Kcna5	Ago2	LOC121140407	Esrp1	Abhd12	Prkcz		Dpysl4	Fez1	LOC121142180
Ggps1	Bcl3	Znf524	Ube2f	Itprid1	Slc6a4	Nox1		Hmgxb3	Aldh1l1	Coq10b
LOC121140850	Cpne1	Spty2d1	Eif1ax	Chic1	Rasgef1a	Eva1c		Vwa5b1	Samd11	Klf15
LOC106022488	Laptm4b	Rps16	Dipk2a	Ramp2	Lime1	Josd1		Fam168a	Ezr	Kif23
Psenen	Fam136a	Aph1b	Pgap4	Serping1	Cenpb	Slc12a7		Kng1	Megf9	Rsph9
Eps15l1	G0s2	LOC121136496	Igf2bp2	Klc1	LOC106023213	Bnip5		Gtf2ird1	Ptgfrn	Proser3
Tm7sf2	Gpank1	LOC121134692	LOC106021954	LOC101840810	Pram1	Mns1		Orc2	Gulp1	Tnfrsf18
Nmnat3	Uba1	LOC101836572	Arhgap44	Egflam	Il1r2	Pnma1		Smurf1	Ccnd2	LOC101828971
Tsc22d1	Fahd2a	Dcc	Tmem119	Mcm7	Rhog	Adss1		Cldn4	Crebl2	Ntm
Rab25	Mefv	Nipbl	Mccc2	Mmp10	Gja4	Echdc1		Tmsb4x	Rpl37	Pgm5
Tnfrsf1b	Emb	Scfd1	CUNH5orf51	Wdfy2	Pou2af1	Tp53inp2		Riok1	LOC101829419	Capsl
Tex261	Resp18	Clint1	Foxp2	LOC101833794	Trpm6	Ccdc65		Dcun1d5	Cd80	Hmgcs1
Eif4g1	Fam98a	Cavin1	Gmpr	Il1r1	LOC101832417	Zfand4		Srgap3	Hs6st1	Reep3
LOC121134067	Top2a	LOC101832879	Slc19a3	Plekhg5	Clnk	Mecom		Sf3a3	Cbs	Rad18
Timm10b	LOC121134070	Cacna1h	Hspa12b	Arhgap15	LOC110340130	Ppp3ca		Fam219b	Glipr1	Zfp36l1
Marchf3	LOC121141513	Ubap2l	Slc3a2	Gmps	Nsun4	LOC110342827		LOC121141231	Ptprj	Cd160
Prkcz	Prkag2	Asah2	Ebpl	Aen	Tmem69	Hsdl2		Deaf1	LOC101830475	LOC101843965
Atad1	Inpp5d	Mrpl14	C1r	LOC101836940	Bmp6	Tnfaip8l3		Phf2	Abhd14a	LOC101827445
Plxnb2	Mia3	Stat6	Hrob	Atad5	Osbpl9	LOC101829810		Mapk11	Amigo2	Repin1
Misp3	Mrpl27	Neil3	Mnd1	Rfc4	Nup133	LOC110343660		Ppp1r12c	Ttl	LOC110341783
Eef2	Cavin3	Nol6	LOC101842449	Psmc6	Luzp2	Gtf2i		Znf830	Scgn	LOC101829788
Nmd3	Rapgef6	Ssna1	Cldn3	LOC101838154	Ssr3	Pacs2		Spcs2	Eif2d	Atg101
Rab43	Apoc1	Stk40	Fsd1l	Kifc1	LOC101841682	Degs1		Fignl2	Rcc1	Pbx1
Ikzf3	Taf4b	Alg1	Cdc14a	Gng11	Gorasp1	LOC121137946		Cbx4	Bcl2l14	Fer
LOC110340353	Flvcr1	LOC121141094	Arhgef10	Slc15a4	LOC121139529	Irgq		Ubtd1	Psme3	Abracl
Ripk1	Thtpa	LOC121135172	Idh3a	Fcrl6	Tal1	Clec7a		Tedc1	LOC101822880	S100a10
LOC121139264	Nfic	Hibadh	Appl2	Ihh	LOC121136789	Slc25a29		Rimkla	LOC110340393	LOC110342040
Galm	Rhov	Sap30l	Pou1f1	Ffar2	LOC121136237	CUNH1orf87		Znf771	Cd151	LOC121132726
LOC106021334	Tbck	Lmnb1	LOC101822529	Rbm19	Acer2	Agbl2		LOC101832893	Pmm2	LOC101832761
Cbx3	Iqgap1	Dipk2b	Robo2	Krt18	Angptl2	Cd74		Mfsd4a	Nob1	Mbd2
LOC110341258	LOC101842475	Paxx	Rsl24d1	LOC121141376	LOC121134132	Scnn1g		Tgfb3	Slc7a6	Mfsd4a
CUNH17orf97	Cdk6	Cdk3	LOC121136472	LOC110341707	LOC121142203	Tbl1x		LOC106021350	LOC101833678	Wasf2
LOC101833754	Taf6	Dctn6	Ccdc86	LOC106021239	Matn4	LOC110341781		Aoah	Rab5c	Cebpd
CUNH8orf37	Lsm5	Paox	Neil3	Znf775	Mastl	Tmem25		Klhl7	Plau	Lifr
Med14	Morn2	LOC101823730	LOC101827709	Kcne3	Lipe	L2hgdh		Tmc5	Dhx40	Trim46
LOC101833852	Atad2	LOC101825739	LOC110340244	Alg1	Cers4	Nckap1l		Rpl39	Rab20	Fyb1
Kbtbd11	Rai1	LOC101840367	Sqor	Actb	Crocc2	LOC121134676		Arhgap1	Cd96	Ubald1
Cluh	LOC101834274	Echs1	Nr3c2	LOC106021433	Haao	LOC106022647		Tead2	Xrn2	Mcam
Zbtb14	Pappa2	Ptgr1	Lmcd1	LOC101839905	LOC110341301	LOC121141873		Gramd2b	LOC101838982	Cenph
Prr29	Ptpn7	Rcan2	Ncf1	Bcl11b	Mthfd1	Ak1		Nav2	Tpra1	Ribc2
Rab20	Rnf145	LOC101831149	Got1	Mylk2	Vps53	Adgrl3		LOC101836920	Gsdmb	Dio2
LOC121141126	Acot13	Smdt1	LOC101843909	Copb2	Sirt5	Prxl2a		Ldlrad1	CUNH14orf132	Pnrc2
Sdhaf4	P2ry2	Ctxn1	Shisa4	Sirt5	Mthfd1l	Tmtc2		Nsmaf	Lrsam1	Shroom4
Zbtb7c	LOC106022691	Mcm10	Htra4	LOC121133995	Mturn	Cfap69		LOC101830303	Phf2	Paf1
Pde1b	Ints14	Ros1	Sh2d1a	LOC101833045	Cdc42ep4	Tmem88		Tnni1	Rtca	LOC121132852
Arhgef5	Rab8a	Top3b	LOC101831911	LOC121134039	Ogfr	Kcne3		Metap2	Il10ra	Cenpa
Iftap	Ptprf	Pnpla2	LOC101831914	Cfap52	Calhm2	LOC121134271		Gjb5	Heg1	Mmp8
Ube2d4	Ngrn	Hexim1	LOC121139190	Slc39a1	Rac3	Jdp2		Brf1	Maml2	Narf
LOC121137586	LOC106020742	Pcbp1	Cnr2	Nop2	Sptssa	Aqp11		LOC106021546	Rab11fip4	Ramp2
LOC121132723	Cap1	Srp9	Slc1a5	LOC121137777	Rab15	Cdkl4		Cfap161	Dchs1	Pdlim3
Gusb	LOC106022004	Parp8	LOC121143483	LOC101827194	Slc20a1	Ifnar2		Neurl4	LOC101835523	Supt4h1
Marchf10	Rsph3	Npepl1	Mdh2	LOC121143956	Dusp3	LOC101831114		Kin	Pgam1	Msmo1
LOC121137632	Tmcc3	Coq7	Fam8a1	Cdo1	Speg	Gm2a		Dnah6	Pbx1	Atox1
LOC106020804	Cldn12	Cdk19	Prdx1	Rgs11	Id3	Cd84		Trim62	Bcl2l1	Il17rd
Cic	LOC121140878	Wdr45	Adgrl4	Coro2b	Nudt3	Neu1		Myb	Ccnd3	Fis1
Ms4a7	Krt10	Tmem88	Ppp2r2d	Ndst1	LOC101822653	Smim1		LOC110339576	Xbp1	Cacna1c
Rbm19	LOC121138880	LOC101822680	Dcaf13	Kif22	Plch2	Mfng		Degs2	Psmb7	Mef2a
LOC110343807	LOC110339719	CUNH19orf38	Serpinb5	Abhd14a	Mgat4a	Fbln5		C1qtnf2	LOC101822968	Exoc2
Fndc3a	Mrps21	Ndufb4	Kel	LOC121143528	LOC101826070	LOC101844661		LOC101826526	LOC110343154	Vav2
Sh3bp1	LOC101833293	Stk10	Nrcam	Smc2	Tmem100	Hr		Pacsin1	Il17rd	LOC101829732
Trem2	Akt1s1	Tfeb	Eif3m	B3gnt6	Tafa5	H6pd		Rpl37	Gata6	Otud3
Dnase1l3	Atg101	Mzt2b	Imp4	LOC101840844	Nuak2	Iqca1		Mllt10	Scrn1	Rev3l
Dapk3	Mrpl57	CUNH20orf85	Chic1	LOC106020909	Dcdc1	Tceal1		Ecscr	Mefv	Tusc3
Oprd1	CUNH8orf33	Pacsin3	Cd24	Rabl3	Mknk2	LOC110341453		LOC121134362	Atp2a3	Ttc21a
Il17ra	Zbtb38	Fam171a1	LOC121133280	Ecscr	Ddr2	Rgl3		Satb1	Layn	Rp1
Selenon	LOC101824143	Cfdp1	Rpl4	Etnk1	LOC101832116	Dpy19l1		LOC101841267	Ldlrad4	Ecm1
Cyfip1	Larp4	Notch2	Rpl13	LOC101830101	Smad5	Ppp1r9a		Alg11	Ebf1	Slc25a44
Cdhr5	LOC121142716	Rusf1	Anp32e	Synpo2	LOC101822890	Acta2		Nlrc4	Paqr6	Scamp5
LOC101829715	Nup153	Me2	Efnb3	Foxq1	Rnf128	Fam43b		Fut10	Creld2	Itga1
LOC121139019	Bcl7c	Hoxb2	Drp2	Tmem8b	Rpl4	Kbtbd13		LOC101830755	Umps	Hpgds
Itga5	Tars1	Ccdc88b	Ly75	CUNH1orf198	LOC101825485	Itgb7		Gpaa1	Mpzl1	Mcts1
Gosr1	Stt3b	LOC101837660	Ctsb	Angptl5	Arhgap8	Pdgfra		Ibsp	Bcat1	Srxn1
Pcbp1	Fam219b	Fahd1	Sh3bp5l	Mfsd4a	Trak2	Hibadh		Mgrn1	Fam8a1	Ptpn9
Abcc3	Mmp8	Nedd8	Cblc	Ephb3	Magoh	Ambra1		Il1rl1	Zbtb46	Ppic
Sfta2	Mylk2	LOC101834929	Arhgef26	Map3k7cl	LOC101832404	Gng10		Pbdc1	Sod3	Dnaaf9
LOC101844491	Mrpl24	LOC121137062	LOC106023252	Cdcp1	Fuca2	Tmtc1		Dnaaf11	Jmy	Kctd3
Pdss1	Echs1	Rab40b	LOC101841857	Syn2	Sh2d2a	CUNH1orf54		Chrnb4	Patj	LOC101844694
Scml4	Abca2	Igfbp6	Col23a1	Kif3a	Cbx6	Adgra3		Tm9sf2	Gmfg	Cmc1
Lgmn	LOC121140931	Spint2	LOC101833418	LOC101830603	Pros1	Paqr4		Pmm2	Cap1	Ccser2
Serf1a	LOC101834868	Niban1	Prpf19	Atp6v0d2	LOC110343195	Pc		Pold3	Flrt3	Mast2
Ift88	LOC121138822	Mphosph9	Opcml	Kcnj2	Atp1a1	Arhgap30		Kalrn	Vdac2	Bcl2l15
Tns4	Tgfb1i1	Tifa	Plp2	Magt1	Tbx3	Lrp8		LOC121143506	Bhlhe40	Mpc2
Pld1	Nlrp6	Marveld3	Klhl24	Kcnj15	LOC121136541	Apoc1		S100a9	LOC121141437	C1qtnf5
Fam117a	Cand1	Ube2g2	Nop16	Ltbp3	Mcam	LOC101832694		Tmem59	Ccna2	Htr7
CUNH9orf116	Top1	Tmem150a	Layn	LOC121139217	Ddhd2	Rmdn3		Lrrn3	Cdca5	Mrps18b
Rhobtb1	Tmem205	Mdc1	Enpp6	LOC121138384	Nle1	LOC101826458		Tprn	Lamb3	Dcaf13
Tcerg1	Arl6ip1	Hspd1	LOC101843868	Disp2	Pkmyt1	Vapb		Cep83	Anxa4	LOC121138876
LOC106020785	Twist1	Rtn2	Dus1l	Arhgap25	Tmem119	Chac1		Hoatz	Fbxo21	LOC101841714
Spcs1	Usp15	Uvrag	Plxnb2	Mettl24	LOC101840150	LOC110342086		Smarca5	Psd3	Traf3ip2
Oscp1	Ndfip1	Son	Sash3	Cct4	Amph	Colgalt2		LOC101843868	Actb	Smarca2
Lyrm7	Kars1	LOC121135317	Fmod	Prim2	LOC101842758	Cd53		Snrk	LOC101841267	Cdr2l
Ptbp3	LOC101844758	Cul2	Btbd16	Xrn1	Ndrg2	Lman2l		LOC101831947	Wif1	Caskin2
Hopx	Arpc5l	Camk1d	Gtpbp4	LOC110341376	Art3	Tmigd1		LOC101825629	Mbd2	Polr1h
Loxl4	Hcls1	Zdhhc1	Rabggta	Dtx3	Itpkc	Ankdd1b		Slu7	Lmcd1	Kif26b
Id3	Gja4	Nbeal2	Utp18	LOC101839501	Dpysl3	Ethe1		S100a16	Ppat	Sftpd
Rnf31	LOC101830475	Amacr	Klf9	Pdgfd	Pmm2	Kcng2		Dyrk2	Gdf10	Sdsl
Atp8b2	Ccdc88a	Arsi	Klhl41	Coro1b	CUNH9orf116	LOC101833018		Gmeb2	Atp6v0b	Pcgf3
Tex10	Tpx2	LOC101839355	Nle1	Pex11a	Aicda	LOC121136214		Ascc3	LOC101840179	LOC106021111
[truncated: 7,747 more rows]
