# Supplementary material for: Virological characteristics of a SARS-CoV-2-related bat coronavirus, BANAL-20-236
Source: eBioMedicine. 2024 Jun 4;104:105181. doi: 10.1016/j.ebiom.2024.105181 (PMC11215962; doi:10.1016/j.ebiom.2024.105181)
Supplement: Supplementary Table S4 [file mmc4.xlsx]

## Sheet: S4 (Enrichment, Hamster)
Supplementary Table S4. GO Biological Process terms that were enriched with the top 100 B236-Up/SC2-Up, B236-Down/SC2-Down, B236-Up/SC2-notUp, B236-Down/SC2-notDown, B236-notUp/SC2-Up, and B236-notDown/SC2-Down genes with the highest disco score in the hamster lung hila or peripheries. The top ten terms are shaded in light blue.
Sample	Day	Gene cluster	ID	Gene ratio	Background ratio	Adjusted p	Gene name
Hilum	2 d.p.i.	B236-Up/SC2-Up	defense response to virus (GO:0051607)	26/90	133/14937	<0.0001	MX1/IFIT3/RSAD2/IRF7/CXCL10/ISG15/IFIT2/SLFN11/IFI44L/IFNB1/STAT2/RTP4/BST2/ACOD1/DDX58/ZBP1/EIF2AK2/IL6/OAS3/IFIH1/SAMHD1/STAT1/OAS2/CGAS/MLKL/NLRC5
Hilum	2 d.p.i.	B236-Up/SC2-Up	defense response to symbiont (GO:0140546)	25/90	124/14937	<0.0001	MX1/IFIT3/RSAD2/IRF7/ISG15/IFIT2/SLFN11/IFI44L/IFNB1/STAT2/RTP4/BST2/ACOD1/DDX58/ZBP1/EIF2AK2/IL6/OAS3/IFIH1/SAMHD1/STAT1/OAS2/CGAS/MLKL/NLRC5
Hilum	2 d.p.i.	B236-Up/SC2-Up	cellular response to type I interferon (GO:0071357)	16/90	65/14937	<0.0001	MX1/IFIT3/RSAD2/IRF7/ISG15/IFIT2/IFNB1/STAT2/BST2/IRF9/OAS3/IFI35/SAMHD1/STAT1/OAS2/PSMB8
Hilum	2 d.p.i.	B236-Up/SC2-Up	type I interferon signaling pathway (GO:0060337)	16/90	65/14937	<0.0001	MX1/IFIT3/RSAD2/IRF7/ISG15/IFIT2/IFNB1/STAT2/BST2/IRF9/OAS3/IFI35/SAMHD1/STAT1/OAS2/PSMB8
Hilum	2 d.p.i.	B236-Up/SC2-Up	cytokine-mediated signaling pathway (GO:0019221)	29/90	621/14937	<0.0001	MX1/IFIT3/RSAD2/IRF7/CXCL10/CXCL11/ISG15/IFIT2/CXCL9/IFNB1/STAT2/IL18BP/BST2/CCL5/IL12B/IL31RA/IL6/IRF9/IL10/OAS3/IFI35/SAMHD1/STAT1/OAS2/LRP8/EREG/IL15RA/PSMB8/IL1RN
Hilum	2 d.p.i.	B236-Up/SC2-Up	negative regulation of viral process (GO:0048525)	11/90	70/14937	<0.0001	MX1/RSAD2/ISG15/IFNB1/BST2/CCL5/EIF2AK2/OAS3/IFIH1/STAT1/OAS2
Hilum	2 d.p.i.	B236-Up/SC2-Up	negative regulation of viral genome replication (GO:0045071)	10/90	54/14937	<0.0001	MX1/RSAD2/ISG15/IFNB1/BST2/CCL5/EIF2AK2/OAS3/IFIH1/OAS2
Hilum	2 d.p.i.	B236-Up/SC2-Up	negative regulation of cytokine-mediated signaling pathway (GO:0001960)	10/90	55/14937	<0.0001	USP18/ISG15/STAT2/PARP14/IL6/OAS3/SAMHD1/ARG1/NLRC5/IL1RN
Hilum	2 d.p.i.	B236-Up/SC2-Up	regulation of viral genome replication (GO:0045069)	10/90	67/14937	<0.0001	MX1/RSAD2/ISG15/IFNB1/BST2/CCL5/EIF2AK2/OAS3/IFIH1/OAS2
Hilum	2 d.p.i.	B236-Up/SC2-Up	regulation of type I interferon production (GO:0032479)	10/90	89/14937	<0.0001	IRF7/ISG15/UBE2L6/ACOD1/DDX58/ZBP1/IFIH1/CGAS/UBA7/NLRC5
Hilum	2 d.p.i.	B236-Up/SC2-Up	regulation of innate immune response (GO:0045088)	9/90	64/14937	<0.0001	USP18/IFNB1/ACOD1/CCL5/IFI35/SAMHD1/PARP9/LRP8/EREG
Hilum	2 d.p.i.	B236-Up/SC2-Up	negative regulation of type I interferon production (GO:0032480)	8/90	43/14937	<0.0001	ISG15/UBE2L6/ACOD1/DDX58/IL10/IFIH1/UBA7/NLRC5
Hilum	2 d.p.i.	B236-Up/SC2-Up	negative regulation of type I interferon-mediated signaling pathway (GO:0060339)	6/90	16/14937	<0.0001	USP18/ISG15/STAT2/OAS3/SAMHD1/NLRC5
Hilum	2 d.p.i.	B236-Up/SC2-Up	regulation of type I interferon-mediated signaling pathway (GO:0060338)	7/90	30/14937	<0.0001	USP18/ISG15/STAT2/ZBP1/OAS3/SAMHD1/NLRC5
Hilum	2 d.p.i.	B236-Up/SC2-Up	positive regulation of type I interferon production (GO:0032481)	9/90	77/14937	<0.0001	IRF7/ISG15/DDX58/ZBP1/OAS3/IFIH1/STAT1/OAS2/CGAS
Hilum	2 d.p.i.	B236-Up/SC2-Up	regulation of cytokine production (GO:0001817)	11/90	150/14937	<0.0001	IRF7/ISG15/IL12B/DDX58/ZBP1/EIF2AK2/IL6/IL10/IFIH1/BTNL2/EREG
Hilum	2 d.p.i.	B236-Up/SC2-Up	negative regulation of innate immune response (GO:0045824)	7/90	38/14937	<0.0001	USP18/ISG15/STAT2/ACOD1/OAS3/SAMHD1/NLRC5
Hilum	2 d.p.i.	B236-Up/SC2-Up	inflammatory response (GO:0006954)	12/90	230/14937	<0.0001	CXCL10/CXCL11/CXCL9/SIGLEC1/CCL5/IL6/C3AR1/MMP25/SELE/PLA2G2D/CHI3L1/IL1RN
Hilum	2 d.p.i.	B236-Up/SC2-Up	positive regulation of defense response to virus by host (GO:0002230)	6/90	28/14937	<0.0001	DTX3L/IL12B/DDX58/PARP9/STAT1/CGAS
Hilum	2 d.p.i.	B236-Up/SC2-Up	cellular response to cytokine stimulus (GO:0071345)	16/90	482/14937	<0.0001	CXCL10/IFNB1/STAT2/IL18BP/ACOD1/MNDA/CCL5/IL12B/IL31RA/IL6/IL10/STAT1/LRP8/EREG/CHI3L1/IL1RN
Hilum	2 d.p.i.	B236-Up/SC2-Up	cellular response to virus (GO:0098586)	6/90	35/14937	<0.0001	CXCL10/IFNB1/CCL5/DDX58/IL6/IFIH1
Hilum	2 d.p.i.	B236-Up/SC2-Up	positive regulation of innate immune response (GO:0045089)	6/90	36/14937	<0.0001	IFNB1/CCL5/ZBP1/IFI35/EREG/NLRC5
Hilum	2 d.p.i.	B236-Up/SC2-Up	positive regulation of interferon-beta production (GO:0032728)	6/90	36/14937	<0.0001	IRF7/ISG15/DDX58/OAS3/IFIH1/OAS2
Hilum	2 d.p.i.	B236-Up/SC2-Up	regulation of defense response to virus by host (GO:0050691)	6/90	36/14937	<0.0001	DTX3L/IL12B/DDX58/PARP9/STAT1/CGAS
Hilum	2 d.p.i.	B236-Up/SC2-Up	positive regulation of cytokine production (GO:0001819)	13/90	335/14937	<0.0001	IRF7/ISG15/CYP1B1/IL12B/DDX58/ZBP1/EIF2AK2/IL6/IL10/IFIH1/EREG/CGAS/CHI3L1
Hilum	2 d.p.i.	B236-Up/SC2-Up	negative regulation of cytokine production (GO:0001818)	10/90	182/14937	<0.0001	ISG15/UBE2L6/ACOD1/IL12B/DDX58/IL6/IL10/IFIH1/UBA7/NLRC5
Hilum	2 d.p.i.	B236-Up/SC2-Up	regulation of interferon-gamma-mediated signaling pathway (GO:0060334)	5/90	23/14937	<0.0001	PARP14/PARP9/STAT1/ARG1/NLRC5
Hilum	2 d.p.i.	B236-Up/SC2-Up	cytoplasmic pattern recognition receptor signaling pathway in response to virus (GO:0039528)	4/90	10/14937	<0.0001	IRF7/DDX58/OAS3/IFIH1
Hilum	2 d.p.i.	B236-Up/SC2-Up	positive regulation of response to biotic stimulus (GO:0002833)	6/90	45/14937	<0.0001	DDX60/IFNB1/ACOD1/CCL5/IFI35/EREG
Hilum	2 d.p.i.	B236-Up/SC2-Up	response to cytokine (GO:0034097)	9/90	150/14937	<0.0001	MX1/ISG15/IL18BP/BST2/EIF2AK2/UBD/SELE/STAT1/CHI3L1
Hilum	2 d.p.i.	B236-Up/SC2-Up	positive regulation of immune response (GO:0050778)	7/90	75/14937	<0.0001	RSAD2/IFNB1/CCL5/IL12B/IL10/IFI35/EREG
Hilum	2 d.p.i.	B236-Up/SC2-Up	regulation of interferon-alpha production (GO:0032647)	5/90	25/14937	<0.0001	IRF7/DDX58/IL10/IFIH1/STAT1
Hilum	2 d.p.i.	B236-Up/SC2-Up	regulation of T cell proliferation (GO:0042129)	7/90	76/14937	<0.0001	IDO1/CCL5/IL12B/IL6/IL10/PLA2G2D/ARG1
Hilum	2 d.p.i.	B236-Up/SC2-Up	regulation of interferon-beta production (GO:0032648)	6/90	49/14937	<0.0001	IRF7/ISG15/DDX58/OAS3/IFIH1/OAS2
Hilum	2 d.p.i.	B236-Up/SC2-Up	response to interferon-beta (GO:0035456)	5/90	28/14937	<0.0001	IFNB1/BST2/ACOD1/MNDA/STAT1
Hilum	2 d.p.i.	B236-Up/SC2-Up	positive regulation of tyrosine phosphorylation of STAT protein (GO:0042531)	6/90	59/14937	<0.0001	PARP14/CCL5/IL12B/IL31RA/IL6/PARP9
Hilum	2 d.p.i.	B236-Up/SC2-Up	cellular response to exogenous dsRNA (GO:0071360)	4/90	15/14937	<0.0001	IFNB1/DDX58/IFIH1/CGAS
Hilum	2 d.p.i.	B236-Up/SC2-Up	positive regulation of response to external stimulus (GO:0032103)	8/90	139/14937	<0.0001	DDX60/IFNB1/ACOD1/CCL5/IL12B/ZBP1/IFI35/EREG
Hilum	2 d.p.i.	B236-Up/SC2-Up	regulation of tyrosine phosphorylation of STAT protein (GO:0042509)	6/90	68/14937	<0.0001	PARP14/CCL5/IL12B/IL31RA/IL6/PARP9
Hilum	2 d.p.i.	B236-Up/SC2-Up	cellular response to dsRNA (GO:0071359)	4/90	18/14937	0.00010	IFNB1/DDX58/IFIH1/CGAS
Hilum	2 d.p.i.	B236-Up/SC2-Up	regulation of inflammatory response (GO:0050727)	9/90	206/14937	0.00011	USP18/ACOD1/CCL5/IL12B/ZBP1/IL6/IL10/IFI35/SELE
Hilum	2 d.p.i.	B236-Up/SC2-Up	ISG15-protein conjugation (GO:0032020)	3/90	6/14937	0.00011	ISG15/UBE2L6/UBA7
Hilum	2 d.p.i.	B236-Up/SC2-Up	regulation of interleukin-1-mediated signaling pathway (GO:2000659)	3/90	6/14937	0.00011	ZBP1/IL6/IL1RN
Hilum	2 d.p.i.	B236-Up/SC2-Up	cellular response to interferon-beta (GO:0035458)	4/90	20/14937	0.00014	IFNB1/ACOD1/MNDA/STAT1
Hilum	2 d.p.i.	B236-Up/SC2-Up	positive regulation of interferon-alpha production (GO:0032727)	4/90	20/14937	0.00014	IRF7/DDX58/IFIH1/STAT1
Hilum	2 d.p.i.	B236-Up/SC2-Up	positive regulation of tumor necrosis factor production (GO:0032760)	6/90	77/14937	0.00017	IL12B/DDX58/IL6/OAS3/IFIH1/OAS2
Hilum	2 d.p.i.	B236-Up/SC2-Up	positive regulation of lymphocyte apoptotic process (GO:0070230)	3/90	7/14937	0.00018	IDO1/CCL5/IL10
Hilum	2 d.p.i.	B236-Up/SC2-Up	cellular response to lipopolysaccharide (GO:0071222)	7/90	120/14937	0.00019	CXCL10/CXCL11/CXCL9/ACOD1/CCL5/IL6/IL10
Hilum	2 d.p.i.	B236-Up/SC2-Up	positive regulation of smooth muscle cell proliferation (GO:0048661)	5/90	46/14937	0.00019	CCL5/IL6/IL10/STAT1/EREG
Hilum	2 d.p.i.	B236-Up/SC2-Up	cellular response to interferon-gamma (GO:0071346)	7/90	121/14937	0.00019	IRF7/ACOD1/CCL5/IRF9/OAS3/STAT1/OAS2
Hilum	2 d.p.i.	B236-Up/SC2-Up	positive regulation of tumor necrosis factor superfamily cytokine production (GO:1903557)	6/90	81/14937	0.00021	IL12B/DDX58/IL6/OAS3/IFIH1/OAS2
Hilum	2 d.p.i.	B236-Up/SC2-Up	regulation of tumor necrosis factor production (GO:0032680)	7/90	124/14937	0.00021	IL12B/DDX58/IL6/IL10/OAS3/IFIH1/OAS2
Hilum	2 d.p.i.	B236-Up/SC2-Up	regulation of smooth muscle cell proliferation (GO:0048660)	5/90	49/14937	0.00024	CCL5/IL12B/IL6/STAT1/EREG
Hilum	2 d.p.i.	B236-Up/SC2-Up	innate immune response (GO:0045087)	10/90	302/14937	0.00029	MX1/IRF7/CXCL10/ISG15/CFB/BST2/DDX58/UBD/IFIH1/NLRC5
Hilum	2 d.p.i.	B236-Up/SC2-Up	positive regulation of peptidyl-tyrosine phosphorylation (GO:0050731)	7/90	134/14937	0.00034	PARP14/CCL5/IL12B/IL31RA/IL6/PARP9/LRP8
Hilum	2 d.p.i.	B236-Up/SC2-Up	positive regulation of defense response (GO:0031349)	6/90	98/14937	0.00056	IFNB1/CCL5/IL12B/ZBP1/IFI35/EREG
Hilum	2 d.p.i.	B236-Up/SC2-Up	regulation of T-helper 2 cell cytokine production (GO:2000551)	3/90	11/14937	0.00067	RSAD2/IFNB1/IL6
Hilum	2 d.p.i.	B236-Up/SC2-Up	response to corticosteroid (GO:0031960)	3/90	11/14937	0.00067	IL6/IL10/IL1RN
Hilum	2 d.p.i.	B236-Up/SC2-Up	positive regulation of receptor signaling pathway via STAT (GO:1904894)	4/90	32/14937	0.00076	CYP1B1/CCL5/IL6/IL10
Hilum	2 d.p.i.	B236-Up/SC2-Up	positive regulation of receptor signaling pathway via JAK-STAT (GO:0046427)	4/90	33/14937	0.00084	CYP1B1/CCL5/IL6/IL10
Hilum	2 d.p.i.	B236-Up/SC2-Up	protein mono-ADP-ribosylation (GO:0140289)	3/90	12/14937	0.00084	PARP14/PARP12/PARP9
Hilum	2 d.p.i.	B236-Up/SC2-Up	response to lipopolysaccharide (GO:0032496)	7/90	159/14937	0.00089	CXCL10/CXCL11/CXCL9/ACOD1/IL6/IL10/SELE
Hilum	2 d.p.i.	B236-Up/SC2-Up	interferon-gamma-mediated signaling pathway (GO:0060333)	5/90	68/14937	0.0010	IRF7/IRF9/OAS3/STAT1/OAS2
Hilum	2 d.p.i.	B236-Up/SC2-Up	response to exogenous dsRNA (GO:0043330)	4/90	35/14937	0.0010	IFNB1/DDX58/IFIH1/CGAS
Hilum	2 d.p.i.	B236-Up/SC2-Up	positive regulation of cytokine-mediated signaling pathway (GO:0001961)	4/90	36/14937	0.0011	PARP14/ZBP1/PARP9/NLRC5
Hilum	2 d.p.i.	B236-Up/SC2-Up	cellular response to molecule of bacterial origin (GO:0071219)	6/90	115/14937	0.0012	CXCL10/CXCL11/CXCL9/ACOD1/IL6/IL10
Hilum	2 d.p.i.	B236-Up/SC2-Up	antiviral innate immune response (GO:0140374)	3/90	14/14937	0.0013	MX1/CXCL10/DDX58
Hilum	2 d.p.i.	B236-Up/SC2-Up	negative regulation of lymphocyte proliferation (GO:0050672)	4/90	39/14937	0.0015	MNDA/IL10/PLA2G2D/ARG1
Hilum	2 d.p.i.	B236-Up/SC2-Up	interleukin-27-mediated signaling pathway (GO:0070106)	3/90	15/14937	0.0015	MX1/STAT1/OAS2
Hilum	2 d.p.i.	B236-Up/SC2-Up	response to interferon-gamma (GO:0034341)	5/90	80/14937	0.0020	BST2/ACOD1/CCL5/UBD/STAT1
Hilum	2 d.p.i.	B236-Up/SC2-Up	negative regulation of chemokine production (GO:0032682)	3/90	17/14937	0.0022	IL6/IL10/OAS3
Hilum	2 d.p.i.	B236-Up/SC2-Up	regulation of defense response (GO:0031347)	5/90	83/14937	0.0023	USP18/ZBP1/SAMHD1/SELE/LRP8
Hilum	2 d.p.i.	B236-Up/SC2-Up	negative regulation of T cell activation (GO:0050868)	4/90	45/14937	0.0024	IFNB1/IL10/PLA2G2D/ARG1
Hilum	2 d.p.i.	B236-Up/SC2-Up	regulation of receptor signaling pathway via JAK-STAT (GO:0046425)	4/90	45/14937	0.0024	CYP1B1/CCL5/IL6/IL10
Hilum	2 d.p.i.	B236-Up/SC2-Up	positive regulation of response to stimulus (GO:0048584)	4/90	46/14937	0.0025	RSAD2/DDX58/IFIH1/CGAS
Hilum	2 d.p.i.	B236-Up/SC2-Up	regulation of cell population proliferation (GO:0042127)	14/90	764/14937	0.0027	IFIT3/CXCL10/CXCL11/CXCL9/STAT2/CYP1B1/EIF2AK2/IL31RA/IL6/IL10/IFI35/STAT1/EREG/WARS1
Hilum	2 d.p.i.	B236-Up/SC2-Up	regulation of complement activation (GO:0030449)	4/90	50/14937	0.0034	CFB/C2/C3AR1/C6
Hilum	2 d.p.i.	B236-Up/SC2-Up	regulation of immune effector process (GO:0002697)	4/90	53/14937	0.0042	CFB/C2/C3AR1/C6
Hilum	2 d.p.i.	B236-Up/SC2-Up	regulation of response to cytokine stimulus (GO:0060759)	3/90	22/14937	0.0044	DDX58/IFIH1/PARP9
Hilum	2 d.p.i.	B236-Up/SC2-Up	regulation of humoral immune response (GO:0002920)	4/90	54/14937	0.0044	CFB/C2/C3AR1/C6
Hilum	2 d.p.i.	B236-Up/SC2-Up	regulation of ribonuclease activity (GO:0060700)	2/90	5/14937	0.0049	OAS3/OAS2
Hilum	2 d.p.i.	B236-Up/SC2-Up	tryptophan catabolic process to kynurenine (GO:0019441)	2/90	5/14937	0.0049	IDO1/IDO2
Hilum	2 d.p.i.	B236-Up/SC2-Up	chemokine-mediated signaling pathway (GO:0070098)	4/90	56/14937	0.0049	CXCL10/CXCL11/CXCL9/CCL5
Hilum	2 d.p.i.	B236-Up/SC2-Up	positive regulation of intracellular signal transduction (GO:1902533)	11/90	546/14937	0.0059	DDX60/BST2/CCL5/IL12B/EIF2AK2/IL6/UBD/IFI35/EREG/CGAS/CHI3L1
Hilum	2 d.p.i.	B236-Up/SC2-Up	receptor signaling pathway via STAT (GO:0097696)	3/90	25/14937	0.0060	STAT2/IL31RA/STAT1
Hilum	2 d.p.i.	B236-Up/SC2-Up	negative regulation of cell population proliferation (GO:0008285)	9/90	379/14937	0.0061	IFIT3/CYP1B1/IL12B/EIF2AK2/IL6/IL10/IFI35/EREG/WARS1
Hilum	2 d.p.i.	B236-Up/SC2-Up	cellular response to chemokine (GO:1990869)	4/90	60/14937	0.0061	CXCL10/CXCL11/CXCL9/CCL5
Hilum	2 d.p.i.	B236-Up/SC2-Up	regulation of interleukin-6 production (GO:0032675)	5/90	110/14937	0.0067	DDX58/IL6/IL10/IFIH1/EREG
Hilum	2 d.p.i.	B236-Up/SC2-Up	response to tumor necrosis factor (GO:0034612)	5/90	110/14937	0.0067	ACOD1/CCL5/UBD/SELE/CHI3L1
Hilum	2 d.p.i.	B236-Up/SC2-Up	detection of virus (GO:0009597)	2/90	6/14937	0.0067	DDX58/IFIH1
Hilum	2 d.p.i.	B236-Up/SC2-Up	regulation of nuclease activity (GO:0032069)	2/90	6/14937	0.0067	OAS3/OAS2
Hilum	2 d.p.i.	B236-Up/SC2-Up	positive regulation of calcium ion transmembrane transport (GO:1904427)	3/90	27/14937	0.0069	CXCL10/CXCL11/CXCL9
Hilum	2 d.p.i.	B236-Up/SC2-Up	response to glucocorticoid (GO:0051384)	3/90	27/14937	0.0069	IL6/IL10/IL1RN
Hilum	2 d.p.i.	B236-Up/SC2-Up	regulation of B cell activation (GO:0050864)	3/90	28/14937	0.0076	IL6/IL10/THEMIS2
Hilum	2 d.p.i.	B236-Up/SC2-Up	protein ADP-ribosylation (GO:0006471)	3/90	29/14937	0.0083	PARP14/PARP12/PARP9
Hilum	2 d.p.i.	B236-Up/SC2-Up	neutrophil mediated immunity (GO:0002446)	10/90	488/14937	0.0083	BST2/MNDA/IL6/C3AR1/PLAC8/MMP25/GPR84/CDA/ARG1/CHI3L1
Hilum	2 d.p.i.	B236-Up/SC2-Up	negative regulation of interferon-gamma-mediated signaling pathway (GO:0060336)	2/90	7/14937	0.0083	PARP14/ARG1
Hilum	2 d.p.i.	B236-Up/SC2-Up	negative regulation of response to interferon-gamma (GO:0060331)	2/90	7/14937	0.0083	PARP14/ARG1
Hilum	2 d.p.i.	B236-Up/SC2-Up	positive regulation of activation of Janus kinase activity (GO:0010536)	2/90	7/14937	0.0083	CCL5/IL12B
Hilum	2 d.p.i.	B236-Up/SC2-Up	positive regulation of type I interferon-mediated signaling pathway (GO:0060340)	2/90	7/14937	0.0083	ZBP1/NLRC5
Hilum	2 d.p.i.	B236-Up/SC2-Up	regulation of MHC class I biosynthetic process (GO:0045343)	2/90	7/14937	0.0083	IFNB1/NLRC5
Hilum	2 d.p.i.	B236-Up/SC2-Up	RIG-I signaling pathway (GO:0039529)	2/90	7/14937	0.0083	DDX58/OAS3
Hilum	2 d.p.i.	B236-Up/SC2-Up	neutrophil chemotaxis (GO:0030593)	4/90	70/14937	0.0093	CXCL10/CXCL11/CXCL9/CCL5
Hilum	2 d.p.i.	B236-Up/SC2-Up	receptor signaling pathway via JAK-STAT (GO:0007259)	3/90	31/14937	0.0093	STAT2/IL31RA/STAT1
Hilum	2 d.p.i.	B236-Up/SC2-Up	positive regulation of immune effector process (GO:0002699)	3/90	32/14937	0.010	DDX60/IL12B/IL10
Hilum	2 d.p.i.	B236-Up/SC2-Up	positive regulation of interleukin-10 production (GO:0032733)	3/90	32/14937	0.010	ISG15/IL12B/IL6
Hilum	2 d.p.i.	B236-Up/SC2-Up	regulation of phosphorylation (GO:0042325)	5/90	125/14937	0.010	STAT2/CCL5/SLC2A6/EREG/NLRC5
Hilum	2 d.p.i.	B236-Up/SC2-Up	granulocyte chemotaxis (GO:0071621)	4/90	73/14937	0.010	CXCL10/CXCL11/CXCL9/CCL5
Hilum	2 d.p.i.	B236-Up/SC2-Up	response to molecule of bacterial origin (GO:0002237)	4/90	73/14937	0.010	ACOD1/IL6/IL10/SELE
Hilum	2 d.p.i.	B236-Up/SC2-Up	positive regulation of T-helper 2 cell cytokine production (GO:2000553)	2/90	8/14937	0.010	RSAD2/IL6
Hilum	2 d.p.i.	B236-Up/SC2-Up	regulation of activation of Janus kinase activity (GO:0010533)	2/90	8/14937	0.010	CCL5/IL12B
Hilum	2 d.p.i.	B236-Up/SC2-Up	regulation of chemokine (C-C motif) ligand 5 production (GO:0071649)	2/90	8/14937	0.010	IL10/OAS3
Hilum	2 d.p.i.	B236-Up/SC2-Up	positive regulation of calcium ion transport into cytosol (GO:0010524)	3/90	34/14937	0.011	CXCL10/CXCL11/CXCL9
Hilum	2 d.p.i.	B236-Up/SC2-Up	positive regulation of release of sequestered calcium ion into cytosol (GO:0051281)	3/90	34/14937	0.011	CXCL10/CXCL11/CXCL9
Hilum	2 d.p.i.	B236-Up/SC2-Up	positive regulation of multicellular organismal process (GO:0051240)	8/90	345/14937	0.011	SMTNL1/IL12B/EIF2AK2/IL6/IL10/PLAC8/DIO2/EREG
Hilum	2 d.p.i.	B236-Up/SC2-Up	regulation of response to external stimulus (GO:0032101)	5/90	130/14937	0.011	USP18/ZBP1/SAMHD1/SELE/LRP8
Hilum	2 d.p.i.	B236-Up/SC2-Up	positive regulation of interleukin-6 production (GO:0032755)	4/90	76/14937	0.011	DDX58/IL6/IFIH1/EREG
Hilum	2 d.p.i.	B236-Up/SC2-Up	neutrophil migration (GO:1990266)	4/90	77/14937	0.012	CXCL10/CXCL11/CXCL9/CCL5
Hilum	2 d.p.i.	B236-Up/SC2-Up	negative regulation of T cell proliferation (GO:0042130)	3/90	35/14937	0.012	IL10/PLA2G2D/ARG1
Hilum	2 d.p.i.	B236-Up/SC2-Up	kynurenine metabolic process (GO:0070189)	2/90	9/14937	0.012	IDO1/IDO2
Hilum	2 d.p.i.	B236-Up/SC2-Up	positive regulation of chromatin binding (GO:0035563)	2/90	9/14937	0.012	DTX3L/PARP9
Hilum	2 d.p.i.	B236-Up/SC2-Up	response to type I interferon (GO:0034340)	2/90	9/14937	0.012	MX1/ISG15
Hilum	2 d.p.i.	B236-Up/SC2-Up	T-helper 1 type immune response (GO:0042088)	2/90	9/14937	0.012	IL18BP/IL12B
Hilum	2 d.p.i.	B236-Up/SC2-Up	negative regulation of NF-kappaB transcription factor activity (GO:0032088)	4/90	79/14937	0.012	CYP1B1/ACOD1/IL10/NLRC5
Hilum	2 d.p.i.	B236-Up/SC2-Up	regulation of angiogenesis (GO:0045765)	6/90	203/14937	0.013	CXCL10/CYP1B1/IL6/STAT1/WARS1/CHI3L1
Hilum	2 d.p.i.	B236-Up/SC2-Up	regulation of interleukin-8 production (GO:0032677)	4/90	81/14937	0.013	DDX58/IL6/IL10/CHI3L1
Hilum	2 d.p.i.	B236-Up/SC2-Up	indolalkylamine catabolic process (GO:0046218)	2/90	10/14937	0.014	IDO1/IDO2
Hilum	2 d.p.i.	B236-Up/SC2-Up	myeloid dendritic cell differentiation (GO:0043011)	2/90	10/14937	0.014	UBD/BATF2
Hilum	2 d.p.i.	B236-Up/SC2-Up	negative regulation of heterotypic cell-cell adhesion (GO:0034115)	2/90	10/14937	0.014	IL10/IL1RN
Hilum	2 d.p.i.	B236-Up/SC2-Up	positive regulation of T cell apoptotic process (GO:0070234)	2/90	10/14937	0.014	IDO1/CCL5
Hilum	2 d.p.i.	B236-Up/SC2-Up	protein poly-ADP-ribosylation (GO:0070212)	2/90	10/14937	0.014	PARP14/PARP9
Hilum	2 d.p.i.	B236-Up/SC2-Up	regulation of cell-cell adhesion involved in gastrulation (GO:0070587)	2/90	10/14937	0.014	IL10/IL1RN
Hilum	2 d.p.i.	B236-Up/SC2-Up	regulation of apoptotic process (GO:0042981)	12/90	742/14937	0.014	IFIT3/CXCL10/IFIT2/CYP1B1/MNDA/ZBP1/IL31RA/IL6/IL10/UBD/STAT1/LRP8
Hilum	2 d.p.i.	B236-Up/SC2-Up	response to interleukin-1 (GO:0070555)	4/90	86/14937	0.015	ACOD1/CCL5/SELE/CHI3L1
Hilum	2 d.p.i.	B236-Up/SC2-Up	regulation of T cell apoptotic process (GO:0070232)	2/90	11/14937	0.016	IDO1/CCL5
Hilum	2 d.p.i.	B236-Up/SC2-Up	T cell chemotaxis (GO:0010818)	2/90	11/14937	0.016	CXCL10/CXCL11
Hilum	2 d.p.i.	B236-Up/SC2-Up	tryptophan catabolic process (GO:0006569)	2/90	11/14937	0.016	IDO1/IDO2
Hilum	2 d.p.i.	B236-Up/SC2-Up	tryptophan metabolic process (GO:0006568)	2/90	11/14937	0.016	IDO1/IDO2
Hilum	2 d.p.i.	B236-Up/SC2-Up	positive regulation of inflammatory response (GO:0050729)	4/90	89/14937	0.017	IL12B/ZBP1/IL6/IFI35
Hilum	2 d.p.i.	B236-Up/SC2-Up	cellular response to lipid (GO:0071396)	6/90	219/14937	0.017	CXCL10/CXCL11/CXCL9/ACOD1/IL6/IL10
Hilum	2 d.p.i.	B236-Up/SC2-Up	negative regulation of cellular process (GO:0048523)	10/90	566/14937	0.017	IFIT3/BST2/CYP1B1/EIF2AK2/IL6/IL10/IFI35/CDA/EREG/WARS1
Hilum	2 d.p.i.	B236-Up/SC2-Up	negative regulation of B cell proliferation (GO:0030889)	2/90	12/14937	0.018	MNDA/IL10
Hilum	2 d.p.i.	B236-Up/SC2-Up	positive regulation of leukocyte proliferation (GO:0070665)	2/90	12/14937	0.018	BST2/IL12B
Hilum	2 d.p.i.	B236-Up/SC2-Up	regulation of chromatin binding (GO:0035561)	2/90	12/14937	0.018	DTX3L/PARP9
Hilum	2 d.p.i.	B236-Up/SC2-Up	thyroid hormone generation (GO:0006590)	2/90	12/14937	0.018	DIO2/CTSK
Hilum	2 d.p.i.	B236-Up/SC2-Up	lymphocyte chemotaxis (GO:0048247)	3/90	44/14937	0.018	CXCL10/CXCL11/CCL5
Hilum	2 d.p.i.	B236-Up/SC2-Up	neutrophil degranulation (GO:0043312)	9/90	481/14937	0.019	BST2/MNDA/C3AR1/PLAC8/MMP25/GPR84/CDA/ARG1/CHI3L1
Hilum	2 d.p.i.	B236-Up/SC2-Up	neutrophil activation involved in immune response (GO:0002283)	9/90	485/14937	0.020	BST2/MNDA/C3AR1/PLAC8/MMP25/GPR84/CDA/ARG1/CHI3L1
Hilum	2 d.p.i.	B236-Up/SC2-Up	positive regulation of apoptotic process (GO:0043065)	7/90	310/14937	0.020	IFIT2/IFNB1/CYP1B1/MNDA/ZBP1/IL6/UBD
Hilum	2 d.p.i.	B236-Up/SC2-Up	regulation of interleukin-10 production (GO:0032653)	3/90	48/14937	0.023	ISG15/IL12B/IL6
Hilum	2 d.p.i.	B236-Up/SC2-Up	myeloid dendritic cell activation (GO:0001773)	2/90	14/14937	0.023	UBD/BATF2
Hilum	2 d.p.i.	B236-Up/SC2-Up	positive regulation of granulocyte macrophage colony-stimulating factor production (GO:0032725)	2/90	14/14937	0.023	IL12B/DDX58
Hilum	2 d.p.i.	B236-Up/SC2-Up	positive regulation of lymphocyte migration (GO:2000403)	2/90	14/14937	0.023	CXCL10/CCL5
Hilum	2 d.p.i.	B236-Up/SC2-Up	positive regulation of type 2 immune response (GO:0002830)	2/90	14/14937	0.023	RSAD2/IL6
Hilum	2 d.p.i.	B236-Up/SC2-Up	protein modification by small protein conjugation or removal (GO:0070647)	2/90	14/14937	0.023	UBD/UBA7
Hilum	2 d.p.i.	B236-Up/SC2-Up	regulation of response to interferon-gamma (GO:0060330)	2/90	14/14937	0.023	PARP9/STAT1
Hilum	2 d.p.i.	B236-Up/SC2-Up	T-helper cell differentiation (GO:0042093)	2/90	14/14937	0.023	IL12B/IL6
Hilum	2 d.p.i.	B236-Up/SC2-Up	cellular defense response (GO:0006968)	3/90	49/14937	0.023	LGALS3BP/CXCL9/MNDA
Hilum	2 d.p.i.	B236-Up/SC2-Up	blood circulation (GO:0008015)	3/90	51/14937	0.025	CXCL10/C3AR1/STAT1
Hilum	2 d.p.i.	B236-Up/SC2-Up	positive regulation of response to cytokine stimulus (GO:0060760)	2/90	15/14937	0.025	DDX58/IFIH1
Hilum	2 d.p.i.	B236-Up/SC2-Up	regulation of lymphocyte activation (GO:0051249)	2/90	15/14937	0.025	CCL5/THEMIS2
Hilum	2 d.p.i.	B236-Up/SC2-Up	regulation of T cell chemotaxis (GO:0010819)	2/90	15/14937	0.025	CXCL10/CCL5
Hilum	2 d.p.i.	B236-Up/SC2-Up	regulation of release of sequestered calcium ion into cytosol (GO:0051279)	3/90	52/14937	0.027	CXCL10/CXCL11/CXCL9
Hilum	2 d.p.i.	B236-Up/SC2-Up	positive regulation of chemokine production (GO:0032722)	3/90	53/14937	0.028	EIF2AK2/IL6/OAS3
Hilum	2 d.p.i.	B236-Up/SC2-Up	positive regulation of NIK/NF-kappaB signaling (GO:1901224)	3/90	53/14937	0.028	IL12B/EIF2AK2/IFI35
Hilum	2 d.p.i.	B236-Up/SC2-Up	aromatic amino acid family catabolic process (GO:0009074)	2/90	16/14937	0.028	IDO1/IDO2
Hilum	2 d.p.i.	B236-Up/SC2-Up	positive regulation of double-strand break repair via nonhomologous end joining (GO:2001034)	2/90	16/14937	0.028	DTX3L/PARP9
Hilum	2 d.p.i.	B236-Up/SC2-Up	positive regulation of leukocyte adhesion to vascular endothelial cell (GO:1904996)	2/90	16/14937	0.028	IL6/SELE
Hilum	2 d.p.i.	B236-Up/SC2-Up	regulation of granulocyte macrophage colony-stimulating factor production (GO:0032645)	2/90	16/14937	0.028	IL12B/DDX58
Hilum	2 d.p.i.	B236-Up/SC2-Up	positive regulation of leukocyte chemotaxis (GO:0002690)	3/90	54/14937	0.028	CXCL10/CCL5/IL6
Hilum	2 d.p.i.	B236-Up/SC2-Up	defense response to bacterium (GO:0042742)	5/90	176/14937	0.028	ISG15/IL12B/IL6/OAS3/OAS2
Hilum	2 d.p.i.	B236-Up/SC2-Up	interleukin-6-mediated signaling pathway (GO:0070102)	2/90	18/14937	0.034	IL6/STAT1
Hilum	2 d.p.i.	B236-Up/SC2-Up	response to interferon-alpha (GO:0035455)	2/90	18/14937	0.034	BST2/EIF2AK2
Hilum	2 d.p.i.	B236-Up/SC2-Up	T cell migration (GO:0072678)	2/90	18/14937	0.034	CXCL10/CXCL11
Hilum	2 d.p.i.	B236-Up/SC2-Up	cellular response to DNA damage stimulus (GO:0006974)	7/90	350/14937	0.034	IRF7/SLFN11/DTX3L/MNDA/SAMHD1/CGAS/UBA7
Hilum	2 d.p.i.	B236-Up/SC2-Up	positive regulation of monocyte chemotaxis (GO:0090026)	2/90	19/14937	0.037	CXCL10/CCL5
Hilum	2 d.p.i.	B236-Up/SC2-Up	positive regulation of interleukin-8 production (GO:0032757)	3/90	61/14937	0.038	DDX58/IL6/CHI3L1
Hilum	2 d.p.i.	B236-Up/SC2-Up	cellular response to tumor necrosis factor (GO:0071356)	5/90	194/14937	0.040	ACOD1/CCL5/STAT1/CHI3L1/PSMB8
Hilum	2 d.p.i.	B236-Up/SC2-Up	adaptive immune response based on somatic recombination of immune receptors built from immunoglobulin superfamily domains (GO:0002460)	2/90	20/14937	0.040	IL18BP/IL12B
Hilum	2 d.p.i.	B236-Up/SC2-Up	negative regulation of viral life cycle (GO:1903901)	2/90	20/14937	0.040	LY6E/BST2
Hilum	2 d.p.i.	B236-Up/SC2-Up	regulation of acute inflammatory response (GO:0002673)	2/90	20/14937	0.040	IL6/PLA2G2D
Hilum	2 d.p.i.	B236-Up/SC2-Up	regulation of T cell migration (GO:2000404)	2/90	20/14937	0.040	CXCL10/CCL5
Hilum	2 d.p.i.	B236-Up/SC2-Up	cellular response to organic substance (GO:0071310)	4/90	123/14937	0.041	IL18BP/CYP1B1/CCL5/IBSP
Hilum	2 d.p.i.	B236-Up/SC2-Up	antimicrobial humoral immune response mediated by antimicrobial peptide (GO:0061844)	3/90	64/14937	0.042	CXCL10/CXCL11/CXCL9
Hilum	2 d.p.i.	B236-Up/SC2-Up	regulation of protein secretion (GO:0050708)	4/90	125/14937	0.043	RSAD2/CCL5/IL12B/IL6
Hilum	2 d.p.i.	B236-Up/SC2-Up	positive regulation of T cell cytokine production (GO:0002726)	2/90	21/14937	0.043	RSAD2/IL6
Hilum	2 d.p.i.	B236-Up/SC2-Up	modification-dependent protein catabolic process (GO:0019941)	5/90	201/14937	0.045	ISG15/UBE2L6/DTX3L/RNF213/UBD
Hilum	2 d.p.i.	B236-Up/SC2-Up	positive regulation of T cell proliferation (GO:0042102)	3/90	66/14937	0.045	CCL5/IL12B/IL6
Hilum	2 d.p.i.	B236-Up/SC2-Up	positive regulation of programmed cell death (GO:0043068)	6/90	286/14937	0.046	IFIT2/CYP1B1/MNDA/ZBP1/IL6/UBD
Hilum	2 d.p.i.	B236-Up/SC2-Up	negative regulation of B cell activation (GO:0050869)	2/90	22/14937	0.046	MNDA/IL10
Hilum	2 d.p.i.	B236-Up/SC2-Up	positive regulation of interleukin-17 production (GO:0032740)	2/90	23/14937	0.050	IL12B/IL6
Hilum	2 d.p.i.	B236-Up/SC2-Up	regulation of necroptotic process (GO:0060544)	2/90	23/14937	0.050	ZBP1/MLKL
Hilum	2 d.p.i.	B236-Up/SC2-Up	regulation of toll-like receptor 4 signaling pathway (GO:0034143)	2/90	23/14937	0.050	ACOD1/IFI35
Hilum	2 d.p.i.	B236-Down/SC2-notDown	SRP-dependent cotranslational protein targeting to membrane (GO:0006614)	9/81	90/14937	<0.0001	RPS16/RPL34/RPL27A/RPL35/RPS8/RPS29/RPL13A/RPL37A/RPL37
Hilum	2 d.p.i.	B236-Down/SC2-notDown	cytoplasmic translation (GO:0002181)	9/81	93/14937	<0.0001	RPS16/RPL34/RPL27A/RPL35/RPS8/RPS29/RPL13A/RPL37A/RPL37
Hilum	2 d.p.i.	B236-Down/SC2-notDown	cotranslational protein targeting to membrane (GO:0006613)	9/81	94/14937	<0.0001	RPS16/RPL34/RPL27A/RPL35/RPS8/RPS29/RPL13A/RPL37A/RPL37
Hilum	2 d.p.i.	B236-Down/SC2-notDown	protein targeting to ER (GO:0045047)	9/81	103/14937	<0.0001	RPS16/RPL34/RPL27A/RPL35/RPS8/RPS29/RPL13A/RPL37A/RPL37
Hilum	2 d.p.i.	B236-Down/SC2-notDown	cellular protein metabolic process (GO:0044267)	15/81	417/14937	<0.0001	CCN1/RPS16/RPL34/RPL27A/RPL35/FDX2/VWA1/RPS8/RPS29/IGFBP4/RPL13A/RPL37A/RPL37/APH1B/MRPS12
Hilum	2 d.p.i.	B236-Down/SC2-notDown	nuclear-transcribed mRNA catabolic process, nonsense-mediated decay (GO:0000184)	9/81	113/14937	<0.0001	RPS16/RPL34/RPL27A/RPL35/RPS8/RPS29/RPL13A/RPL37A/RPL37
Hilum	2 d.p.i.	B236-Down/SC2-notDown	cellular macromolecule biosynthetic process (GO:0034645)	13/81	314/14937	<0.0001	INHA/GAL3ST4/RPS16/RPL34/RPL27A/RPL35/RPS8/EEF1D/RPS29/RPL13A/RPL37A/RPL37/MRPS12
Hilum	2 d.p.i.	B236-Down/SC2-notDown	peptide biosynthetic process (GO:0043043)	10/81	162/14937	<0.0001	RPS16/RPL34/RPL27A/RPL35/RPS8/RPS29/RPL13A/RPL37A/RPL37/MRPS12
Hilum	2 d.p.i.	B236-Down/SC2-notDown	translation (GO:0006412)	11/81	214/14937	<0.0001	RPS16/RPL34/RPL27A/RPL35/RPS8/EEF1D/RPS29/RPL13A/RPL37A/RPL37/MRPS12
Hilum	2 d.p.i.	B236-Down/SC2-notDown	nuclear-transcribed mRNA catabolic process (GO:0000956)	9/81	171/14937	<0.0001	RPS16/RPL34/RPL27A/RPL35/RPS8/RPS29/RPL13A/RPL37A/RPL37
Hilum	2 d.p.i.	B236-Down/SC2-notDown	gene expression (GO:0010467)	10/81	356/14937	0.0016	RPS16/RPL34/RPL27A/RPL35/RPS8/RPS29/RPL13A/RPL37A/RPL37/MRPS12
Hilum	2 d.p.i.	B236-Down/SC2-notDown	rRNA metabolic process (GO:0016072)	7/81	162/14937	0.0018	RPS16/RPL34/RPL27A/RPL35/RPL13A/RPL37A/RPL37
Hilum	2 d.p.i.	B236-Down/SC2-notDown	rRNA processing (GO:0006364)	7/81	173/14937	0.0025	RPS16/RPL34/RPL27A/RPL35/RPL13A/RPL37A/RPL37
Hilum	2 d.p.i.	B236-Down/SC2-notDown	ribosome biogenesis (GO:0042254)	7/81	192/14937	0.0046	RPS16/RPL34/RPL27A/RPL35/RPL13A/RPL37A/RPL37
Hilum	2 d.p.i.	B236-Down/SC2-notDown	ncRNA processing (GO:0034470)	7/81	201/14937	0.0057	RPS16/RPL34/RPL27A/RPL35/RPL13A/RPL37A/RPL37
Hilum	2 d.p.i.	B236-Down/SC2-notDown	mitochondrial cytochrome c oxidase assembly (GO:0033617)	3/81	20/14937	0.0081	SCO2/COX14/PET100
Hilum	2 d.p.i.	B236-Down/SC2-notDown	respiratory chain complex IV assembly (GO:0008535)	3/81	23/14937	0.012	SCO2/COX14/PET100
Hilum	2 d.p.i.	B236-Down/SC2-notDown	embryonic limb morphogenesis (GO:0030326)	3/81	36/14937	0.042	CYP26B1/TFAP2A/TWIST1
Hilum	2 d.p.i.	B236-notUp/SC2-Up	cellular response to cytokine stimulus (GO:0071345)	14/89	482/14937	0.00091	IFNL3/IL23R/CCL20/MMP9/F13A1/OPRD1/RUFY4/CNTFR/JUNB/NLRP12/ALOX5/OSM/LIF/IFNGR1
Hilum	2 d.p.i.	B236-notUp/SC2-Up	cytokine-mediated signaling pathway (GO:0019221)	15/89	621/14937	0.0018	IFNL3/IL23R/TFF2/CCL20/MMP9/F13A1/OPRD1/CNTFR/JUNB/TRIM31/ALOX5/OSM/LIF/IFNGR1/CD300LF
Hilum	2 d.p.i.	B236-notUp/SC2-Up	negative regulation of cell communication (GO:0010648)	4/89	21/14937	0.0022	FGF23/NLRP12/OSM/LIF
Hilum	2 d.p.i.	B236-notUp/SC2-Up	negative regulation of signaling (GO:0023057)	4/89	25/14937	0.0034	FGF23/NLRP12/OSM/LIF
Hilum	2 d.p.i.	B236-notUp/SC2-Up	negative regulation of hormone secretion (GO:0046888)	3/89	10/14937	0.0047	FGF23/OSM/LIF
Hilum	2 d.p.i.	B236-notUp/SC2-Up	regulation of hormone secretion (GO:0046883)	3/89	16/14937	0.018	FGF23/OSM/LIF
Hilum	2 d.p.i.	B236-notUp/SC2-Up	pyruvate metabolic process (GO:0006090)	4/89	55/14937	0.034	SLC16A3/SDS/ENO1/LDHAL6B
Hilum	2 d.p.i.	B236-notUp/SC2-Up	positive regulation of interleukin-17 production (GO:0032740)	3/89	23/14937	0.034	IL23R/OSM/CARD9
Hilum	2 d.p.i.	B236-notUp/SC2-Up	glial cell-derived neurotrophic factor receptor signaling pathway (GO:0035860)	2/89	5/14937	0.034	GDF15/SULF1
Hilum	2 d.p.i.	B236-notUp/SC2-Up	regulation of bone mineralization (GO:0030500)	4/89	57/14937	0.034	FGF23/GREM1/ALOX5/CCN1
Hilum	2 d.p.i.	B236-notUp/SC2-Up	leukotriene metabolic process (GO:0006691)	3/89	24/14937	0.034	GGT5/DPEP1/ALOX5
Hilum	2 d.p.i.	B236-notUp/SC2-Up	regulation of MAPK cascade (GO:0043408)	6/89	166/14937	0.039	GDF15/GREM1/OSM/LIF/ADRA1A/CCN1
Hilum	2 d.p.i.	B236-notDown/SC2-Down	cilium-dependent cell motility (GO:0060285)	5/55	23/14937	<0.0001	DNAH3/DNAH1/DNAI3/TEKT3/EFHC1
Hilum	2 d.p.i.	B236-notDown/SC2-Down	cilium movement (GO:0003341)	5/55	52/14937	0.00026	DNAH1/DNAI3/TEKT3/DNAH9/DNAI1
Hilum	2 d.p.i.	B236-notDown/SC2-Down	axonemal dynein complex assembly (GO:0070286)	4/55	32/14937	0.00074	DNAH1/DNAI3/DNAAF3/DNAI1
Hilum	2 d.p.i.	B236-notDown/SC2-Down	cilium movement involved in cell motility (GO:0060294)	2/55	9/14937	0.048	DNAI3/TEKT3
Hilum	5 d.p.i.	B236-Up/SC2-Up	defense response to virus (GO:0051607)	13/89	133/14937	<0.0001	IRF7/MX1/IFIT3/ISG15/CXCL10/RSAD2/IL6/ZBP1/IFI44L/RTP4/IFIT2/SLFN11/ACOD1
Hilum	5 d.p.i.	B236-Up/SC2-Up	defense response to symbiont (GO:0140546)	12/89	124/14937	<0.0001	IRF7/MX1/IFIT3/ISG15/RSAD2/IL6/ZBP1/IFI44L/RTP4/IFIT2/SLFN11/ACOD1
Hilum	5 d.p.i.	B236-Up/SC2-Up	positive regulation of lymphocyte apoptotic process (GO:0070230)	4/89	7/14937	<0.0001	IL10/CCL5/IDO1/PDCD1
Hilum	5 d.p.i.	B236-Up/SC2-Up	inflammatory response (GO:0006954)	11/89	230/14937	<0.0001	CXCL11/CXCL10/CCL5/SIGLEC1/CXCL9/IL6/C3AR1/MMP25/IL36RN/ORM1/CHI3L1
Hilum	5 d.p.i.	B236-Up/SC2-Up	cytokine-mediated signaling pathway (GO:0019221)	17/89	621/14937	<0.0001	CXCL11/IRF7/MX1/IFIT3/IL10/ISG15/CXCL10/EREG/CCL5/CXCL9/IL12B/RSAD2/LRP8/IL6/IFIT2/IL36RN/IL18BP
Hilum	5 d.p.i.	B236-Up/SC2-Up	cellular response to lipopolysaccharide (GO:0071222)	8/89	120/14937	<0.0001	CXCL11/IL10/CXCL10/CCL5/CXCL9/IL6/IL36RN/ACOD1
Hilum	5 d.p.i.	B236-Up/SC2-Up	positive regulation of cytokine production (GO:0001819)	12/89	335/14937	0.00010	IRF7/IL10/ISG15/EREG/IL12B/TIGIT/IL6/ZBP1/CD2/ORM1/CLEC7A/CHI3L1
Hilum	5 d.p.i.	B236-Up/SC2-Up	positive regulation of interleukin-10 production (GO:0032733)	5/89	32/14937	0.00016	ISG15/IL12B/TIGIT/IL6/CLEC7A
Hilum	5 d.p.i.	B236-Up/SC2-Up	negative regulation of cytokine production (GO:0001818)	9/89	182/14937	0.00016	IL10/ISG15/IL12B/TIGIT/IL6/UBE2L6/IL36RN/ORM1/ACOD1
Hilum	5 d.p.i.	B236-Up/SC2-Up	cellular response to type I interferon (GO:0071357)	6/89	65/14937	0.00023	IRF7/MX1/IFIT3/ISG15/RSAD2/IFIT2
Hilum	5 d.p.i.	B236-Up/SC2-Up	type I interferon signaling pathway (GO:0060337)	6/89	65/14937	0.00023	IRF7/MX1/IFIT3/ISG15/RSAD2/IFIT2
Hilum	5 d.p.i.	B236-Up/SC2-Up	regulation of cytokine production (GO:0001817)	8/89	150/14937	0.00027	IRF7/IL10/ISG15/EREG/IL12B/IL6/ZBP1/BTNL2
Hilum	5 d.p.i.	B236-Up/SC2-Up	cellular response to molecule of bacterial origin (GO:0071219)	7/89	115/14937	0.00045	CXCL11/IL10/CXCL10/CXCL9/IL6/IL36RN/ACOD1
Hilum	5 d.p.i.	B236-Up/SC2-Up	regulation of interleukin-10 production (GO:0032653)	5/89	48/14937	0.00071	ISG15/IL12B/TIGIT/IL6/CLEC7A
Hilum	5 d.p.i.	B236-Up/SC2-Up	regulation of complement activation (GO:0030449)	5/89	50/14937	0.00081	C1QB/CFB/C6/C3AR1/C2
Hilum	5 d.p.i.	B236-Up/SC2-Up	regulation of immune effector process (GO:0002697)	5/89	53/14937	0.00099	C1QB/CFB/C6/C3AR1/C2
Hilum	5 d.p.i.	B236-Up/SC2-Up	tetrahydrofolate interconversion (GO:0035999)	3/89	9/14937	0.00099	TYMS/MTHFD2/SHMT1
Hilum	5 d.p.i.	B236-Up/SC2-Up	regulation of humoral immune response (GO:0002920)	5/89	54/14937	0.00099	C1QB/CFB/C6/C3AR1/C2
Hilum	5 d.p.i.	B236-Up/SC2-Up	positive regulation of T cell apoptotic process (GO:0070234)	3/89	10/14937	0.0013	CCL5/IDO1/PDCD1
Hilum	5 d.p.i.	B236-Up/SC2-Up	cellular response to cytokine stimulus (GO:0071345)	12/89	482/14937	0.0015	IL10/CXCL10/EREG/CCL5/IL12B/LRP8/IL6/IL36RN/IL18BP/ACOD1/SHMT1/CHI3L1
Hilum	5 d.p.i.	B236-Up/SC2-Up	regulation of T cell apoptotic process (GO:0070232)	3/89	11/14937	0.0016	CCL5/IDO1/PDCD1
Hilum	5 d.p.i.	B236-Up/SC2-Up	tetrahydrofolate metabolic process (GO:0046653)	3/89	11/14937	0.0016	TYMS/MTHFD2/SHMT1
Hilum	5 d.p.i.	B236-Up/SC2-Up	regulation of innate immune response (GO:0045088)	5/89	64/14937	0.0018	EREG/CCL5/LRP8/USP18/ACOD1
Hilum	5 d.p.i.	B236-Up/SC2-Up	response to lipopolysaccharide (GO:0032496)	7/89	159/14937	0.0020	CXCL11/IL10/CXCL10/CXCL9/IL6/IL36RN/ACOD1
Hilum	5 d.p.i.	B236-Up/SC2-Up	cellular response to lipid (GO:0071396)	8/89	219/14937	0.0020	CXCL11/IL10/CXCL10/SPP1/CXCL9/IL6/IL36RN/ACOD1
Hilum	5 d.p.i.	B236-Up/SC2-Up	positive regulation of immune response (GO:0050778)	5/89	75/14937	0.0034	IL10/EREG/CCL5/IL12B/RSAD2
Hilum	5 d.p.i.	B236-Up/SC2-Up	regulation of T cell proliferation (GO:0042129)	5/89	76/14937	0.0035	IL10/CCL5/IDO1/IL12B/IL6
Hilum	5 d.p.i.	B236-Up/SC2-Up	positive regulation of tumor necrosis factor production (GO:0032760)	5/89	77/14937	0.0035	IL12B/IL6/CD2/ORM1/CLEC7A
Hilum	5 d.p.i.	B236-Up/SC2-Up	regulation of tumor necrosis factor production (GO:0032680)	6/89	124/14937	0.0035	IL10/IL12B/IL6/CD2/ORM1/CLEC7A
Hilum	5 d.p.i.	B236-Up/SC2-Up	regulation of protein secretion (GO:0050708)	6/89	125/14937	0.0035	CCL5/IL12B/RSAD2/IL6/FGA/DRD4
Hilum	5 d.p.i.	B236-Up/SC2-Up	positive regulation of tumor necrosis factor superfamily cytokine production (GO:1903557)	5/89	81/14937	0.0039	IL12B/IL6/CD2/ORM1/CLEC7A
Hilum	5 d.p.i.	B236-Up/SC2-Up	regulation of interleukin-8 production (GO:0032677)	5/89	81/14937	0.0039	IL10/IL6/CD2/CLEC7A/CHI3L1
Hilum	5 d.p.i.	B236-Up/SC2-Up	negative regulation of type I interferon production (GO:0032480)	4/89	43/14937	0.0039	IL10/ISG15/UBE2L6/ACOD1
Hilum	5 d.p.i.	B236-Up/SC2-Up	positive regulation of smooth muscle cell proliferation (GO:0048661)	4/89	46/14937	0.0048	IL10/EREG/CCL5/IL6
Hilum	5 d.p.i.	B236-Up/SC2-Up	regulation of interferon-gamma production (GO:0032649)	5/89	86/14937	0.0048	ISG15/IL12B/CD2/IL36RN/CLEC7A
Hilum	5 d.p.i.	B236-Up/SC2-Up	regulation of type I interferon production (GO:0032479)	5/89	89/14937	0.0055	IRF7/ISG15/ZBP1/UBE2L6/ACOD1
Hilum	5 d.p.i.	B236-Up/SC2-Up	regulation of smooth muscle cell proliferation (GO:0048660)	4/89	49/14937	0.0058	EREG/CCL5/IL12B/IL6
Hilum	5 d.p.i.	B236-Up/SC2-Up	regulation of inflammatory response (GO:0050727)	7/89	206/14937	0.0063	IL10/CCL5/IL12B/USP18/IL6/ZBP1/ACOD1
Hilum	5 d.p.i.	B236-Up/SC2-Up	regulation of interleukin-12 production (GO:0032655)	4/89	51/14937	0.0065	IL10/IL12B/TIGIT/CLEC7A
Hilum	5 d.p.i.	B236-Up/SC2-Up	negative regulation of viral genome replication (GO:0045071)	4/89	54/14937	0.0079	MX1/ISG15/CCL5/RSAD2
Hilum	5 d.p.i.	B236-Up/SC2-Up	negative regulation of cytokine-mediated signaling pathway (GO:0001960)	4/89	55/14937	0.0082	ISG15/USP18/IL6/IL36RN
Hilum	5 d.p.i.	B236-Up/SC2-Up	chemokine-mediated signaling pathway (GO:0070098)	4/89	56/14937	0.0086	CXCL11/CXCL10/CCL5/CXCL9
Hilum	5 d.p.i.	B236-Up/SC2-Up	negative regulation of regulatory T cell differentiation (GO:0045590)	2/89	5/14937	0.0086	LAG3/CTLA4
Hilum	5 d.p.i.	B236-Up/SC2-Up	positive regulation of interferon-gamma production (GO:0032729)	4/89	57/14937	0.0088	ISG15/IL12B/CD2/CLEC7A
Hilum	5 d.p.i.	B236-Up/SC2-Up	defense response to fungus (GO:0050832)	3/89	24/14937	0.0089	CLEC4E/IL36RN/CLEC7A
Hilum	5 d.p.i.	B236-Up/SC2-Up	regulation of epidermal cell differentiation (GO:0045604)	3/89	25/14937	0.0098	GDF3/CTSK/SFN
Hilum	5 d.p.i.	B236-Up/SC2-Up	innate immune response (GO:0045087)	8/89	302/14937	0.0098	IRF7/MX1/ISG15/CXCL10/CFB/UBD/CLEC4E/CLEC7A
Hilum	5 d.p.i.	B236-Up/SC2-Up	cellular response to chemokine (GO:1990869)	4/89	60/14937	0.0098	CXCL11/CXCL10/CCL5/CXCL9
Hilum	5 d.p.i.	B236-Up/SC2-Up	positive regulation of interleukin-8 production (GO:0032757)	4/89	61/14937	0.010	IL6/CD2/CLEC7A/CHI3L1
Hilum	5 d.p.i.	B236-Up/SC2-Up	negative regulation of protein transport (GO:0051224)	3/89	26/14937	0.010	IL12B/RSAD2/DRD4
Hilum	5 d.p.i.	B236-Up/SC2-Up	regulation of interleukin-6 production (GO:0032675)	5/89	110/14937	0.010	IL10/EREG/IL6/ORM1/CLEC7A
Hilum	5 d.p.i.	B236-Up/SC2-Up	ISG15-protein conjugation (GO:0032020)	2/89	6/14937	0.010	ISG15/UBE2L6
Hilum	5 d.p.i.	B236-Up/SC2-Up	regulation of interleukin-1-mediated signaling pathway (GO:2000659)	2/89	6/14937	0.010	IL6/ZBP1
Hilum	5 d.p.i.	B236-Up/SC2-Up	positive regulation of calcium ion transmembrane transport (GO:1904427)	3/89	27/14937	0.011	CXCL11/CXCL10/CXCL9
Hilum	5 d.p.i.	B236-Up/SC2-Up	negative regulation of immune response (GO:0050777)	6/89	178/14937	0.013	IL10/PDCD1/HTR7/IL6/GPR84/ACOD1
Hilum	5 d.p.i.	B236-Up/SC2-Up	cellular response to oxygen-containing compound (GO:1901701)	8/89	323/14937	0.013	CXCL11/IL10/CXCL10/CXCL9/IL6/IL36RN/ACOD1/SHMT1
Hilum	5 d.p.i.	B236-Up/SC2-Up	regulation of viral genome replication (GO:0045069)	4/89	67/14937	0.013	MX1/ISG15/CCL5/RSAD2
Hilum	5 d.p.i.	B236-Up/SC2-Up	positive regulation of activation of Janus kinase activity (GO:0010536)	2/89	7/14937	0.013	CCL5/IL12B
Hilum	5 d.p.i.	B236-Up/SC2-Up	regulation of type I interferon-mediated signaling pathway (GO:0060338)	3/89	30/14937	0.013	ISG15/USP18/ZBP1
Hilum	5 d.p.i.	B236-Up/SC2-Up	negative regulation of viral process (GO:0048525)	4/89	70/14937	0.014	MX1/ISG15/CCL5/RSAD2
Hilum	5 d.p.i.	B236-Up/SC2-Up	neutrophil chemotaxis (GO:0030593)	4/89	70/14937	0.014	CXCL11/CXCL10/CCL5/CXCL9
Hilum	5 d.p.i.	B236-Up/SC2-Up	positive regulation of receptor signaling pathway via STAT (GO:1904894)	3/89	32/14937	0.015	IL10/CCL5/IL6
Hilum	5 d.p.i.	B236-Up/SC2-Up	regulation of transcription involved in G1/S transition of mitotic cell cycle (GO:0000083)	3/89	32/14937	0.015	ORC1/CCNE1/TYMS
Hilum	5 d.p.i.	B236-Up/SC2-Up	granulocyte chemotaxis (GO:0071621)	4/89	73/14937	0.015	CXCL11/CXCL10/CCL5/CXCL9
Hilum	5 d.p.i.	B236-Up/SC2-Up	positive regulation of T-helper 2 cell cytokine production (GO:2000553)	2/89	8/14937	0.015	RSAD2/IL6
Hilum	5 d.p.i.	B236-Up/SC2-Up	regulation of activation of Janus kinase activity (GO:0010533)	2/89	8/14937	0.015	CCL5/IL12B
Hilum	5 d.p.i.	B236-Up/SC2-Up	positive regulation of receptor signaling pathway via JAK-STAT (GO:0046427)	3/89	33/14937	0.015	IL10/CCL5/IL6
Hilum	5 d.p.i.	B236-Up/SC2-Up	regulation of interleukin-17 production (GO:0032660)	3/89	33/14937	0.015	IL12B/IL6/IL36RN
Hilum	5 d.p.i.	B236-Up/SC2-Up	positive regulation of calcium ion transport into cytosol (GO:0010524)	3/89	34/14937	0.016	CXCL11/CXCL10/CXCL9
Hilum	5 d.p.i.	B236-Up/SC2-Up	positive regulation of release of sequestered calcium ion into cytosol (GO:0051281)	3/89	34/14937	0.016	CXCL11/CXCL10/CXCL9
Hilum	5 d.p.i.	B236-Up/SC2-Up	neutrophil migration (GO:1990266)	4/89	77/14937	0.017	CXCL11/CXCL10/CCL5/CXCL9
Hilum	5 d.p.i.	B236-Up/SC2-Up	cellular response to virus (GO:0098586)	3/89	35/14937	0.017	CXCL10/CCL5/IL6
Hilum	5 d.p.i.	B236-Up/SC2-Up	positive regulation of lymphocyte activation (GO:0051251)	3/89	35/14937	0.017	IL12B/IL6/CLEC7A
Hilum	5 d.p.i.	B236-Up/SC2-Up	response to type I interferon (GO:0034340)	2/89	9/14937	0.017	MX1/ISG15
Hilum	5 d.p.i.	B236-Up/SC2-Up	T-helper 1 type immune response (GO:0042088)	2/89	9/14937	0.017	IL12B/IL18BP
Hilum	5 d.p.i.	B236-Up/SC2-Up	positive regulation of innate immune response (GO:0045089)	3/89	36/14937	0.018	EREG/CCL5/ZBP1
Hilum	5 d.p.i.	B236-Up/SC2-Up	positive regulation of signaling receptor activity (GO:2000273)	3/89	37/14937	0.019	IL10/EREG/AREG
Hilum	5 d.p.i.	B236-Up/SC2-Up	positive regulation of response to external stimulus (GO:0032103)	5/89	139/14937	0.020	EREG/CCL5/IL12B/ZBP1/ACOD1
Hilum	5 d.p.i.	B236-Up/SC2-Up	negative regulation of innate immune response (GO:0045824)	3/89	38/14937	0.020	ISG15/USP18/ACOD1
Hilum	5 d.p.i.	B236-Up/SC2-Up	regulation of T-helper 17 type immune response (GO:2000316)	2/89	10/14937	0.020	IL12B/CLEC7A
Hilum	5 d.p.i.	B236-Up/SC2-Up	negative regulation of protein secretion (GO:0050709)	3/89	39/14937	0.021	IL12B/RSAD2/DRD4
Hilum	5 d.p.i.	B236-Up/SC2-Up	negative regulation of secretion by cell (GO:1903531)	3/89	39/14937	0.021	IL12B/RSAD2/DRD4
Hilum	5 d.p.i.	B236-Up/SC2-Up	negative regulation of interleukin-17 production (GO:0032700)	2/89	11/14937	0.022	IL12B/IL36RN
Hilum	5 d.p.i.	B236-Up/SC2-Up	positive regulation of epidermal growth factor-activated receptor activity (GO:0045741)	2/89	11/14937	0.022	EREG/AREG
Hilum	5 d.p.i.	B236-Up/SC2-Up	positive regulation of keratinocyte proliferation (GO:0010838)	2/89	11/14937	0.022	AREG/TGM1
Hilum	5 d.p.i.	B236-Up/SC2-Up	regulation of T-helper 2 cell cytokine production (GO:2000551)	2/89	11/14937	0.022	RSAD2/IL6
Hilum	5 d.p.i.	B236-Up/SC2-Up	response to corticosteroid (GO:0031960)	2/89	11/14937	0.022	IL10/IL6
Hilum	5 d.p.i.	B236-Up/SC2-Up	T cell chemotaxis (GO:0010818)	2/89	11/14937	0.022	CXCL11/CXCL10
Hilum	5 d.p.i.	B236-Up/SC2-Up	external encapsulating structure organization (GO:0045229)	6/89	217/14937	0.022	SPP1/MMP10/FGA/MMP13/MMP25/TGM1
Hilum	5 d.p.i.	B236-Up/SC2-Up	positive regulation of protein tyrosine kinase activity (GO:0061098)	3/89	42/14937	0.023	EREG/AREG/LRP8
Hilum	5 d.p.i.	B236-Up/SC2-Up	translesion synthesis (GO:0019985)	3/89	42/14937	0.023	ISG15/PCLAF/UBE2L6
Hilum	5 d.p.i.	B236-Up/SC2-Up	response to cytokine (GO:0034097)	5/89	150/14937	0.023	MX1/ISG15/UBD/IL18BP/CHI3L1
Hilum	5 d.p.i.	B236-Up/SC2-Up	DNA synthesis involved in DNA repair (GO:0000731)	3/89	43/14937	0.024	ISG15/PCLAF/UBE2L6
Hilum	5 d.p.i.	B236-Up/SC2-Up	negative regulation of B cell proliferation (GO:0030889)	2/89	12/14937	0.025	IL10/CTLA4
Hilum	5 d.p.i.	B236-Up/SC2-Up	positive regulation of T-helper 17 type immune response (GO:2000318)	2/89	12/14937	0.025	IL12B/CLEC7A
Hilum	5 d.p.i.	B236-Up/SC2-Up	thyroid hormone generation (GO:0006590)	2/89	12/14937	0.025	DIO2/CTSK
Hilum	5 d.p.i.	B236-Up/SC2-Up	lymphocyte chemotaxis (GO:0048247)	3/89	44/14937	0.025	CXCL11/CXCL10/CCL5
Hilum	5 d.p.i.	B236-Up/SC2-Up	positive regulation of response to biotic stimulus (GO:0002833)	3/89	45/14937	0.026	EREG/CCL5/ACOD1
Hilum	5 d.p.i.	B236-Up/SC2-Up	regulation of receptor signaling pathway via JAK-STAT (GO:0046425)	3/89	45/14937	0.026	IL10/CCL5/IL6
Hilum	5 d.p.i.	B236-Up/SC2-Up	postreplication repair (GO:0006301)	3/89	46/14937	0.027	ISG15/PCLAF/UBE2L6
Hilum	5 d.p.i.	B236-Up/SC2-Up	antifungal innate immune response (GO:0061760)	2/89	13/14937	0.027	CLEC4E/CLEC7A
Hilum	5 d.p.i.	B236-Up/SC2-Up	positive regulation of adaptive immune response based on somatic recombination of immune receptors built from immunoglobulin superfamily domains (GO:0002824)	2/89	13/14937	0.027	IL12B/CLEC7A
Hilum	5 d.p.i.	B236-Up/SC2-Up	positive regulation of cell-cell adhesion (GO:0022409)	3/89	47/14937	0.028	IL10/CCL5/FGA
Hilum	5 d.p.i.	B236-Up/SC2-Up	regulation of T cell activation (GO:0050863)	3/89	47/14937	0.028	CCL5/TIGIT/CD2
Hilum	5 d.p.i.	B236-Up/SC2-Up	positive regulation of defense response (GO:0031349)	4/89	98/14937	0.028	EREG/CCL5/IL12B/ZBP1
Hilum	5 d.p.i.	B236-Up/SC2-Up	antiviral innate immune response (GO:0140374)	2/89	14/14937	0.029	MX1/CXCL10
Hilum	5 d.p.i.	B236-Up/SC2-Up	negative regulation of interleukin-12 production (GO:0032695)	2/89	14/14937	0.029	IL10/TIGIT
Hilum	5 d.p.i.	B236-Up/SC2-Up	negative regulation of T cell differentiation (GO:0045581)	2/89	14/14937	0.029	LAG3/CTLA4
Hilum	5 d.p.i.	B236-Up/SC2-Up	positive regulation of lymphocyte migration (GO:2000403)	2/89	14/14937	0.029	CXCL10/CCL5
Hilum	5 d.p.i.	B236-Up/SC2-Up	positive regulation of type 2 immune response (GO:0002830)	2/89	14/14937	0.029	RSAD2/IL6
Hilum	5 d.p.i.	B236-Up/SC2-Up	T-helper cell differentiation (GO:0042093)	2/89	14/14937	0.029	IL12B/IL6
Hilum	5 d.p.i.	B236-Up/SC2-Up	blood circulation (GO:0008015)	3/89	51/14937	0.032	CXCL10/HTR7/C3AR1
Hilum	5 d.p.i.	B236-Up/SC2-Up	positive regulation of heterotypic cell-cell adhesion (GO:0034116)	2/89	15/14937	0.032	IL10/FGA
Hilum	5 d.p.i.	B236-Up/SC2-Up	regulation of lymphocyte activation (GO:0051249)	2/89	15/14937	0.032	CCL5/CLEC7A
Hilum	5 d.p.i.	B236-Up/SC2-Up	regulation of T cell chemotaxis (GO:0010819)	2/89	15/14937	0.032	CXCL10/CCL5
Hilum	5 d.p.i.	B236-Up/SC2-Up	regulation of release of sequestered calcium ion into cytosol (GO:0051279)	3/89	52/14937	0.033	CXCL11/CXCL10/CXCL9
Hilum	5 d.p.i.	B236-Up/SC2-Up	negative regulation of type I interferon-mediated signaling pathway (GO:0060339)	2/89	16/14937	0.036	ISG15/USP18
Hilum	5 d.p.i.	B236-Up/SC2-Up	regulation of interleukin-1 production (GO:0032652)	2/89	16/14937	0.036	IL10/ORM1
Hilum	5 d.p.i.	B236-Up/SC2-Up	positive regulation of leukocyte chemotaxis (GO:0002690)	3/89	54/14937	0.036	CXCL10/CCL5/IL6
Hilum	5 d.p.i.	B236-Up/SC2-Up	response to tumor necrosis factor (GO:0034612)	4/89	110/14937	0.037	CCL5/UBD/ACOD1/CHI3L1
Hilum	5 d.p.i.	B236-Up/SC2-Up	regulation of immune response (GO:0050776)	5/89	179/14937	0.038	IRF7/LAG3/PDCD1/RSAD2/LRP8
Hilum	5 d.p.i.	B236-Up/SC2-Up	positive regulation of multicellular organismal process (GO:0051240)	7/89	345/14937	0.038	IL10/EREG/IL12B/DIO2/IL6/FGA/PLAC8
Hilum	5 d.p.i.	B236-Up/SC2-Up	negative regulation of chemokine production (GO:0032682)	2/89	17/14937	0.038	IL10/IL6
Hilum	5 d.p.i.	B236-Up/SC2-Up	positive regulation of cytokine production involved in inflammatory response (GO:1900017)	2/89	17/14937	0.038	IL6/CLEC7A
Hilum	5 d.p.i.	B236-Up/SC2-Up	positive regulation of interleukin-1 beta production (GO:0032731)	3/89	56/14937	0.038	IL6/ORM1/CLEC7A
Hilum	5 d.p.i.	B236-Up/SC2-Up	T cell migration (GO:0072678)	2/89	18/14937	0.042	CXCL11/CXCL10
Hilum	5 d.p.i.	B236-Up/SC2-Up	positive regulation of tyrosine phosphorylation of STAT protein (GO:0042531)	3/89	59/14937	0.044	CCL5/IL12B/IL6
Hilum	5 d.p.i.	B236-Up/SC2-Up	response to organic cyclic compound (GO:0014070)	3/89	60/14937	0.045	CCL5/SPP1/DRD4
Hilum	5 d.p.i.	B236-Up/SC2-Up	regulation of cell population proliferation (GO:0042127)	11/89	764/14937	0.045	CXCL11/IFIT3/IL10/CXCL10/EREG/AREG/CXCL9/IL6/GKN2/TTK/CLEC7A
Hilum	5 d.p.i.	B236-Up/SC2-Up	folic acid metabolic process (GO:0046655)	2/89	19/14937	0.045	MTHFD2/SHMT1
Hilum	5 d.p.i.	B236-Up/SC2-Up	positive regulation of leukocyte activation (GO:0002696)	2/89	19/14937	0.045	CD2/CLEC7A
Hilum	5 d.p.i.	B236-Up/SC2-Up	positive regulation of monocyte chemotaxis (GO:0090026)	2/89	19/14937	0.045	CXCL10/CCL5
Hilum	5 d.p.i.	B236-Up/SC2-Up	pyroptosis (GO:0070269)	2/89	19/14937	0.045	ZBP1/GSDMA
Hilum	5 d.p.i.	B236-Up/SC2-Up	pattern recognition receptor signaling pathway (GO:0002221)	3/89	61/14937	0.045	CTSK/FGA/CLEC4E
Hilum	5 d.p.i.	B236-Up/SC2-Up	positive regulation of interleukin-1 production (GO:0032732)	3/89	62/14937	0.047	IL6/ORM1/CLEC7A
Hilum	5 d.p.i.	B236-Up/SC2-Up	adaptive immune response based on somatic recombination of immune receptors built from immunoglobulin superfamily domains (GO:0002460)	2/89	20/14937	0.047	IL12B/IL18BP
Hilum	5 d.p.i.	B236-Up/SC2-Up	folic acid-containing compound metabolic process (GO:0006760)	2/89	20/14937	0.047	MTHFD2/SHMT1
Hilum	5 d.p.i.	B236-Up/SC2-Up	positive regulation of hormone secretion (GO:0046887)	2/89	20/14937	0.047	SPP1/FGA
Hilum	5 d.p.i.	B236-Up/SC2-Up	regulation of T cell migration (GO:2000404)	2/89	20/14937	0.047	CXCL10/CCL5
Hilum	5 d.p.i.	B236-Up/SC2-Up	antimicrobial humoral immune response mediated by antimicrobial peptide (GO:0061844)	3/89	64/14937	0.050	CXCL11/CXCL10/CXCL9
Hilum	5 d.p.i.	B236-Up/SC2-Up	platelet degranulation (GO:0002576)	4/89	125/14937	0.050	LGALS3BP/FGA/CTSW/ORM1
Hilum	5 d.p.i.	B236-Down/SC2-notDown	extracellular structure organization (GO:0043062)	11/73	216/14937	<0.0001	COL1A1/ADAMTS15/ADAMTS7/COL16A1/SERPINE1/COL6A2/MFAP5/ADAMTSL2/MMP2/LAMA1/COL5A1
Hilum	5 d.p.i.	B236-Down/SC2-notDown	external encapsulating structure organization (GO:0045229)	11/73	217/14937	<0.0001	COL1A1/ADAMTS15/ADAMTS7/COL16A1/SERPINE1/COL6A2/MFAP5/ADAMTSL2/MMP2/LAMA1/COL5A1
Hilum	5 d.p.i.	B236-Down/SC2-notDown	extracellular matrix organization (GO:0030198)	11/73	300/14937	<0.0001	COL1A1/ADAMTS15/ADAMTS7/COL16A1/SERPINE1/COL6A2/MFAP5/ADAMTSL2/MMP2/LAMA1/COL5A1
Hilum	5 d.p.i.	B236-Down/SC2-notDown	positive regulation of cell differentiation (GO:0045597)	8/73	258/14937	0.0068	LTF/CCN4/SNAI1/COL1A1/SRF/TGFB1I1/CCN2/PKDCC
Hilum	5 d.p.i.	B236-Down/SC2-notDown	response to UV-A (GO:0070141)	3/73	14/14937	0.0068	EGFR/CCND1/MMP2
Hilum	5 d.p.i.	B236-Down/SC2-notDown	negative regulation of transmembrane receptor protein serine/threonine kinase signaling pathway (GO:0090101)	5/73	108/14937	0.026	PEG10/FST/CCN3/TGFB1I1/ADAMTSL2
Hilum	5 d.p.i.	B236-Down/SC2-notDown	supramolecular fiber organization (GO:0097435)	8/73	351/14937	0.038	LTF/COL1A1/STMN2/TPM2/COL16A1/RAC3/COL6A2/COL5A1
Hilum	5 d.p.i.	B236-Down/SC2-notDown	smooth muscle cell migration (GO:0014909)	2/73	7/14937	0.048	CCN3/PLAT
Hilum	5 d.p.i.	B236-Down/SC2-notDown	activation of phospholipase C activity (GO:0007202)	3/73	32/14937	0.048	EGFR/NTRK2/LPAR1
Hilum	5 d.p.i.	B236-notUp/SC2-Up	double-strand break repair via homologous recombination (GO:0000724)	6/90	97/14937	0.011	MMS22L/GINS4/PALB2/TONSL/CDC7/FEN1
Hilum	5 d.p.i.	B236-notUp/SC2-Up	negative regulation of endopeptidase activity (GO:0010951)	5/90	63/14937	0.011	SERPIND1/TIMP1/SERPINB2/LTF/SERPINB5
Hilum	5 d.p.i.	B236-notUp/SC2-Up	tRNA export from nucleus (GO:0006409)	4/90	34/14937	0.011	AAAS/RAN/NOL6/NUP37
Hilum	5 d.p.i.	B236-notUp/SC2-Up	tRNA-containing ribonucleoprotein complex export from nucleus (GO:0071431)	4/90	34/14937	0.011	AAAS/RAN/NOL6/NUP37
Hilum	5 d.p.i.	B236-notUp/SC2-Up	tRNA transport (GO:0051031)	4/90	37/14937	0.012	AAAS/RAN/NOL6/NUP37
Hilum	5 d.p.i.	B236-notUp/SC2-Up	ncRNA export from nucleus (GO:0097064)	4/90	38/14937	0.012	AAAS/RAN/NOL6/NUP37
Periphery	2 d.p.i.	B236-Up/SC2-Up	defense response to virus (GO:0051607)	25/91	133/14937	<0.0001	ISG15/IFIT3/IRF7/MX1/IFIT2/RTP4/RSAD2/IFI44L/CXCL10/SLFN11/BST2/DDX58/OAS3/OAS2/EIF2AK2/ZBP1/STAT1/AICDA/STAT2/IFIH1/NLRC5/ACOD1/RNASE6/SAMHD1/MLKL
Periphery	2 d.p.i.	B236-Up/SC2-Up	defense response to symbiont (GO:0140546)	24/91	124/14937	<0.0001	ISG15/IFIT3/IRF7/MX1/IFIT2/RTP4/RSAD2/IFI44L/SLFN11/BST2/DDX58/OAS3/OAS2/EIF2AK2/ZBP1/STAT1/AICDA/STAT2/IFIH1/NLRC5/ACOD1/RNASE6/SAMHD1/MLKL
Periphery	2 d.p.i.	B236-Up/SC2-Up	cellular response to type I interferon (GO:0071357)	17/91	65/14937	<0.0001	ISG15/IFIT3/IRF7/MX1/IFIT2/RSAD2/BST2/IFI35/OAS3/OAS2/IRF9/STAT1/STAT2/PSMB8/ADAR/XAF1/SAMHD1
Periphery	2 d.p.i.	B236-Up/SC2-Up	type I interferon signaling pathway (GO:0060337)	17/91	65/14937	<0.0001	ISG15/IFIT3/IRF7/MX1/IFIT2/RSAD2/BST2/IFI35/OAS3/OAS2/IRF9/STAT1/STAT2/PSMB8/ADAR/XAF1/SAMHD1
Periphery	2 d.p.i.	B236-Up/SC2-Up	cytokine-mediated signaling pathway (GO:0019221)	32/91	621/14937	<0.0001	ISG15/IFIT3/IRF7/MX1/IFIT2/RSAD2/CXCL10/CXCL11/BST2/IFI35/OAS3/OAS2/IRF9/STAT1/STAT2/PSMB8/CXCL9/IL15RA/CCL5/PSMB9/TRIM21/IL18BP/ADAR/PSMB10/B2M/XAF1/SAMHD1/IFNG/PSME1/SOCS1/IL36RN/TNF
Periphery	2 d.p.i.	B236-Up/SC2-Up	negative regulation of innate immune response (GO:0045824)	11/91	38/14937	<0.0001	ISG15/USP18/OAS3/DHX58/STAT2/NMI/TRIM21/NLRC5/ACOD1/SAMHD1/TRAFD1
Periphery	2 d.p.i.	B236-Up/SC2-Up	negative regulation of viral process (GO:0048525)	12/91	70/14937	<0.0001	ISG15/MX1/RSAD2/BST2/OAS3/OAS2/EIF2AK2/STAT1/IFIH1/CCL5/TRIM21/TNF
Periphery	2 d.p.i.	B236-Up/SC2-Up	negative regulation of viral genome replication (GO:0045071)	11/91	54/14937	<0.0001	ISG15/MX1/RSAD2/BST2/OAS3/OAS2/EIF2AK2/AICDA/IFIH1/CCL5/TNF
Periphery	2 d.p.i.	B236-Up/SC2-Up	regulation of type I interferon production (GO:0032479)	12/91	89/14937	<0.0001	ISG15/IRF7/UBE2L6/DDX58/ZBP1/DHX58/IFIH1/UBA7/TRIM21/NLRC5/TREX1/ACOD1
Periphery	2 d.p.i.	B236-Up/SC2-Up	regulation of viral genome replication (GO:0045069)	11/91	67/14937	<0.0001	ISG15/MX1/RSAD2/BST2/OAS3/OAS2/EIF2AK2/IFIH1/CCL5/ADAR/TNF
Periphery	2 d.p.i.	B236-Up/SC2-Up	regulation of innate immune response (GO:0045088)	10/91	64/14937	<0.0001	USP18/IFI35/DHX58/PARP9/NMI/CCL5/TRIM21/ACOD1/SAMHD1/TRAFD1
Periphery	2 d.p.i.	B236-Up/SC2-Up	negative regulation of type I interferon production (GO:0032480)	8/91	43/14937	<0.0001	ISG15/UBE2L6/DDX58/DHX58/IFIH1/UBA7/NLRC5/ACOD1
Periphery	2 d.p.i.	B236-Up/SC2-Up	negative regulation of type I interferon-mediated signaling pathway (GO:0060339)	6/91	16/14937	<0.0001	ISG15/USP18/OAS3/STAT2/NLRC5/SAMHD1
Periphery	2 d.p.i.	B236-Up/SC2-Up	innate immune response (GO:0045087)	15/91	302/14937	<0.0001	ISG15/IRF7/MX1/CXCL10/BST2/DDX58/DHX58/UBD/IFIH1/TRIM21/NLRC5/ADAR/RNASE6/CFB/B2M
Periphery	2 d.p.i.	B236-Up/SC2-Up	regulation of type I interferon-mediated signaling pathway (GO:0060338)	7/91	30/14937	<0.0001	ISG15/USP18/OAS3/ZBP1/STAT2/NLRC5/SAMHD1
Periphery	2 d.p.i.	B236-Up/SC2-Up	positive regulation of type I interferon production (GO:0032481)	9/91	77/14937	<0.0001	ISG15/IRF7/DDX58/OAS3/OAS2/ZBP1/STAT1/DHX58/IFIH1
Periphery	2 d.p.i.	B236-Up/SC2-Up	negative regulation of cytokine-mediated signaling pathway (GO:0001960)	8/91	55/14937	<0.0001	ISG15/USP18/OAS3/PARP14/STAT2/NLRC5/SAMHD1/IL36RN
Periphery	2 d.p.i.	B236-Up/SC2-Up	positive regulation of interferon-beta production (GO:0032728)	7/91	36/14937	<0.0001	ISG15/IRF7/DDX58/OAS3/OAS2/DHX58/IFIH1
Periphery	2 d.p.i.	B236-Up/SC2-Up	cellular response to interferon-gamma (GO:0071346)	10/91	121/14937	<0.0001	IRF7/OAS3/OAS2/IRF9/STAT1/CCL5/TRIM21/ACOD1/B2M/IFNG
Periphery	2 d.p.i.	B236-Up/SC2-Up	regulation of interferon-gamma-mediated signaling pathway (GO:0060334)	6/91	23/14937	<0.0001	PARP14/STAT1/PARP9/NLRC5/IFNG/SOCS1
Periphery	2 d.p.i.	B236-Up/SC2-Up	interferon-gamma-mediated signaling pathway (GO:0060333)	8/91	68/14937	<0.0001	IRF7/OAS3/OAS2/IRF9/STAT1/TRIM21/B2M/IFNG
Periphery	2 d.p.i.	B236-Up/SC2-Up	negative regulation of cytokine production (GO:0001818)	11/91	182/14937	<0.0001	ISG15/UBE2L6/DDX58/DHX58/IFIH1/UBA7/NLRC5/ACOD1/IFNG/IL36RN/TNF
Periphery	2 d.p.i.	B236-Up/SC2-Up	antigen processing and presentation of exogenous peptide antigen via MHC class I, TAP-dependent (GO:0002479)	8/91	73/14937	<0.0001	TAP1/PSMB8/PSMB9/TAP2/PSMB10/TAPBP/B2M/PSME1
Periphery	2 d.p.i.	B236-Up/SC2-Up	regulation of interferon-beta production (GO:0032648)	7/91	49/14937	<0.0001	ISG15/IRF7/DDX58/OAS3/OAS2/DHX58/IFIH1
Periphery	2 d.p.i.	B236-Up/SC2-Up	antigen processing and presentation of exogenous peptide antigen via MHC class I (GO:0042590)	8/91	78/14937	<0.0001	TAP1/PSMB8/PSMB9/TAP2/PSMB10/TAPBP/B2M/PSME1
Periphery	2 d.p.i.	B236-Up/SC2-Up	regulation of cytokine production (GO:0001817)	10/91	150/14937	<0.0001	ISG15/IRF7/DDX58/EIF2AK2/ZBP1/IFIH1/TRIM21/TREX1/IFNG/TNF
Periphery	2 d.p.i.	B236-Up/SC2-Up	response to cytokine (GO:0034097)	10/91	150/14937	<0.0001	ISG15/MX1/BST2/EIF2AK2/STAT1/UBD/TRIM21/IL18BP/ADAR/XAF1
Periphery	2 d.p.i.	B236-Up/SC2-Up	positive regulation of response to external stimulus (GO:0032103)	9/91	139/14937	<0.0001	IFI35/DDX60/ZBP1/DHX58/NMI/CCL5/ACOD1/IFNG/TNF
Periphery	2 d.p.i.	B236-Up/SC2-Up	cytoplasmic pattern recognition receptor signaling pathway in response to virus (GO:0039528)	4/91	10/14937	<0.0001	IRF7/DDX58/OAS3/IFIH1
Periphery	2 d.p.i.	B236-Up/SC2-Up	positive regulation of response to biotic stimulus (GO:0002833)	6/91	45/14937	<0.0001	IFI35/DDX60/DHX58/NMI/CCL5/ACOD1
Periphery	2 d.p.i.	B236-Up/SC2-Up	regulation of cytokine-mediated signaling pathway (GO:0001959)	7/91	74/14937	<0.0001	USP18/ZBP1/STAT1/IFNG/SOCS1/IL36RN/TNF
Periphery	2 d.p.i.	B236-Up/SC2-Up	response to interferon-beta (GO:0035456)	5/91	28/14937	<0.0001	BST2/MNDA/STAT1/ACOD1/XAF1
Periphery	2 d.p.i.	B236-Up/SC2-Up	negative regulation of response to biotic stimulus (GO:0002832)	5/91	31/14937	<0.0001	DHX58/NMI/TRIM21/ACOD1/TRAFD1
Periphery	2 d.p.i.	B236-Up/SC2-Up	regulation of response to interferon-gamma (GO:0060330)	4/91	14/14937	<0.0001	STAT1/PARP9/IFNG/SOCS1
Periphery	2 d.p.i.	B236-Up/SC2-Up	positive regulation of innate immune response (GO:0045089)	5/91	36/14937	<0.0001	IFI35/ZBP1/NMI/CCL5/NLRC5
Periphery	2 d.p.i.	B236-Up/SC2-Up	regulation of tyrosine phosphorylation of STAT protein (GO:0042509)	6/91	68/14937	0.00011	PARP14/PARP9/CCL5/IFNG/SOCS1/TNF
Periphery	2 d.p.i.	B236-Up/SC2-Up	ISG15-protein conjugation (GO:0032020)	3/91	6/14937	0.00013	ISG15/UBE2L6/UBA7
Periphery	2 d.p.i.	B236-Up/SC2-Up	vesicle fusion with endoplasmic reticulum-Golgi intermediate compartment (ERGIC) membrane (GO:1990668)	3/91	6/14937	0.00013	TAP1/TAP2/TAPBP
Periphery	2 d.p.i.	B236-Up/SC2-Up	regulation of inflammatory response (GO:0050727)	9/91	206/14937	0.00013	USP18/IFI35/ZBP1/NMI/TNFAIP6/CCL5/ACOD1/IFNG/TNF
Periphery	2 d.p.i.	B236-Up/SC2-Up	positive regulation of interferon-alpha production (GO:0032727)	4/91	20/14937	0.00016	IRF7/DDX58/STAT1/IFIH1
Periphery	2 d.p.i.	B236-Up/SC2-Up	cellular response to lipopolysaccharide (GO:0071222)	7/91	120/14937	0.00023	CXCL10/CXCL11/CXCL9/CCL5/ACOD1/IL36RN/TNF
Periphery	2 d.p.i.	B236-Up/SC2-Up	response to interferon-gamma (GO:0034341)	6/91	80/14937	0.00024	BST2/STAT1/UBD/CCL5/TRIM21/ACOD1
Periphery	2 d.p.i.	B236-Up/SC2-Up	inflammatory response (GO:0006954)	9/91	230/14937	0.00028	CXCL10/CXCL11/SIGLEC1/CXCL9/TNFAIP6/CCL5/IFNG/IL36RN/TNF
Periphery	2 d.p.i.	B236-Up/SC2-Up	antigen processing and presentation of endogenous peptide antigen via MHC class I (GO:0019885)	3/91	8/14937	0.00030	TAP1/TAP2/B2M
Periphery	2 d.p.i.	B236-Up/SC2-Up	negative regulation of defense response (GO:0031348)	6/91	85/14937	0.00032	DHX58/NMI/TNFAIP6/TRIM21/ACOD1/TRAFD1
Periphery	2 d.p.i.	B236-Up/SC2-Up	receptor signaling pathway via STAT (GO:0097696)	4/91	25/14937	0.00035	STAT1/STAT2/NMI/IFNG
Periphery	2 d.p.i.	B236-Up/SC2-Up	regulation of interferon-alpha production (GO:0032647)	4/91	25/14937	0.00035	IRF7/DDX58/STAT1/IFIH1
Periphery	2 d.p.i.	B236-Up/SC2-Up	protein polyubiquitination (GO:0000209)	10/91	314/14937	0.00048	HERC6/UBE2L6/DTX3L/PSMB8/PSMB9/TRIM21/RNF213/PSMB10/RNF114/PSME1
Periphery	2 d.p.i.	B236-Up/SC2-Up	positive regulation of defense response to virus by host (GO:0002230)	4/91	28/14937	0.00052	DDX58/DTX3L/STAT1/PARP9
Periphery	2 d.p.i.	B236-Up/SC2-Up	cellular response to tumor necrosis factor (GO:0071356)	8/91	194/14937	0.00052	STAT1/PSMB8/CCL5/PSMB9/PSMB10/ACOD1/PSME1/TNF
Periphery	2 d.p.i.	B236-Up/SC2-Up	positive regulation of tyrosine phosphorylation of STAT protein (GO:0042531)	5/91	59/14937	0.00062	PARP14/PARP9/CCL5/IFNG/TNF
Periphery	2 d.p.i.	B236-Up/SC2-Up	positive regulation of defense response (GO:0031349)	6/91	98/14937	0.00062	IFI35/ZBP1/NMI/CCL5/IFNG/TNF
Periphery	2 d.p.i.	B236-Up/SC2-Up	receptor signaling pathway via JAK-STAT (GO:0007259)	4/91	31/14937	0.00074	STAT1/STAT2/NMI/IFNG
Periphery	2 d.p.i.	B236-Up/SC2-Up	positive regulation of cytokine production (GO:0001819)	10/91	335/14937	0.00074	ISG15/IRF7/DDX58/EIF2AK2/ZBP1/DHX58/IFIH1/CYP1B1/IFNG/TNF
Periphery	2 d.p.i.	B236-Up/SC2-Up	antigen processing and presentation of peptide antigen via MHC class I (GO:0002474)	4/91	33/14937	0.00091	TAP1/TAP2/TAPBP/B2M
Periphery	2 d.p.i.	B236-Up/SC2-Up	protein mono-ADP-ribosylation (GO:0140289)	3/91	12/14937	0.00091	PARP12/PARP14/PARP9
Periphery	2 d.p.i.	B236-Up/SC2-Up	cellular response to virus (GO:0098586)	4/91	35/14937	0.0011	CXCL10/DDX58/IFIH1/CCL5
Periphery	2 d.p.i.	B236-Up/SC2-Up	macrophage activation involved in immune response (GO:0002281)	3/91	13/14937	0.0011	IFI35/NMI/IFNG
Periphery	2 d.p.i.	B236-Up/SC2-Up	macrophage activation (GO:0042116)	4/91	36/14937	0.0012	IFI35/NMI/IFNG/TNF
Periphery	2 d.p.i.	B236-Up/SC2-Up	positive regulation of cytokine-mediated signaling pathway (GO:0001961)	4/91	36/14937	0.0012	PARP14/ZBP1/PARP9/NLRC5
Periphery	2 d.p.i.	B236-Up/SC2-Up	regulation of defense response to virus by host (GO:0050691)	4/91	36/14937	0.0012	DDX58/DTX3L/STAT1/PARP9
Periphery	2 d.p.i.	B236-Up/SC2-Up	regulation of hematopoietic stem cell differentiation (GO:1902036)	5/91	71/14937	0.0013	EIF2AK2/PSMB8/PSMB9/PSMB10/PSME1
Periphery	2 d.p.i.	B236-Up/SC2-Up	tumor necrosis factor-mediated signaling pathway (GO:0033209)	6/91	116/14937	0.0013	STAT1/PSMB8/PSMB9/PSMB10/PSME1/TNF
Periphery	2 d.p.i.	B236-Up/SC2-Up	antigen processing and presentation of endogenous peptide antigen (GO:0002483)	3/91	14/14937	0.0013	TAP1/TAP2/B2M
Periphery	2 d.p.i.	B236-Up/SC2-Up	antiviral innate immune response (GO:0140374)	3/91	14/14937	0.0013	MX1/CXCL10/DDX58
Periphery	2 d.p.i.	B236-Up/SC2-Up	protein ubiquitination (GO:0016567)	12/91	525/14937	0.0013	ISG15/HERC6/UBE2L6/DTX3L/PSMB8/UBD/PSMB9/TRIM21/RNF213/PSMB10/RNF114/PSME1
Periphery	2 d.p.i.	B236-Up/SC2-Up	negative regulation of response to external stimulus (GO:0032102)	6/91	118/14937	0.0014	DHX58/NMI/TNFAIP6/TRIM21/ACOD1/TRAFD1
Periphery	2 d.p.i.	B236-Up/SC2-Up	positive regulation of immune response (GO:0050778)	5/91	75/14937	0.0015	RSAD2/IFI35/NMI/CCL5/IFNG
Periphery	2 d.p.i.	B236-Up/SC2-Up	regulation of hematopoietic progenitor cell differentiation (GO:1901532)	5/91	75/14937	0.0015	EIF2AK2/PSMB8/PSMB9/PSMB10/PSME1
Periphery	2 d.p.i.	B236-Up/SC2-Up	interleukin-27-mediated signaling pathway (GO:0070106)	3/91	15/14937	0.0015	MX1/OAS2/STAT1
Periphery	2 d.p.i.	B236-Up/SC2-Up	positive regulation of tumor necrosis factor production (GO:0032760)	5/91	77/14937	0.0016	DDX58/OAS3/OAS2/IFIH1/IFNG
Periphery	2 d.p.i.	B236-Up/SC2-Up	positive regulation of tumor necrosis factor superfamily cytokine production (GO:1903557)	5/91	81/14937	0.0020	DDX58/OAS3/OAS2/IFIH1/IFNG
Periphery	2 d.p.i.	B236-Up/SC2-Up	regulation of receptor signaling pathway via JAK-STAT (GO:0046425)	4/91	45/14937	0.0024	CCL5/CYP1B1/SOCS1/TNF
Periphery	2 d.p.i.	B236-Up/SC2-Up	base conversion or substitution editing (GO:0016553)	3/91	18/14937	0.0025	APOBEC1/AICDA/ADAR
Periphery	2 d.p.i.	B236-Up/SC2-Up	response to interferon-alpha (GO:0035455)	3/91	18/14937	0.0025	BST2/EIF2AK2/ADAR
Periphery	2 d.p.i.	B236-Up/SC2-Up	positive regulation of response to stimulus (GO:0048584)	4/91	46/14937	0.0025	RSAD2/DDX58/IFIH1/B2M
Periphery	2 d.p.i.	B236-Up/SC2-Up	myeloid cell activation involved in immune response (GO:0002275)	3/91	19/14937	0.0028	IFI35/NMI/IFNG
Periphery	2 d.p.i.	B236-Up/SC2-Up	positive regulation of inflammatory response (GO:0050729)	5/91	89/14937	0.0029	IFI35/ZBP1/NMI/IFNG/TNF
Periphery	2 d.p.i.	B236-Up/SC2-Up	regulation of smooth muscle cell proliferation (GO:0048660)	4/91	49/14937	0.0031	STAT1/CCL5/IFNG/TNF
Periphery	2 d.p.i.	B236-Up/SC2-Up	regulation of stem cell differentiation (GO:2000736)	5/91	91/14937	0.0032	EIF2AK2/PSMB8/PSMB9/PSMB10/PSME1
Periphery	2 d.p.i.	B236-Up/SC2-Up	cellular response to interferon-beta (GO:0035458)	3/91	20/14937	0.0032	MNDA/STAT1/ACOD1
Periphery	2 d.p.i.	B236-Up/SC2-Up	negative regulation of mitotic cell cycle phase transition (GO:1901991)	5/91	92/14937	0.0033	SLFN11/PSMB8/PSMB9/PSMB10/PSME1
Periphery	2 d.p.i.	B236-Up/SC2-Up	regulation of cellular amine metabolic process (GO:0033238)	4/91	51/14937	0.0034	PSMB8/PSMB9/PSMB10/PSME1
Periphery	2 d.p.i.	B236-Up/SC2-Up	regulation of protein modification process (GO:0031399)	4/91	51/14937	0.0034	STAT2/WARS1/IFNG/SOCS1
Periphery	2 d.p.i.	B236-Up/SC2-Up	regulation of cell cycle phase transition (GO:1901987)	5/91	95/14937	0.0037	PSMB8/UBD/PSMB9/PSMB10/PSME1
Periphery	2 d.p.i.	B236-Up/SC2-Up	positive regulation of chemokine production (GO:0032722)	4/91	53/14937	0.0037	OAS3/EIF2AK2/IFNG/TNF
Periphery	2 d.p.i.	B236-Up/SC2-Up	positive regulation of NIK/NF-kappaB signaling (GO:1901224)	4/91	53/14937	0.0037	IFI35/EIF2AK2/NMI/TNF
Periphery	2 d.p.i.	B236-Up/SC2-Up	positive regulation of phagocytosis (GO:0050766)	4/91	53/14937	0.0037	IL15RA/C4A/IFNG/TNF
Periphery	2 d.p.i.	B236-Up/SC2-Up	ubiquitin-dependent protein catabolic process (GO:0006511)	9/91	354/14937	0.0037	UBE2L6/DTX3L/PSMB8/UBD/PSMB9/RNF213/PSMB10/RNF114/PSME1
Periphery	2 d.p.i.	B236-Up/SC2-Up	proteasomal ubiquitin-independent protein catabolic process (GO:0010499)	3/91	22/14937	0.0038	PSMB8/PSMB9/PSMB10
Periphery	2 d.p.i.	B236-Up/SC2-Up	regulation of response to cytokine stimulus (GO:0060759)	3/91	22/14937	0.0038	DDX58/PARP9/IFIH1
Periphery	2 d.p.i.	B236-Up/SC2-Up	regulation of cellular amino acid metabolic process (GO:0006521)	4/91	54/14937	0.0039	PSMB8/PSMB9/PSMB10/PSME1
Periphery	2 d.p.i.	B236-Up/SC2-Up	cellular response to nicotine (GO:0071316)	2/91	5/14937	0.0042	B2M/TNF
Periphery	2 d.p.i.	B236-Up/SC2-Up	negative regulation of heterochromatin assembly (GO:0031452)	2/91	5/14937	0.0042	APOBEC1/AICDA
Periphery	2 d.p.i.	B236-Up/SC2-Up	regulation of ribonuclease activity (GO:0060700)	2/91	5/14937	0.0042	OAS3/OAS2
Periphery	2 d.p.i.	B236-Up/SC2-Up	cellular response to interleukin-1 (GO:0071347)	6/91	155/14937	0.0042	PSMB8/CCL5/PSMB9/PSMB10/ACOD1/PSME1
Periphery	2 d.p.i.	B236-Up/SC2-Up	chemokine-mediated signaling pathway (GO:0070098)	4/91	56/14937	0.0042	CXCL10/CXCL11/CXCL9/CCL5
Periphery	2 d.p.i.	B236-Up/SC2-Up	negative regulation of cell cycle G2/M phase transition (GO:1902750)	4/91	57/14937	0.0045	PSMB8/PSMB9/PSMB10/PSME1
Periphery	2 d.p.i.	B236-Up/SC2-Up	cellular response to chemokine (GO:1990869)	4/91	60/14937	0.0054	CXCL10/CXCL11/CXCL9/CCL5
Periphery	2 d.p.i.	B236-Up/SC2-Up	detection of virus (GO:0009597)	2/91	6/14937	0.0059	DDX58/IFIH1
Periphery	2 d.p.i.	B236-Up/SC2-Up	regulation of nuclease activity (GO:0032069)	2/91	6/14937	0.0059	OAS3/OAS2
Periphery	2 d.p.i.	B236-Up/SC2-Up	regulation of vitamin D biosynthetic process (GO:0060556)	2/91	6/14937	0.0059	IFNG/TNF
Periphery	2 d.p.i.	B236-Up/SC2-Up	positive regulation of calcium ion transmembrane transport (GO:1904427)	3/91	27/14937	0.0062	CXCL10/CXCL11/CXCL9
Periphery	2 d.p.i.	B236-Up/SC2-Up	antimicrobial humoral immune response mediated by antimicrobial peptide (GO:0061844)	4/91	64/14937	0.0064	CXCL10/CXCL11/CXCL9/RNASE6
Periphery	2 d.p.i.	B236-Up/SC2-Up	pre-replicative complex assembly (GO:0036388)	4/91	64/14937	0.0064	PSMB8/PSMB9/PSMB10/PSME1
Periphery	2 d.p.i.	B236-Up/SC2-Up	regulation of cellular ketone metabolic process (GO:0010565)	4/91	64/14937	0.0064	PSMB8/PSMB9/PSMB10/PSME1
Periphery	2 d.p.i.	B236-Up/SC2-Up	cellular response to molecule of bacterial origin (GO:0071219)	5/91	115/14937	0.0070	CXCL10/CXCL11/CXCL9/ACOD1/IL36RN
Periphery	2 d.p.i.	B236-Up/SC2-Up	cellular response to cytokine stimulus (GO:0071345)	10/91	482/14937	0.0070	CXCL10/MNDA/STAT1/STAT2/CCL5/IL18BP/ACOD1/SOCS1/IL36RN/TNF
Periphery	2 d.p.i.	B236-Up/SC2-Up	negative regulation of G2/M transition of mitotic cell cycle (GO:0010972)	4/91	66/14937	0.0070	PSMB8/PSMB9/PSMB10/PSME1
Periphery	2 d.p.i.	B236-Up/SC2-Up	protein ADP-ribosylation (GO:0006471)	3/91	29/14937	0.0071	PARP12/PARP14/PARP9
Periphery	2 d.p.i.	B236-Up/SC2-Up	peptide transport (GO:0015833)	2/91	7/14937	0.0072	TAP1/TAP2
Periphery	2 d.p.i.	B236-Up/SC2-Up	positive regulation of lymphocyte apoptotic process (GO:0070230)	2/91	7/14937	0.0072	IDO1/CCL5
Periphery	2 d.p.i.	B236-Up/SC2-Up	positive regulation of type I interferon-mediated signaling pathway (GO:0060340)	2/91	7/14937	0.0072	ZBP1/NLRC5
Periphery	2 d.p.i.	B236-Up/SC2-Up	regulation of calcidiol 1-monooxygenase activity (GO:0060558)	2/91	7/14937	0.0072	IFNG/TNF
Periphery	2 d.p.i.	B236-Up/SC2-Up	regulation of MDA-5 signaling pathway (GO:0039533)	2/91	7/14937	0.0072	DDX60/DHX58
Periphery	2 d.p.i.	B236-Up/SC2-Up	RIG-I signaling pathway (GO:0039529)	2/91	7/14937	0.0072	DDX58/OAS3
Periphery	2 d.p.i.	B236-Up/SC2-Up	negative regulation of immune response (GO:0050777)	6/91	178/14937	0.0072	DHX58/NMI/TRIM21/GPR84/ACOD1/TRAFD1
Periphery	2 d.p.i.	B236-Up/SC2-Up	regulation of protein binding (GO:0043393)	5/91	118/14937	0.0072	IFIT2/MITD1/DTX3L/TRIM21/B2M
Periphery	2 d.p.i.	B236-Up/SC2-Up	positive regulation of mononuclear cell migration (GO:0071677)	3/91	31/14937	0.0080	CXCL10/CCL5/TNF
Periphery	2 d.p.i.	B236-Up/SC2-Up	neutrophil chemotaxis (GO:0030593)	4/91	70/14937	0.0080	CXCL10/CXCL11/CXCL9/CCL5
Periphery	2 d.p.i.	B236-Up/SC2-Up	cellular response to organic substance (GO:0071310)	5/91	123/14937	0.0084	CCL5/IL18BP/CYP1B1/IBSP/TNF
Periphery	2 d.p.i.	B236-Up/SC2-Up	positive regulation of immune effector process (GO:0002699)	3/91	32/14937	0.0085	DDX60/DHX58/IFNG
Periphery	2 d.p.i.	B236-Up/SC2-Up	positive regulation of receptor signaling pathway via STAT (GO:1904894)	3/91	32/14937	0.0085	CCL5/CYP1B1/TNF
Periphery	2 d.p.i.	B236-Up/SC2-Up	regulation of tumor necrosis factor production (GO:0032680)	5/91	124/14937	0.0085	DDX58/OAS3/OAS2/IFIH1/IFNG
Periphery	2 d.p.i.	B236-Up/SC2-Up	negative regulation of amyloid-beta clearance (GO:1900222)	2/91	8/14937	0.0086	IFNG/TNF
Periphery	2 d.p.i.	B236-Up/SC2-Up	positive regulation of steroid biosynthetic process (GO:0010893)	2/91	8/14937	0.0086	IFNG/TNF
Periphery	2 d.p.i.	B236-Up/SC2-Up	regulation of nitrogen compound metabolic process (GO:0051171)	2/91	8/14937	0.0086	IFNG/TNF
Periphery	2 d.p.i.	B236-Up/SC2-Up	regulation of protein ADP-ribosylation (GO:0010835)	2/91	8/14937	0.0086	WARS1/IFNG
Periphery	2 d.p.i.	B236-Up/SC2-Up	somatic hypermutation of immunoglobulin genes (GO:0016446)	2/91	8/14937	0.0086	AICDA/SAMHD1
Periphery	2 d.p.i.	B236-Up/SC2-Up	granulocyte chemotaxis (GO:0071621)	4/91	73/14937	0.0086	CXCL10/CXCL11/CXCL9/CCL5
Periphery	2 d.p.i.	B236-Up/SC2-Up	positive regulation of receptor signaling pathway via JAK-STAT (GO:0046427)	3/91	33/14937	0.0088	CCL5/CYP1B1/TNF
Periphery	2 d.p.i.	B236-Up/SC2-Up	NIK/NF-kappaB signaling (GO:0038061)	4/91	74/14937	0.0090	PSMB8/PSMB9/PSMB10/PSME1
Periphery	2 d.p.i.	B236-Up/SC2-Up	regulation of transcription from RNA polymerase II promoter in response to hypoxia (GO:0061418)	4/91	75/14937	0.0093	PSMB8/PSMB9/PSMB10/PSME1
Periphery	2 d.p.i.	B236-Up/SC2-Up	positive regulation of calcium ion transport into cytosol (GO:0010524)	3/91	34/14937	0.0093	CXCL10/CXCL11/CXCL9
Periphery	2 d.p.i.	B236-Up/SC2-Up	positive regulation of release of sequestered calcium ion into cytosol (GO:0051281)	3/91	34/14937	0.0093	CXCL10/CXCL11/CXCL9
Periphery	2 d.p.i.	B236-Up/SC2-Up	regulation of primary metabolic process (GO:0080090)	5/91	130/14937	0.0095	PSMB8/PSMB9/HELZ2/PSMB10/PSME1
Periphery	2 d.p.i.	B236-Up/SC2-Up	positive regulation of interleukin-6 production (GO:0032755)	4/91	76/14937	0.0095	DDX58/IFIH1/IFNG/TNF
Periphery	2 d.p.i.	B236-Up/SC2-Up	negative regulation of macromolecule metabolic process (GO:0010605)	6/91	194/14937	0.0095	APOBEC1/PARP14/AICDA/PARP9/IFNG/TNF
Periphery	2 d.p.i.	B236-Up/SC2-Up	protein deubiquitination (GO:0016579)	7/91	267/14937	0.0096	USP18/DDX58/PSMB8/IFIH1/PSMB9/PSMB10/PSME1
Periphery	2 d.p.i.	B236-Up/SC2-Up	neutrophil migration (GO:1990266)	4/91	77/14937	0.0098	CXCL10/CXCL11/CXCL9/CCL5
Periphery	2 d.p.i.	B236-Up/SC2-Up	positive regulation of chromatin binding (GO:0035563)	2/91	9/14937	0.010	DTX3L/PARP9
Periphery	2 d.p.i.	B236-Up/SC2-Up	response to type I interferon (GO:0034340)	2/91	9/14937	0.010	ISG15/MX1
Periphery	2 d.p.i.	B236-Up/SC2-Up	positive regulation of peptidyl-tyrosine phosphorylation (GO:0050731)	5/91	134/14937	0.010	PARP14/PARP9/CCL5/IFNG/TNF
Periphery	2 d.p.i.	B236-Up/SC2-Up	negative regulation of NF-kappaB transcription factor activity (GO:0032088)	4/91	79/14937	0.010	TRIM21/NLRC5/ACOD1/CYP1B1
Periphery	2 d.p.i.	B236-Up/SC2-Up	modification-dependent protein catabolic process (GO:0019941)	6/91	201/14937	0.011	ISG15/UBE2L6/DTX3L/UBD/RNF213/RNF114
Periphery	2 d.p.i.	B236-Up/SC2-Up	regulation of NIK/NF-kappaB signaling (GO:1901222)	4/91	80/14937	0.011	IFI35/EIF2AK2/NMI/TNF
Periphery	2 d.p.i.	B236-Up/SC2-Up	protein modification by small protein removal (GO:0070646)	7/91	276/14937	0.011	USP18/DDX58/PSMB8/IFIH1/PSMB9/PSMB10/PSME1
Periphery	2 d.p.i.	B236-Up/SC2-Up	myeloid dendritic cell differentiation (GO:0043011)	2/91	10/14937	0.012	UBD/BATF2
Periphery	2 d.p.i.	B236-Up/SC2-Up	negative regulation of tyrosine phosphorylation of STAT protein (GO:0042532)	2/91	10/14937	0.012	PARP14/SOCS1
Periphery	2 d.p.i.	B236-Up/SC2-Up	positive regulation of RIG-I signaling pathway (GO:1900246)	2/91	10/14937	0.012	DDX60/DHX58
Periphery	2 d.p.i.	B236-Up/SC2-Up	positive regulation of T cell apoptotic process (GO:0070234)	2/91	10/14937	0.012	IDO1/CCL5
Periphery	2 d.p.i.	B236-Up/SC2-Up	protein poly-ADP-ribosylation (GO:0070212)	2/91	10/14937	0.012	PARP14/PARP9
Periphery	2 d.p.i.	B236-Up/SC2-Up	regulation of defense response (GO:0031347)	4/91	83/14937	0.012	USP18/ZBP1/DHX58/SAMHD1
Periphery	2 d.p.i.	B236-Up/SC2-Up	anaphase-promoting complex-dependent catabolic process (GO:0031145)	4/91	84/14937	0.012	PSMB8/PSMB9/PSMB10/PSME1
Periphery	2 d.p.i.	B236-Up/SC2-Up	positive regulation of intracellular signal transduction (GO:1902533)	10/91	546/14937	0.013	BST2/IFI35/EIF2AK2/DDX60/DHX58/UBD/NMI/CCL5/TRIM21/TNF
Periphery	2 d.p.i.	B236-Up/SC2-Up	Wnt signaling pathway, planar cell polarity pathway (GO:0060071)	4/91	85/14937	0.013	PSMB8/PSMB9/PSMB10/PSME1
Periphery	2 d.p.i.	B236-Up/SC2-Up	positive regulation of programmed cell death (GO:0043068)	7/91	286/14937	0.013	IFIT2/MNDA/ZBP1/UBD/CYP1B1/IFNG/TNF
Periphery	2 d.p.i.	B236-Up/SC2-Up	cytidine to uridine editing (GO:0016554)	2/91	11/14937	0.013	APOBEC1/AICDA
Periphery	2 d.p.i.	B236-Up/SC2-Up	negative regulation of interleukin-17 production (GO:0032700)	2/91	11/14937	0.013	IFNG/IL36RN
Periphery	2 d.p.i.	B236-Up/SC2-Up	regulation of T cell apoptotic process (GO:0070232)	2/91	11/14937	0.013	IDO1/CCL5
Periphery	2 d.p.i.	B236-Up/SC2-Up	T cell chemotaxis (GO:0010818)	2/91	11/14937	0.013	CXCL10/CXCL11
Periphery	2 d.p.i.	B236-Up/SC2-Up	regulation of transcription from RNA polymerase II promoter in response to stress (GO:0043618)	4/91	87/14937	0.013	PSMB8/PSMB9/PSMB10/PSME1
Periphery	2 d.p.i.	B236-Up/SC2-Up	regulation of establishment of planar polarity (GO:0090175)	4/91	88/14937	0.014	PSMB8/PSMB9/PSMB10/PSME1
Periphery	2 d.p.i.	B236-Up/SC2-Up	regulation of chemokine production (GO:0032642)	3/91	42/14937	0.014	EIF2AK2/IFNG/TNF
Periphery	2 d.p.i.	B236-Up/SC2-Up	SCF-dependent proteasomal ubiquitin-dependent protein catabolic process (GO:0031146)	4/91	89/14937	0.014	PSMB8/PSMB9/PSMB10/PSME1
Periphery	2 d.p.i.	B236-Up/SC2-Up	negative regulation of cell population proliferation (GO:0008285)	8/91	379/14937	0.014	IFIT3/IFI35/EIF2AK2/NMI/WARS1/B2M/CYP1B1/IFNG
Periphery	2 d.p.i.	B236-Up/SC2-Up	positive regulation of binding (GO:0051099)	4/91	90/14937	0.015	DTX3L/PARP9/TRIM21/B2M
Periphery	2 d.p.i.	B236-Up/SC2-Up	regulation of cell population proliferation (GO:0042127)	12/91	764/14937	0.015	IFIT3/CXCL10/CXCL11/IFI35/EIF2AK2/STAT1/STAT2/CXCL9/NMI/WARS1/CYP1B1/IFNG
Periphery	2 d.p.i.	B236-Up/SC2-Up	regulation of chromatin binding (GO:0035561)	2/91	12/14937	0.015	DTX3L/PARP9
Periphery	2 d.p.i.	B236-Up/SC2-Up	lymphocyte chemotaxis (GO:0048247)	3/91	44/14937	0.016	CXCL10/CXCL11/CCL5
Periphery	2 d.p.i.	B236-Up/SC2-Up	interleukin-1-mediated signaling pathway (GO:0070498)	4/91	94/14937	0.017	PSMB8/PSMB9/PSMB10/PSME1
Periphery	2 d.p.i.	B236-Up/SC2-Up	regulation of chemokine (C-X-C motif) ligand 2 production (GO:2000341)	2/91	13/14937	0.018	OAS3/TNF
Periphery	2 d.p.i.	B236-Up/SC2-Up	positive regulation of smooth muscle cell proliferation (GO:0048661)	3/91	46/14937	0.018	STAT1/CCL5/TNF
Periphery	2 d.p.i.	B236-Up/SC2-Up	response to lipopolysaccharide (GO:0032496)	5/91	159/14937	0.018	CXCL10/CXCL11/CXCL9/ACOD1/IL36RN
Periphery	2 d.p.i.	B236-Up/SC2-Up	myeloid dendritic cell activation (GO:0001773)	2/91	14/14937	0.020	UBD/BATF2
Periphery	2 d.p.i.	B236-Up/SC2-Up	positive regulation of lymphocyte migration (GO:2000403)	2/91	14/14937	0.020	CXCL10/CCL5
Periphery	2 d.p.i.	B236-Up/SC2-Up	protein modification by small protein conjugation or removal (GO:0070647)	2/91	14/14937	0.020	UBD/UBA7
Periphery	2 d.p.i.	B236-Up/SC2-Up	regulation of DNA methylation-dependent heterochromatin assembly (GO:0090308)	2/91	14/14937	0.020	APOBEC1/AICDA
Periphery	2 d.p.i.	B236-Up/SC2-Up	cellular defense response (GO:0006968)	3/91	49/14937	0.020	LGALS3BP/MNDA/CXCL9
Periphery	2 d.p.i.	B236-Up/SC2-Up	cellular response to exogenous dsRNA (GO:0071360)	2/91	15/14937	0.022	DDX58/IFIH1
Periphery	2 d.p.i.	B236-Up/SC2-Up	positive regulation of membrane protein ectodomain proteolysis (GO:0051044)	2/91	15/14937	0.022	IFNG/TNF
Periphery	2 d.p.i.	B236-Up/SC2-Up	positive regulation of osteoclast differentiation (GO:0045672)	2/91	15/14937	0.022	IFNG/TNF
Periphery	2 d.p.i.	B236-Up/SC2-Up	positive regulation of pattern recognition receptor signaling pathway (GO:0062208)	2/91	15/14937	0.022	DDX60/DHX58
Periphery	2 d.p.i.	B236-Up/SC2-Up	positive regulation of response to cytokine stimulus (GO:0060760)	2/91	15/14937	0.022	DDX58/IFIH1
Periphery	2 d.p.i.	B236-Up/SC2-Up	regulation of T cell chemotaxis (GO:0010819)	2/91	15/14937	0.022	CXCL10/CCL5
Periphery	2 d.p.i.	B236-Up/SC2-Up	regulation of release of sequestered calcium ion into cytosol (GO:0051279)	3/91	52/14937	0.023	CXCL10/CXCL11/CXCL9
Periphery	2 d.p.i.	B236-Up/SC2-Up	negative regulation of receptor signaling pathway via JAK-STAT (GO:0046426)	2/91	16/14937	0.024	PARP14/SOCS1
Periphery	2 d.p.i.	B236-Up/SC2-Up	positive regulation of double-strand break repair via nonhomologous end joining (GO:2001034)	2/91	16/14937	0.024	DTX3L/PARP9
Periphery	2 d.p.i.	B236-Up/SC2-Up	regulation of amyloid-beta clearance (GO:1900221)	2/91	16/14937	0.024	IFNG/TNF
Periphery	2 d.p.i.	B236-Up/SC2-Up	regulation of interleukin-6 production (GO:0032675)	4/91	110/14937	0.026	DDX58/IFIH1/IFNG/TNF
Periphery	2 d.p.i.	B236-Up/SC2-Up	regulation of mitotic cell cycle (GO:0007346)	5/91	178/14937	0.027	PSMB8/UBD/PSMB9/PSMB10/PSME1
Periphery	2 d.p.i.	B236-Up/SC2-Up	Fc-epsilon receptor signaling pathway (GO:0038095)	4/91	111/14937	0.027	PSMB8/PSMB9/PSMB10/PSME1
Periphery	2 d.p.i.	B236-Up/SC2-Up	regulation of immune response (GO:0050776)	5/91	179/14937	0.027	IRF7/RSAD2/DHX58/B2M/SAMHD1
Periphery	2 d.p.i.	B236-Up/SC2-Up	positive regulation of interleukin-1 beta production (GO:0032731)	3/91	56/14937	0.027	MNDA/IFNG/TNF
Periphery	2 d.p.i.	B236-Up/SC2-Up	Fc receptor signaling pathway (GO:0038093)	4/91	112/14937	0.027	PSMB8/PSMB9/PSMB10/PSME1
Periphery	2 d.p.i.	B236-Up/SC2-Up	cellular response to dsRNA (GO:0071359)	2/91	18/14937	0.029	DDX58/IFIH1
Periphery	2 d.p.i.	B236-Up/SC2-Up	positive regulation of amyloid-beta formation (GO:1902004)	2/91	18/14937	0.029	IFNG/TNF
Periphery	2 d.p.i.	B236-Up/SC2-Up	T cell migration (GO:0072678)	2/91	18/14937	0.029	CXCL10/CXCL11
Periphery	2 d.p.i.	B236-Up/SC2-Up	positive regulation of protein binding (GO:0032092)	3/91	58/14937	0.029	DTX3L/TRIM21/B2M
Periphery	2 d.p.i.	B236-Up/SC2-Up	regulation of phagocytosis (GO:0050764)	3/91	58/14937	0.029	IL15RA/IFNG/TNF
Periphery	2 d.p.i.	B236-Up/SC2-Up	cellular response to lectin (GO:1990858)	4/91	115/14937	0.029	PSMB8/PSMB9/PSMB10/PSME1
Periphery	2 d.p.i.	B236-Up/SC2-Up	stimulatory C-type lectin receptor signaling pathway (GO:0002223)	4/91	115/14937	0.029	PSMB8/PSMB9/PSMB10/PSME1
Periphery	2 d.p.i.	B236-Up/SC2-Up	antigen receptor-mediated signaling pathway (GO:0050851)	5/91	185/14937	0.030	MNDA/PSMB8/PSMB9/PSMB10/PSME1
Periphery	2 d.p.i.	B236-Up/SC2-Up	cellular response to DNA damage stimulus (GO:0006974)	7/91	350/14937	0.030	IRF7/SLFN11/MNDA/DTX3L/UBA7/TREX1/SAMHD1
Periphery	2 d.p.i.	B236-Up/SC2-Up	regulation of protein-containing complex assembly (GO:0043254)	4/91	116/14937	0.030	EIF2AK2/WARS1/IFNG/TNF
Periphery	2 d.p.i.	B236-Up/SC2-Up	regulation of mitotic cell cycle phase transition (GO:1901990)	5/91	188/14937	0.031	PSMB8/UBD/PSMB9/PSMB10/PSME1
Periphery	2 d.p.i.	B236-Up/SC2-Up	response to organic cyclic compound (GO:0014070)	3/91	60/14937	0.031	CCL5/CYP1B1/TNF
Periphery	2 d.p.i.	B236-Up/SC2-Up	positive regulation of protein-containing complex assembly (GO:0031334)	4/91	118/14937	0.031	ISG15/WARS1/IFNG/TNF
Periphery	2 d.p.i.	B236-Up/SC2-Up	negative regulation of nervous system development (GO:0051961)	2/91	19/14937	0.031	B2M/TNF
Periphery	2 d.p.i.	B236-Up/SC2-Up	positive regulation of monocyte chemotaxis (GO:0090026)	2/91	19/14937	0.031	CXCL10/CCL5
Periphery	2 d.p.i.	B236-Up/SC2-Up	regulation of RIG-I signaling pathway (GO:0039535)	2/91	19/14937	0.031	DDX60/DHX58
Periphery	2 d.p.i.	B236-Up/SC2-Up	innate immune response activating cell surface receptor signaling pathway (GO:0002220)	4/91	119/14937	0.031	PSMB8/PSMB9/PSMB10/PSME1
Periphery	2 d.p.i.	B236-Up/SC2-Up	negative regulation of Wnt signaling pathway (GO:0030178)	5/91	191/14937	0.032	PSMB8/PSMB9/RNF213/PSMB10/PSME1
Periphery	2 d.p.i.	B236-Up/SC2-Up	protein homooligomerization (GO:0051260)	4/91	121/14937	0.033	RNF213/B2M/SAMHD1/MLKL
Periphery	2 d.p.i.	B236-Up/SC2-Up	positive regulation of interleukin-1 production (GO:0032732)	3/91	62/14937	0.033	MNDA/IFNG/TNF
Periphery	2 d.p.i.	B236-Up/SC2-Up	regulation of neurogenesis (GO:0050767)	3/91	62/14937	0.033	B2M/IFNG/TNF
Periphery	2 d.p.i.	B236-Up/SC2-Up	lipopolysaccharide-mediated signaling pathway (GO:0031663)	2/91	20/14937	0.033	CCL5/TNF
Periphery	2 d.p.i.	B236-Up/SC2-Up	negative regulation of viral life cycle (GO:1903901)	2/91	20/14937	0.033	LY6E/BST2
Periphery	2 d.p.i.	B236-Up/SC2-Up	positive regulation of nitrogen compound metabolic process (GO:0051173)	2/91	20/14937	0.033	IFNG/TNF
Periphery	2 d.p.i.	B236-Up/SC2-Up	regulation of T cell migration (GO:2000404)	2/91	20/14937	0.033	CXCL10/CCL5
Periphery	2 d.p.i.	B236-Up/SC2-Up	regulation of mRNA catabolic process (GO:0061013)	4/91	122/14937	0.033	PSMB8/PSMB9/PSMB10/PSME1
Periphery	2 d.p.i.	B236-Up/SC2-Up	non-canonical Wnt signaling pathway (GO:0035567)	4/91	124/14937	0.034	PSMB8/PSMB9/PSMB10/PSME1
Periphery	2 d.p.i.	B236-Up/SC2-Up	regulation of phosphorylation (GO:0042325)	4/91	125/14937	0.035	STAT2/CCL5/NLRC5/SOCS1
Periphery	2 d.p.i.	B236-Up/SC2-Up	regulation of protein secretion (GO:0050708)	4/91	125/14937	0.035	RSAD2/CCL5/IFNG/TNF
Periphery	2 d.p.i.	B236-Up/SC2-Up	positive regulation of T cell cytokine production (GO:0002726)	2/91	21/14937	0.035	RSAD2/B2M
Periphery	2 d.p.i.	B236-Up/SC2-Up	protein autoubiquitination (GO:0051865)	3/91	65/14937	0.036	DTX3L/TRIM21/RNF213
Periphery	2 d.p.i.	B236-Up/SC2-Up	negative regulation of cellular process (GO:0048523)	9/91	566/14937	0.036	IFIT3/BST2/IFI35/EIF2AK2/AICDA/NMI/AGR3/WARS1/CYP1B1
Periphery	2 d.p.i.	B236-Up/SC2-Up	positive regulation of cell death (GO:0010942)	3/91	66/14937	0.037	SLFN11/IFNG/TNF
Periphery	2 d.p.i.	B236-Up/SC2-Up	microglial cell activation (GO:0001774)	2/91	22/14937	0.037	IFNG/TNF
Periphery	2 d.p.i.	B236-Up/SC2-Up	positive regulation of amyloid precursor protein catabolic process (GO:1902993)	2/91	22/14937	0.037	IFNG/TNF
Periphery	2 d.p.i.	B236-Up/SC2-Up	regulation of membrane protein ectodomain proteolysis (GO:0051043)	2/91	22/14937	0.037	IFNG/TNF
Periphery	2 d.p.i.	B236-Up/SC2-Up	DNA-dependent DNA replication (GO:0006261)	4/91	129/14937	0.038	PSMB8/PSMB9/PSMB10/PSME1
Periphery	2 d.p.i.	B236-Up/SC2-Up	positive regulation of canonical Wnt signaling pathway (GO:0090263)	4/91	130/14937	0.039	PSMB8/PSMB9/PSMB10/PSME1
Periphery	2 d.p.i.	B236-Up/SC2-Up	regulation of response to external stimulus (GO:0032101)	4/91	130/14937	0.039	USP18/ZBP1/DHX58/SAMHD1
Periphery	2 d.p.i.	B236-Up/SC2-Up	positive regulation of protein localization to nucleus (GO:1900182)	3/91	68/14937	0.039	DTX3L/PARP9/IFNG
Periphery	2 d.p.i.	B236-Up/SC2-Up	cellular response to hypoxia (GO:0071456)	4/91	131/14937	0.039	PSMB8/PSMB9/PSMB10/PSME1
Periphery	2 d.p.i.	B236-Up/SC2-Up	negative regulation of G protein-coupled receptor signaling pathway (GO:0045744)	2/91	23/14937	0.039	CCL5/RPGRIP1L
Periphery	2 d.p.i.	B236-Up/SC2-Up	regulation of mononuclear cell migration (GO:0071675)	2/91	23/14937	0.039	CCL5/TNF
Periphery	2 d.p.i.	B236-Up/SC2-Up	regulation of necroptotic process (GO:0060544)	2/91	23/14937	0.039	ZBP1/MLKL
Periphery	2 d.p.i.	B236-Up/SC2-Up	regulation of toll-like receptor 4 signaling pathway (GO:0034143)	2/91	23/14937	0.039	IFI35/ACOD1
Periphery	2 d.p.i.	B236-Up/SC2-Up	myeloid leukocyte differentiation (GO:0002573)	3/91	71/14937	0.042	UBD/BATF2/IFNG
Periphery	2 d.p.i.	B236-Up/SC2-Up	positive regulation of cellular protein localization (GO:1903829)	3/91	71/14937	0.042	DTX3L/PARP9/TNF
Periphery	2 d.p.i.	B236-Up/SC2-Up	regulation of endopeptidase activity (GO:0052548)	3/91	71/14937	0.042	PSMB8/PSMB9/PSME1
Periphery	2 d.p.i.	B236-Up/SC2-Up	dendritic cell differentiation (GO:0097028)	2/91	24/14937	0.042	UBD/BATF2
Periphery	2 d.p.i.	B236-Up/SC2-Up	negative regulation of NIK/NF-kappaB signaling (GO:1901223)	2/91	24/14937	0.042	IFI35/NMI
Periphery	2 d.p.i.	B236-Up/SC2-Up	protein kinase B signaling (GO:0043491)	2/91	24/14937	0.042	CCL5/TNF
Periphery	2 d.p.i.	B236-Up/SC2-Up	positive regulation of T cell migration (GO:2000406)	2/91	25/14937	0.045	CXCL10/CCL5
Periphery	2 d.p.i.	B236-Up/SC2-Up	negative regulation of protein binding (GO:0032091)	3/91	74/14937	0.046	IFIT2/MITD1/B2M
Periphery	2 d.p.i.	B236-Up/SC2-Up	regulation of peptide hormone secretion (GO:0090276)	3/91	74/14937	0.046	CCL5/IFNG/TNF
Periphery	2 d.p.i.	B236-Up/SC2-Up	MAPK cascade (GO:0000165)	6/91	303/14937	0.046	PSMB8/CCL5/PSMB9/PSMB10/PSME1/TNF
Periphery	2 d.p.i.	B236-Up/SC2-Up	positive regulation of cellular catabolic process (GO:0031331)	4/91	141/14937	0.047	DTX3L/TRIM21/IFNG/TNF
Periphery	2 d.p.i.	B236-Up/SC2-Up	negative regulation of cell development (GO:0010721)	2/91	26/14937	0.047	B2M/TNF
Periphery	2 d.p.i.	B236-Up/SC2-Up	regulation of monocyte chemotaxis (GO:0090025)	2/91	26/14937	0.047	CXCL10/CCL5
Periphery	2 d.p.i.	B236-Up/SC2-Up	regulation of regulatory T cell differentiation (GO:0045589)	2/91	26/14937	0.047	IFNG/SOCS1
Periphery	2 d.p.i.	B236-Up/SC2-Up	cellular response to lipid (GO:0071396)	5/91	219/14937	0.047	CXCL10/CXCL11/CXCL9/ACOD1/IL36RN
Periphery	2 d.p.i.	B236-Up/SC2-Up	negative regulation of DNA-binding transcription factor activity (GO:0043433)	4/91	143/14937	0.049	TRIM21/NLRC5/ACOD1/CYP1B1
Periphery	2 d.p.i.	B236-Up/SC2-Up	protein-DNA complex assembly (GO:0065004)	4/91	143/14937	0.049	PSMB8/PSMB9/PSMB10/PSME1
Periphery	2 d.p.i.	B236-Up/SC2-Up	positive regulation of apoptotic process (GO:0043065)	6/91	310/14937	0.049	IFIT2/MNDA/ZBP1/UBD/CYP1B1/TNF
Periphery	2 d.p.i.	B236-Up/SC2-Up	cytoplasmic pattern recognition receptor signaling pathway (GO:0002753)	2/91	27/14937	0.049	DDX58/IFIH1
Periphery	2 d.p.i.	B236-Up/SC2-Up	positive regulation of nitric oxide biosynthetic process (GO:0045429)	2/91	27/14937	0.049	IFNG/TNF
Periphery	2 d.p.i.	B236-Up/SC2-Up	positive regulation of toll-like receptor signaling pathway (GO:0034123)	2/91	27/14937	0.049	RSAD2/IFI35
Periphery	2 d.p.i.	B236-Down/SC2-Down	B cell proliferation (GO:0042100)	4/82	32/14937	0.022	GAPT/CR2/RASGRP1/CD79A
Periphery	2 d.p.i.	B236-Down/SC2-Down	lymphocyte differentiation (GO:0030098)	5/82	84/14937	0.022	SOX4/CR2/CD79B/CD79A/CD4
Periphery	2 d.p.i.	B236-Down/SC2-Down	B cell activation (GO:0042113)	5/82	85/14937	0.022	BANK1/CR2/CD79B/RASGRP1/CD79A
Periphery	2 d.p.i.	B236-Down/SC2-Down	central nervous system development (GO:0007417)	8/82	268/14937	0.022	APOD/NPAS2/TPPP/SNTG2/SOX4/NKX2-1/NDRG4/ADGRA2
Periphery	2 d.p.i.	B236-Up/SC2-notUp	cilium movement (GO:0003341)	6/73	52/14937	0.00014	SPA17/ODAD2/CFAP251/SPAG17/DNAI2/RSPH4A
Periphery	2 d.p.i.	B236-Up/SC2-notUp	axoneme assembly (GO:0035082)	4/73	34/14937	0.0083	RP1/SPAG17/RSPH4A/SPAG16
Periphery	2 d.p.i.	B236-Up/SC2-notUp	epithelial cilium movement involved in extracellular fluid movement (GO:0003351)	3/73	20/14937	0.031	SPA17/SPAG17/AQP4
Periphery	2 d.p.i.	B236-Up/SC2-notUp	heme biosynthetic process (GO:0006783)	3/73	22/14937	0.031	PGRMC1/ALAS1/UROS
Periphery	2 d.p.i.	B236-Up/SC2-notUp	porphyrin-containing compound biosynthetic process (GO:0006779)	3/73	24/14937	0.032	PGRMC1/ALAS1/UROS
Periphery	2 d.p.i.	B236-Up/SC2-notUp	cellular component assembly (GO:0022607)	7/73	261/14937	0.035	ADD2/RP1/SPAG17/RSPH4A/PDCD10/IL1RAP/SPAG16
Periphery	2 d.p.i.	B236-Up/SC2-notUp	determination of bilateral symmetry (GO:0009855)	3/73	29/14937	0.041	ODAD2/DLL1/DNAI2
Periphery	2 d.p.i.	B236-Up/SC2-notUp	positive regulation of urine volume (GO:0035810)	2/73	7/14937	0.046	HYAL2/NPR3
Periphery	2 d.p.i.	B236-notUp/SC2-Up	cellular response to cytokine stimulus (GO:0071345)	17/86	482/14937	<0.0001	CHI3L1/CCL19/TIMP1/IFNB1/IL1RN/IL10RA/CSF3/TLR2/FASLG/CD86/IL6/PIM1/HCK/IL12B/LIF/LEPR/SBNO2
Periphery	2 d.p.i.	B236-notUp/SC2-Up	positive regulation of tumor necrosis factor superfamily cytokine production (GO:1903557)	7/86	81/14937	0.00014	CCL19/ADAM8/TLR2/CD86/IL6/IL12B/ORM1
Periphery	2 d.p.i.	B236-notUp/SC2-Up	cytokine-mediated signaling pathway (GO:0019221)	16/86	621/14937	0.00014	CCL19/SOD2/TIMP1/IFNB1/IL1RN/IL10RA/CSF3/FASLG/CD86/IL6/PIM1/HCK/IL12B/LIF/TNFSF9/LEPR
Periphery	2 d.p.i.	B236-notUp/SC2-Up	positive regulation of cytokine production (GO:0001819)	12/86	335/14937	0.00014	HHLA2/CHI3L1/CCL19/SCIMP/NLRP3/TLR2/CD86/IL6/PDE4B/IL12B/ORM1/C3
Periphery	2 d.p.i.	B236-notUp/SC2-Up	inflammatory response (GO:0006954)	10/86	230/14937	0.00019	CHI3L1/CCL19/ADAM8/IL1RN/NLRP3/TLR2/IL6/PTX3/ORM1/MMP25
Periphery	2 d.p.i.	B236-notUp/SC2-Up	positive regulation of protein phosphorylation (GO:0001934)	12/86	371/14937	0.00027	CHI3L1/CCL19/GDF15/BMP8A/CSF3/IL6/KNDC1/CEMIP/LIF/LEPR/DAXX/C3
Periphery	2 d.p.i.	B236-notUp/SC2-Up	positive regulation of T cell proliferation (GO:0042102)	6/86	66/14937	0.00036	HHLA2/CCL19/CD86/IL6/IL12B/TNFSF9
Periphery	2 d.p.i.	B236-notUp/SC2-Up	regulation of inflammatory response (GO:0050727)	9/86	206/14937	0.00042	TNFAIP3/NLRP3/TLR2/IL6/HCK/IL12B/GGT1/CCN3/SBNO2
Periphery	2 d.p.i.	B236-notUp/SC2-Up	cellular response to molecule of bacterial origin (GO:0071219)	7/86	115/14937	0.00059	TNFAIP3/NLRP3/TLR2/CD86/IL6/PDE4B/SBNO2
Periphery	2 d.p.i.	B236-notUp/SC2-Up	cellular response to lipopolysaccharide (GO:0071222)	7/86	120/14937	0.00070	TNFAIP3/NLRP3/CD86/IL6/PDE4B/HCK/SBNO2
Periphery	2 d.p.i.	B236-notUp/SC2-Up	regulation of NIK/NF-kappaB signaling (GO:1901222)	6/86	80/14937	0.00072	CCL19/NLRP3/TLR2/CD86/IL12B/CCN3
Periphery	2 d.p.i.	B236-notUp/SC2-Up	regulation of complement activation (GO:0030449)	5/86	50/14937	0.00098	C6/C1QA/C1R/C1QC/C3
Periphery	2 d.p.i.	B236-notUp/SC2-Up	regulation of immune effector process (GO:0002697)	5/86	53/14937	0.0011	C6/C1QA/C1R/C1QC/C3
Periphery	2 d.p.i.	B236-notUp/SC2-Up	positive regulation of intracellular signal transduction (GO:1902533)	13/86	546/14937	0.0011	CHI3L1/CCL19/ADAM8/GDF15/CSF3/TLR2/FASLG/CD86/IL6/IL12B/BID/LIF/NCF1
Periphery	2 d.p.i.	B236-notUp/SC2-Up	regulation of humoral immune response (GO:0002920)	5/86	54/14937	0.0011	C6/C1QA/C1R/C1QC/C3
Periphery	2 d.p.i.	B236-notUp/SC2-Up	complement activation, classical pathway (GO:0006958)	3/86	9/14937	0.0011	C1QA/C1R/C1QC
Periphery	2 d.p.i.	B236-notUp/SC2-Up	synapse pruning (GO:0098883)	3/86	9/14937	0.0011	C1QA/C1QC/C3
Periphery	2 d.p.i.	B236-notUp/SC2-Up	neutrophil mediated immunity (GO:0002446)	12/86	488/14937	0.0015	CHI3L1/CDA/ADAM8/CHIT1/TCIRG1/TLR2/IL6/MPO/PTX3/ORM1/MMP25/C3
Periphery	2 d.p.i.	B236-notUp/SC2-Up	humoral immune response mediated by circulating immunoglobulin (GO:0002455)	3/86	11/14937	0.0018	C1QA/C1R/C1QC
Periphery	2 d.p.i.	B236-notUp/SC2-Up	regulation of T-helper 2 cell cytokine production (GO:2000551)	3/86	11/14937	0.0018	IFNB1/NLRP3/IL6
Periphery	2 d.p.i.	B236-notUp/SC2-Up	response to lipopolysaccharide (GO:0032496)	7/86	159/14937	0.0021	TNFAIP3/NLRP3/CD86/IL6/PDE4B/GGT1/SBNO2
Periphery	2 d.p.i.	B236-notUp/SC2-Up	positive regulation of interleukin-12 production (GO:0032735)	4/86	34/14937	0.0023	CCL19/SCIMP/TLR2/IL12B
Periphery	2 d.p.i.	B236-notUp/SC2-Up	positive regulation of T-helper cell differentiation (GO:0045624)	3/86	14/14937	0.0032	CCL19/NLRP3/CD86
Periphery	2 d.p.i.	B236-notUp/SC2-Up	positive regulation of type 2 immune response (GO:0002830)	3/86	14/14937	0.0032	NLRP3/CD86/IL6
Periphery	2 d.p.i.	B236-notUp/SC2-Up	regulation of T cell proliferation (GO:0042129)	5/86	76/14937	0.0036	CCL19/CD86/IL6/IL12B/TNFSF9
Periphery	2 d.p.i.	B236-notUp/SC2-Up	regulation of tumor necrosis factor production (GO:0032680)	6/86	124/14937	0.0036	CCL19/TNFAIP3/TLR2/IL6/IL12B/ORM1
Periphery	2 d.p.i.	B236-notUp/SC2-Up	positive regulation of tumor necrosis factor production (GO:0032760)	5/86	77/14937	0.0036	CCL19/TLR2/IL6/IL12B/ORM1
Periphery	2 d.p.i.	B236-notUp/SC2-Up	neutrophil degranulation (GO:0043312)	11/86	481/14937	0.0041	CHI3L1/CDA/ADAM8/CHIT1/TCIRG1/TLR2/MPO/PTX3/ORM1/MMP25/C3
Periphery	2 d.p.i.	B236-notUp/SC2-Up	positive regulation of signal transduction (GO:0009967)	8/86	252/14937	0.0041	SCIMP/IFNB1/TNFAIP3/TLR2/IL6/CCN3/SLC2A4/C3
Periphery	2 d.p.i.	B236-notUp/SC2-Up	neutrophil activation involved in immune response (GO:0002283)	11/86	485/14937	0.0041	CHI3L1/CDA/ADAM8/CHIT1/TCIRG1/TLR2/MPO/PTX3/ORM1/MMP25/C3
Periphery	2 d.p.i.	B236-notUp/SC2-Up	regulation of interleukin-1 beta production (GO:0032651)	5/86	83/14937	0.0045	CCL19/TNFAIP3/NLRP3/IL6/ORM1
Periphery	2 d.p.i.	B236-notUp/SC2-Up	positive regulation of response to external stimulus (GO:0032103)	6/86	139/14937	0.0056	CCL19/SCIMP/ADAM8/IFNB1/TLR2/IL12B
Periphery	2 d.p.i.	B236-notUp/SC2-Up	positive regulation of MAPK cascade (GO:0043410)	8/86	274/14937	0.0066	CHI3L1/CCL19/SCIMP/ADAM8/GDF15/FGA/IL6/LIF
Periphery	2 d.p.i.	B236-notUp/SC2-Up	positive regulation of activated T cell proliferation (GO:0042104)	3/86	20/14937	0.0068	HHLA2/IL12B/TNFSF9
Periphery	2 d.p.i.	B236-notUp/SC2-Up	regulation of acute inflammatory response (GO:0002673)	3/86	20/14937	0.0068	ADAM8/NLRP3/IL6
Periphery	2 d.p.i.	B236-notUp/SC2-Up	regulation of interleukin-12 production (GO:0032655)	4/86	51/14937	0.0070	CCL19/SCIMP/TLR2/IL12B
Periphery	2 d.p.i.	B236-notUp/SC2-Up	positive regulation of NIK/NF-kappaB signaling (GO:1901224)	4/86	53/14937	0.0079	CCL19/TLR2/CD86/IL12B
Periphery	2 d.p.i.	B236-notUp/SC2-Up	cellular response to lipid (GO:0071396)	7/86	219/14937	0.0085	TNFAIP3/NLRP3/CD86/IL6/PDE4B/SPP1/SBNO2
Periphery	2 d.p.i.	B236-notUp/SC2-Up	positive regulation of interleukin-1 beta production (GO:0032731)	4/86	56/14937	0.0093	CCL19/NLRP3/IL6/ORM1
Periphery	2 d.p.i.	B236-notUp/SC2-Up	extracellular matrix organization (GO:0030198)	8/86	300/14937	0.0098	ADAMTS4/TIMP1/ADAM8/FGA/ADAMTSL2/SPP1/CTSK/MMP25
Periphery	2 d.p.i.	B236-notUp/SC2-Up	positive regulation of protein kinase B signaling (GO:0051897)	6/86	161/14937	0.0098	CHI3L1/CCL19/ADAM8/GDF15/CSF3/CD86
Periphery	2 d.p.i.	B236-notUp/SC2-Up	regulation of interleukin-6 production (GO:0032675)	5/86	110/14937	0.012	SCIMP/TNFAIP3/TLR2/IL6/ORM1
Periphery	2 d.p.i.	B236-notUp/SC2-Up	positive regulation of interleukin-1 production (GO:0032732)	4/86	62/14937	0.012	CCL19/NLRP3/IL6/ORM1
Periphery	2 d.p.i.	B236-notUp/SC2-Up	cell junction disassembly (GO:0150146)	2/86	6/14937	0.012	C1QA/C1QC
Periphery	2 d.p.i.	B236-notUp/SC2-Up	chitin catabolic process (GO:0006032)	2/86	6/14937	0.012	CHI3L1/CHIT1
Periphery	2 d.p.i.	B236-notUp/SC2-Up	chitin metabolic process (GO:0006030)	2/86	6/14937	0.012	CHI3L1/CHIT1
Periphery	2 d.p.i.	B236-notUp/SC2-Up	positive regulation of T-helper 2 cell differentiation (GO:0045630)	2/86	6/14937	0.012	NLRP3/CD86
Periphery	2 d.p.i.	B236-notUp/SC2-Up	regulation of interleukin-1-mediated signaling pathway (GO:2000659)	2/86	6/14937	0.012	IL1RN/IL6
Periphery	2 d.p.i.	B236-notUp/SC2-Up	cellular response to oxygen-containing compound (GO:1901701)	8/86	323/14937	0.013	TNFAIP3/NLRP3/TLR2/CD86/IL6/PDE4B/NCF1/SBNO2
Periphery	2 d.p.i.	B236-notUp/SC2-Up	cellular component disassembly (GO:0022411)	4/86	66/14937	0.013	ADAMTS4/TIMP1/ADAM8/CTSK
Periphery	2 d.p.i.	B236-notUp/SC2-Up	extracellular matrix disassembly (GO:0022617)	4/86	66/14937	0.013	ADAMTS4/TIMP1/ADAM8/CTSK
Periphery	2 d.p.i.	B236-notUp/SC2-Up	extrinsic apoptotic signaling pathway via death domain receptors (GO:0008625)	3/86	30/14937	0.016	FASLG/BID/DAXX
Periphery	2 d.p.i.	B236-notUp/SC2-Up	positive regulation of multicellular organismal process (GO:0051240)	8/86	345/14937	0.018	HHLA2/DIO2/FGA/IL6/AVPR1A/IL12B/TSKU/LEPR
Periphery	2 d.p.i.	B236-notUp/SC2-Up	negative regulation of smooth muscle cell proliferation (GO:0048662)	3/86	33/14937	0.018	SOD2/TNFAIP3/IL12B
Periphery	2 d.p.i.	B236-notUp/SC2-Up	positive regulation of cellular process (GO:0048522)	11/86	625/14937	0.018	TIMP1/ADAM8/TCIRG1/CSF3/TLR2/CD86/IL6/AVPR1A/HCK/IL12B/LIF
Periphery	2 d.p.i.	B236-notUp/SC2-Up	positive regulation of T-helper 2 cell cytokine production (GO:2000553)	2/86	8/14937	0.018	NLRP3/IL6
Periphery	2 d.p.i.	B236-notUp/SC2-Up	regulation of T-helper 2 cell differentiation (GO:0045628)	2/86	8/14937	0.018	NLRP3/CD86
Periphery	2 d.p.i.	B236-notUp/SC2-Up	positive regulation of immune response (GO:0050778)	4/86	75/14937	0.018	ADAM8/IFNB1/NLRP3/IL12B
Periphery	2 d.p.i.	B236-notUp/SC2-Up	positive regulation of lymphocyte proliferation (GO:0050671)	4/86	75/14937	0.018	CCL19/CD86/IL6/IL12B
Periphery	2 d.p.i.	B236-notUp/SC2-Up	positive regulation of T cell activation (GO:0050870)	4/86	75/14937	0.018	CCL19/CD86/IL6/IL12B
Periphery	2 d.p.i.	B236-notUp/SC2-Up	negative regulation of extrinsic apoptotic signaling pathway via death domain receptors (GO:1902042)	3/86	34/14937	0.019	TNFAIP3/FGA/FASLG
Periphery	2 d.p.i.	B236-notUp/SC2-Up	regulation of activated T cell proliferation (GO:0046006)	3/86	34/14937	0.019	HHLA2/IL12B/TNFSF9
Periphery	2 d.p.i.	B236-notUp/SC2-Up	cellular response to virus (GO:0098586)	3/86	35/14937	0.020	CCL19/IFNB1/IL6
Periphery	2 d.p.i.	B236-notUp/SC2-Up	glucosamine-containing compound catabolic process (GO:1901072)	2/86	9/14937	0.021	CHI3L1/CHIT1
Periphery	2 d.p.i.	B236-notUp/SC2-Up	negative regulation of bone resorption (GO:0045779)	2/86	9/14937	0.021	TNFAIP3/IL6
Periphery	2 d.p.i.	B236-notUp/SC2-Up	positive regulation of smooth muscle cell apoptotic process (GO:0034393)	2/86	9/14937	0.021	SOD2/IL12B
Periphery	2 d.p.i.	B236-notUp/SC2-Up	positive regulation of cell adhesion (GO:0045785)	4/86	80/14937	0.021	ADAM8/IL12B/FBLN2/LIF
Periphery	2 d.p.i.	B236-notUp/SC2-Up	regulation of protein kinase B signaling (GO:0051896)	6/86	207/14937	0.022	CHI3L1/CCL19/ADAM8/GDF15/CSF3/CD86
Periphery	2 d.p.i.	B236-notUp/SC2-Up	positive regulation of production of molecular mediator of immune response (GO:0002702)	3/86	38/14937	0.024	SCIMP/CD86/IL6
Periphery	2 d.p.i.	B236-notUp/SC2-Up	negative regulation of inflammatory response (GO:0050728)	6/86	212/14937	0.024	TNFAIP3/NLRP3/IL6/HCK/GGT1/CCN3
Periphery	2 d.p.i.	B236-notUp/SC2-Up	neuron remodeling (GO:0016322)	2/86	10/14937	0.024	C1QA/C3
Periphery	2 d.p.i.	B236-notUp/SC2-Up	negative regulation of protein secretion (GO:0050709)	3/86	39/14937	0.024	BMP8A/IL12B/CCN3
Periphery	2 d.p.i.	B236-notUp/SC2-Up	positive regulation of cell population proliferation (GO:0008284)	9/86	474/14937	0.027	TIMP1/TCIRG1/CSF3/CD86/IL6/PIM1/AVPR1A/HCK/LIF
Periphery	2 d.p.i.	B236-notUp/SC2-Up	positive regulation of inflammatory response (GO:0050729)	4/86	89/14937	0.027	ADAM8/TLR2/IL6/IL12B
Periphery	2 d.p.i.	B236-notUp/SC2-Up	negative regulation of bone remodeling (GO:0046851)	2/86	11/14937	0.027	TNFAIP3/IL6
Periphery	2 d.p.i.	B236-notUp/SC2-Up	positive regulation of bone resorption (GO:0045780)	2/86	11/14937	0.027	ADAM8/SPP1
Periphery	2 d.p.i.	B236-notUp/SC2-Up	pyrimidine nucleoside salvage (GO:0043097)	2/86	11/14937	0.027	CDA/UPP1
Periphery	2 d.p.i.	B236-notUp/SC2-Up	pyrimidine-containing compound salvage (GO:0008655)	2/86	11/14937	0.027	CDA/UPP1
Periphery	2 d.p.i.	B236-notUp/SC2-Up	response to corticosteroid (GO:0031960)	2/86	11/14937	0.027	IL1RN/IL6
Periphery	2 d.p.i.	B236-notUp/SC2-Up	regulation of extrinsic apoptotic signaling pathway via death domain receptors (GO:1902041)	3/86	42/14937	0.027	TNFAIP3/FGA/FASLG
Periphery	2 d.p.i.	B236-notUp/SC2-Up	toll-like receptor signaling pathway (GO:0002224)	4/86	91/14937	0.028	SCIMP/FGA/TLR2/CTSK
Periphery	2 d.p.i.	B236-notUp/SC2-Up	natural killer cell activation (GO:0030101)	3/86	43/14937	0.028	IFNB1/NFIL3/IL12B
Periphery	2 d.p.i.	B236-notUp/SC2-Up	positive regulation of T cell differentiation (GO:0045582)	3/86	43/14937	0.028	ADAM8/IL12B/TNFSF9
Periphery	2 d.p.i.	B236-notUp/SC2-Up	regulation of peptidyl-tyrosine phosphorylation (GO:0050730)	4/86	92/14937	0.028	CSF3/IL6/IL12B/LIF
Periphery	2 d.p.i.	B236-notUp/SC2-Up	positive regulation of peptidyl-serine phosphorylation (GO:0033138)	4/86	93/14937	0.029	IFNB1/CSF3/IL6/LIF
Periphery	2 d.p.i.	B236-notUp/SC2-Up	regulation of endothelial cell apoptotic process (GO:2000351)	3/86	44/14937	0.029	TNFAIP3/FGA/FASLG
Periphery	2 d.p.i.	B236-notUp/SC2-Up	nucleoside salvage (GO:0043174)	2/86	12/14937	0.029	CDA/UPP1
Periphery	2 d.p.i.	B236-notUp/SC2-Up	thyroid hormone generation (GO:0006590)	2/86	12/14937	0.029	DIO2/CTSK
Periphery	2 d.p.i.	B236-notUp/SC2-Up	positive regulation of response to biotic stimulus (GO:0002833)	3/86	45/14937	0.030	SCIMP/ADAM8/IFNB1
Periphery	2 d.p.i.	B236-notUp/SC2-Up	zymogen activation (GO:0031638)	3/86	45/14937	0.030	FGA/C1R/GGT1
Periphery	2 d.p.i.	B236-notUp/SC2-Up	positive regulation of defense response (GO:0031349)	4/86	98/14937	0.032	ADAM8/IFNB1/TLR2/IL12B
Periphery	2 d.p.i.	B236-notUp/SC2-Up	response to interleukin-6 (GO:0070741)	2/86	13/14937	0.032	CHI3L1/SBNO2
Periphery	2 d.p.i.	B236-notUp/SC2-Up	regulation of interleukin-2 production (GO:0032663)	3/86	48/14937	0.035	TNFAIP3/CD86/PDE4B
Periphery	2 d.p.i.	B236-notUp/SC2-Up	regulation of smooth muscle cell proliferation (GO:0048660)	3/86	49/14937	0.036	TNFAIP3/IL6/IL12B
Periphery	2 d.p.i.	B236-notUp/SC2-Up	negative regulation of T cell differentiation (GO:0045581)	2/86	14/14937	0.036	LAG3/IFNB1
Periphery	2 d.p.i.	B236-notUp/SC2-Up	pyrimidine nucleoside biosynthetic process (GO:0046134)	2/86	14/14937	0.036	CDA/UPP1
Periphery	2 d.p.i.	B236-notUp/SC2-Up	T-helper cell differentiation (GO:0042093)	2/86	14/14937	0.036	IL6/IL12B
Periphery	2 d.p.i.	B236-notUp/SC2-Up	positive regulation of acute inflammatory response (GO:0002675)	2/86	15/14937	0.040	ADAM8/IL6
Periphery	2 d.p.i.	B236-notUp/SC2-Up	regulation of macrophage differentiation (GO:0045649)	2/86	15/14937	0.040	C1QC/LIF
Periphery	2 d.p.i.	B236-notUp/SC2-Up	positive regulation of vasoconstriction (GO:0045907)	2/86	16/14937	0.045	FGA/AVPR1A
Periphery	2 d.p.i.	B236-notDown/SC2-Down	potassium ion transmembrane transport (GO:0071805)	7/82	139/14937	0.0076	FXYD2/KCNN2/SLC24A4/KCNQ5/KCNC4/KCND3/KCNG2
Periphery	2 d.p.i.	B236-notDown/SC2-Down	potassium ion transport (GO:0006813)	6/82	122/14937	0.019	KCNN2/SLC24A4/KCNQ5/KCNC4/KCND3/KCNG2
Periphery	5 d.p.i.	B236-Up/SC2-Up	cytokine-mediated signaling pathway (GO:0019221)	18/66	621/14937	<0.0001	RSAD2/IFIT3/IRF7/ISG15/IFIT2/MX1/IL18BP/CXCL9/TNF/CCL5/SOCS1/PSMB8/PSMB9/CXCL10/B2M/JUNB/CXCL11/CCL20
Periphery	5 d.p.i.	B236-Up/SC2-Up	defense response to virus (GO:0051607)	10/66	133/14937	<0.0001	RSAD2/IFIT3/IRF7/ISG15/IFIT2/ZBP1/MX1/RTP4/IFI44L/CXCL10
Periphery	5 d.p.i.	B236-Up/SC2-Up	defense response to symbiont (GO:0140546)	9/66	124/14937	<0.0001	RSAD2/IFIT3/IRF7/ISG15/IFIT2/ZBP1/MX1/RTP4/IFI44L
Periphery	5 d.p.i.	B236-Up/SC2-Up	cellular response to type I interferon (GO:0071357)	7/66	65/14937	<0.0001	RSAD2/IFIT3/IRF7/ISG15/IFIT2/MX1/PSMB8
Periphery	5 d.p.i.	B236-Up/SC2-Up	type I interferon signaling pathway (GO:0060337)	7/66	65/14937	<0.0001	RSAD2/IFIT3/IRF7/ISG15/IFIT2/MX1/PSMB8
Periphery	5 d.p.i.	B236-Up/SC2-Up	synapse pruning (GO:0098883)	4/66	9/14937	<0.0001	C1QA/C1QB/C1QC/TREM2
Periphery	5 d.p.i.	B236-Up/SC2-Up	inflammatory response (GO:0006954)	9/66	230/14937	0.00011	SIGLEC1/CXCL9/TNF/CCL5/CHI3L1/FUT7/CXCL10/CXCL11/CCL20
Periphery	5 d.p.i.	B236-Up/SC2-Up	cell junction disassembly (GO:0150146)	3/66	6/14937	0.00021	C1QA/C1QB/C1QC
Periphery	5 d.p.i.	B236-Up/SC2-Up	regulation of complement activation (GO:0030449)	5/66	50/14937	0.00030	CFB/C1QA/C1QB/C2/C1QC
Periphery	5 d.p.i.	B236-Up/SC2-Up	regulation of immune effector process (GO:0002697)	5/66	53/14937	0.00034	CFB/C1QA/C1QB/C2/C1QC
Periphery	5 d.p.i.	B236-Up/SC2-Up	negative regulation of viral genome replication (GO:0045071)	5/66	54/14937	0.00034	RSAD2/ISG15/MX1/TNF/CCL5
Periphery	5 d.p.i.	B236-Up/SC2-Up	regulation of humoral immune response (GO:0002920)	5/66	54/14937	0.00034	CFB/C1QA/C1QB/C2/C1QC
Periphery	5 d.p.i.	B236-Up/SC2-Up	chemokine-mediated signaling pathway (GO:0070098)	5/66	56/14937	0.00037	CXCL9/CCL5/CXCL10/CXCL11/CCL20
Periphery	5 d.p.i.	B236-Up/SC2-Up	cellular response to chemokine (GO:1990869)	5/66	60/14937	0.00044	CXCL9/CCL5/CXCL10/CXCL11/CCL20
Periphery	5 d.p.i.	B236-Up/SC2-Up	innate immune response (GO:0045087)	9/66	302/14937	0.00044	IRF7/ISG15/CFB/UBD/MX1/CLEC4E/TREM2/CXCL10/B2M
Periphery	5 d.p.i.	B236-Up/SC2-Up	complement activation, classical pathway (GO:0006958)	3/66	9/14937	0.00044	C1QA/C1QB/C1QC
Periphery	5 d.p.i.	B236-Up/SC2-Up	regulation of viral genome replication (GO:0045069)	5/66	67/14937	0.00069	RSAD2/ISG15/MX1/TNF/CCL5
Periphery	5 d.p.i.	B236-Up/SC2-Up	humoral immune response mediated by circulating immunoglobulin (GO:0002455)	3/66	11/14937	0.00073	C1QA/C1QB/C1QC
Periphery	5 d.p.i.	B236-Up/SC2-Up	negative regulation of viral process (GO:0048525)	5/66	70/14937	0.00073	RSAD2/ISG15/MX1/TNF/CCL5
Periphery	5 d.p.i.	B236-Up/SC2-Up	neutrophil chemotaxis (GO:0030593)	5/66	70/14937	0.00073	CXCL9/CCL5/CXCL10/CXCL11/CCL20
Periphery	5 d.p.i.	B236-Up/SC2-Up	granulocyte chemotaxis (GO:0071621)	5/66	73/14937	0.00085	CXCL9/CCL5/CXCL10/CXCL11/CCL20
Periphery	5 d.p.i.	B236-Up/SC2-Up	neutrophil migration (GO:1990266)	5/66	77/14937	0.0011	CXCL9/CCL5/CXCL10/CXCL11/CCL20
Periphery	5 d.p.i.	B236-Up/SC2-Up	positive regulation of lymphocyte migration (GO:2000403)	3/66	14/14937	0.0013	CCL5/CXCL10/CCL20
Periphery	5 d.p.i.	B236-Up/SC2-Up	lymphocyte chemotaxis (GO:0048247)	4/66	44/14937	0.0018	CCL5/CXCL10/CXCL11/CCL20
Periphery	5 d.p.i.	B236-Up/SC2-Up	response to cytokine (GO:0034097)	6/66	150/14937	0.0021	ISG15/UBD/MX1/IL18BP/GGT1/CHI3L1
Periphery	5 d.p.i.	B236-Up/SC2-Up	cellular defense response (GO:0006968)	4/66	49/14937	0.0025	LGALS3BP/CXCL9/MNDA/TCIRG1
Periphery	5 d.p.i.	B236-Up/SC2-Up	T cell migration (GO:0072678)	3/66	18/14937	0.0025	CXCL10/CXCL11/CCL20
Periphery	5 d.p.i.	B236-Up/SC2-Up	regulation of T cell migration (GO:2000404)	3/66	20/14937	0.0033	CCL5/CXCL10/CCL20
Periphery	5 d.p.i.	B236-Up/SC2-Up	microglial cell activation (GO:0001774)	3/66	22/14937	0.0043	C1QA/TNF/TREM2
Periphery	5 d.p.i.	B236-Up/SC2-Up	response to tumor necrosis factor (GO:0034612)	5/66	110/14937	0.0043	UBD/GGT1/CCL5/CHI3L1/CCL20
Periphery	5 d.p.i.	B236-Up/SC2-Up	response to organic cyclic compound (GO:0014070)	4/66	60/14937	0.0047	TNF/GGT1/CCL5/SPP1
Periphery	5 d.p.i.	B236-Up/SC2-Up	positive regulation of T cell migration (GO:2000406)	3/66	25/14937	0.0055	CCL5/CXCL10/CCL20
Periphery	5 d.p.i.	B236-Up/SC2-Up	regulation of innate immune response (GO:0045088)	4/66	64/14937	0.0055	USP18/CCL5/TASL/TREM2
Periphery	5 d.p.i.	B236-Up/SC2-Up	cellular response to lipopolysaccharide (GO:0071222)	5/66	120/14937	0.0055	CXCL9/TNF/CCL5/CXCL10/CXCL11
Periphery	5 d.p.i.	B236-Up/SC2-Up	cellular response to nicotine (GO:0071316)	2/66	5/14937	0.0055	TNF/B2M
Periphery	5 d.p.i.	B236-Up/SC2-Up	negative regulation of regulatory T cell differentiation (GO:0045590)	2/66	5/14937	0.0055	CTLA4/LAG3
Periphery	5 d.p.i.	B236-Up/SC2-Up	regulation of regulatory T cell differentiation (GO:0045589)	3/66	26/14937	0.0056	CTLA4/SOCS1/LAG3
Periphery	5 d.p.i.	B236-Up/SC2-Up	cellular response to tumor necrosis factor (GO:0071356)	6/66	194/14937	0.0058	TNF/CCL5/PSMB8/CHI3L1/PSMB9/CCL20
Periphery	5 d.p.i.	B236-Up/SC2-Up	positive regulation of calcium ion transmembrane transport (GO:1904427)	3/66	27/14937	0.0060	CXCL9/CXCL10/CXCL11
Periphery	5 d.p.i.	B236-Up/SC2-Up	cellular response to cytokine stimulus (GO:0071345)	9/66	482/14937	0.0066	IL18BP/TNF/MNDA/CCL5/SOCS1/CHI3L1/CXCL10/JUNB/CCL20
Periphery	5 d.p.i.	B236-Up/SC2-Up	ISG15-protein conjugation (GO:0032020)	2/66	6/14937	0.0071	ISG15/UBE2L6
Periphery	5 d.p.i.	B236-Up/SC2-Up	positive regulation of toll-like receptor 7 signaling pathway (GO:0034157)	2/66	6/14937	0.0071	RSAD2/TASL
Periphery	5 d.p.i.	B236-Up/SC2-Up	antigen processing and presentation of exogenous peptide antigen via MHC class I, TAP-dependent (GO:0002479)	4/66	73/14937	0.0073	PSMB8/TAP1/PSMB9/B2M
Periphery	5 d.p.i.	B236-Up/SC2-Up	regulation of type I interferon-mediated signaling pathway (GO:0060338)	3/66	30/14937	0.0073	USP18/ISG15/ZBP1
Periphery	5 d.p.i.	B236-Up/SC2-Up	regulation of cytokine-mediated signaling pathway (GO:0001959)	4/66	74/14937	0.0073	USP18/ZBP1/TNF/SOCS1
Periphery	5 d.p.i.	B236-Up/SC2-Up	positive regulation of mononuclear cell migration (GO:0071677)	3/66	31/14937	0.0077	TNF/CCL5/CXCL10
Periphery	5 d.p.i.	B236-Up/SC2-Up	positive regulation of response to external stimulus (GO:0032103)	5/66	139/14937	0.0081	ZBP1/TNF/CCL5/TASL/TREM2
Periphery	5 d.p.i.	B236-Up/SC2-Up	antigen processing and presentation of exogenous peptide antigen via MHC class I (GO:0042590)	4/66	78/14937	0.0083	PSMB8/TAP1/PSMB9/B2M
Periphery	5 d.p.i.	B236-Up/SC2-Up	positive regulation of lymphocyte apoptotic process (GO:0070230)	2/66	7/14937	0.0083	IDO1/CCL5
Periphery	5 d.p.i.	B236-Up/SC2-Up	regulation of toll-like receptor 7 signaling pathway (GO:0034155)	2/66	7/14937	0.0083	RSAD2/TASL
Periphery	5 d.p.i.	B236-Up/SC2-Up	positive regulation of calcium ion transport into cytosol (GO:0010524)	3/66	34/14937	0.0089	CXCL9/CXCL10/CXCL11
Periphery	5 d.p.i.	B236-Up/SC2-Up	positive regulation of release of sequestered calcium ion into cytosol (GO:0051281)	3/66	34/14937	0.0089	CXCL9/CXCL10/CXCL11
Periphery	5 d.p.i.	B236-Up/SC2-Up	regulation of defense response (GO:0031347)	4/66	83/14937	0.0095	USP18/ZBP1/GGT1/TREM2
Periphery	5 d.p.i.	B236-Up/SC2-Up	regulation of cytokine production (GO:0001817)	5/66	150/14937	0.0095	IRF7/ISG15/ZBP1/TNF/TREM2
Periphery	5 d.p.i.	B236-Up/SC2-Up	antigen processing and presentation of endogenous peptide antigen via MHC class I (GO:0019885)	2/66	8/14937	0.0095	TAP1/B2M
Periphery	5 d.p.i.	B236-Up/SC2-Up	positive regulation of apoptotic cell clearance (GO:2000427)	2/66	8/14937	0.0095	C2/TREM2
Periphery	5 d.p.i.	B236-Up/SC2-Up	macrophage activation (GO:0042116)	3/66	36/14937	0.0095	C1QA/TNF/TREM2
Periphery	5 d.p.i.	B236-Up/SC2-Up	positive regulation of innate immune response (GO:0045089)	3/66	36/14937	0.0095	ZBP1/CCL5/TASL
Periphery	5 d.p.i.	B236-Up/SC2-Up	regulation of type I interferon production (GO:0032479)	4/66	89/14937	0.011	IRF7/ISG15/ZBP1/UBE2L6
Periphery	5 d.p.i.	B236-Up/SC2-Up	response to type I interferon (GO:0034340)	2/66	9/14937	0.012	ISG15/MX1
Periphery	5 d.p.i.	B236-Up/SC2-Up	translesion synthesis (GO:0019985)	3/66	42/14937	0.014	ISG15/UBE2L6/PCLAF
Periphery	5 d.p.i.	B236-Up/SC2-Up	positive regulation of T cell apoptotic process (GO:0070234)	2/66	10/14937	0.014	IDO1/CCL5
Periphery	5 d.p.i.	B236-Up/SC2-Up	DNA synthesis involved in DNA repair (GO:0000731)	3/66	43/14937	0.015	ISG15/UBE2L6/PCLAF
Periphery	5 d.p.i.	B236-Up/SC2-Up	positive regulation of defense response (GO:0031349)	4/66	98/14937	0.015	ZBP1/TNF/CCL5/TASL
Periphery	5 d.p.i.	B236-Up/SC2-Up	positive regulation of ERK1 and ERK2 cascade (GO:0070374)	5/66	172/14937	0.016	TNF/CCL5/CHI3L1/TREM2/CCL20
Periphery	5 d.p.i.	B236-Up/SC2-Up	regulation of receptor signaling pathway via JAK-STAT (GO:0046425)	3/66	45/14937	0.016	TNF/CCL5/SOCS1
Periphery	5 d.p.i.	B236-Up/SC2-Up	regulation of T cell apoptotic process (GO:0070232)	2/66	11/14937	0.016	IDO1/CCL5
Periphery	5 d.p.i.	B236-Up/SC2-Up	T cell chemotaxis (GO:0010818)	2/66	11/14937	0.016	CXCL10/CXCL11
Periphery	5 d.p.i.	B236-Up/SC2-Up	postreplication repair (GO:0006301)	3/66	46/14937	0.016	ISG15/UBE2L6/PCLAF
Periphery	5 d.p.i.	B236-Up/SC2-Up	regulation of immune response (GO:0050776)	5/66	179/14937	0.017	RSAD2/IRF7/TREM2/B2M/LAG3
Periphery	5 d.p.i.	B236-Up/SC2-Up	positive regulation of cell-cell adhesion (GO:0022409)	3/66	47/14937	0.017	TNF/CCL5/FUT7
Periphery	5 d.p.i.	B236-Up/SC2-Up	regulation of phosphatidylinositol 3-kinase signaling (GO:0014066)	4/66	106/14937	0.017	TNF/CCL5/TREM2/IER3
Periphery	5 d.p.i.	B236-Up/SC2-Up	negative regulation of B cell proliferation (GO:0030889)	2/66	12/14937	0.017	CTLA4/MNDA
Periphery	5 d.p.i.	B236-Up/SC2-Up	positive regulation of neuroinflammatory response (GO:0150078)	2/66	12/14937	0.017	TNF/TREM2
Periphery	5 d.p.i.	B236-Up/SC2-Up	negative regulation of cytokine production (GO:0001818)	5/66	182/14937	0.017	ISG15/TIGIT/TNF/UBE2L6/TREM2
Periphery	5 d.p.i.	B236-Up/SC2-Up	regulation of leukocyte adhesion to vascular endothelial cell (GO:1904994)	2/66	13/14937	0.020	TNF/FUT7
Periphery	5 d.p.i.	B236-Up/SC2-Up	regulation of release of sequestered calcium ion into cytosol (GO:0051279)	3/66	52/14937	0.021	CXCL9/CXCL10/CXCL11
Periphery	5 d.p.i.	B236-Up/SC2-Up	positive regulation of programmed cell death (GO:0043068)	6/66	286/14937	0.021	CTLA4/IFIT2/UBD/ZBP1/TNF/MNDA
Periphery	5 d.p.i.	B236-Up/SC2-Up	positive regulation of phagocytosis (GO:0050766)	3/66	53/14937	0.021	TNF/C2/TREM2
Periphery	5 d.p.i.	B236-Up/SC2-Up	antigen processing and presentation of endogenous peptide antigen (GO:0002483)	2/66	14/14937	0.021	TAP1/B2M
Periphery	5 d.p.i.	B236-Up/SC2-Up	antiviral innate immune response (GO:0140374)	2/66	14/14937	0.021	MX1/CXCL10
Periphery	5 d.p.i.	B236-Up/SC2-Up	negative regulation of T cell differentiation (GO:0045581)	2/66	14/14937	0.021	CTLA4/LAG3
Periphery	5 d.p.i.	B236-Up/SC2-Up	negative regulation of cytokine-mediated signaling pathway (GO:0001960)	3/66	55/14937	0.023	USP18/ISG15/TREM2
Periphery	5 d.p.i.	B236-Up/SC2-Up	regulation of T cell chemotaxis (GO:0010819)	2/66	15/14937	0.024	CCL5/CXCL10
Periphery	5 d.p.i.	B236-Up/SC2-Up	cellular response to interferon-gamma (GO:0071346)	4/66	121/14937	0.025	IRF7/CCL5/B2M/CCL20
Periphery	5 d.p.i.	B236-Up/SC2-Up	fat cell differentiation (GO:0045444)	3/66	58/14937	0.026	MAFB/PSMB8/EGR2
Periphery	5 d.p.i.	B236-Up/SC2-Up	regulation of inflammatory response (GO:0050727)	5/66	206/14937	0.026	USP18/ZBP1/TNF/GGT1/CCL5
Periphery	5 d.p.i.	B236-Up/SC2-Up	negative regulation of type I interferon-mediated signaling pathway (GO:0060339)	2/66	16/14937	0.026	USP18/ISG15
Periphery	5 d.p.i.	B236-Up/SC2-Up	positive regulation of leukocyte adhesion to vascular endothelial cell (GO:1904996)	2/66	16/14937	0.026	TNF/FUT7
Periphery	5 d.p.i.	B236-Up/SC2-Up	regulation of amyloid-beta clearance (GO:1900221)	2/66	16/14937	0.026	TNF/TREM2
Periphery	5 d.p.i.	B236-Up/SC2-Up	regulation of protein secretion (GO:0050708)	4/66	125/14937	0.026	RSAD2/TNF/CCL5/TREM2
Periphery	5 d.p.i.	B236-Up/SC2-Up	positive regulation of apoptotic process (GO:0043065)	6/66	310/14937	0.028	CTLA4/IFIT2/UBD/ZBP1/TNF/MNDA
Periphery	5 d.p.i.	B236-Up/SC2-Up	regulation of neurogenesis (GO:0050767)	3/66	62/14937	0.029	TNF/B2M/BHLHE40
Periphery	5 d.p.i.	B236-Up/SC2-Up	regulation of response to external stimulus (GO:0032101)	4/66	130/14937	0.029	USP18/ZBP1/GGT1/TREM2
Periphery	5 d.p.i.	B236-Up/SC2-Up	cellular response to lipid (GO:0071396)	5/66	219/14937	0.031	CXCL9/CXCL10/SPP1/H2AZ1/CXCL11
Periphery	5 d.p.i.	B236-Up/SC2-Up	antimicrobial humoral immune response mediated by antimicrobial peptide (GO:0061844)	3/66	64/14937	0.031	CXCL9/CXCL10/CXCL11
Periphery	5 d.p.i.	B236-Up/SC2-Up	negative regulation of nervous system development (GO:0051961)	2/66	19/14937	0.032	TNF/B2M
Periphery	5 d.p.i.	B236-Up/SC2-Up	positive regulation of establishment of protein localization (GO:1904951)	2/66	19/14937	0.032	TNF/TREM2
Periphery	5 d.p.i.	B236-Up/SC2-Up	positive regulation of macrophage migration (GO:1905523)	2/66	19/14937	0.032	CCL5/TREM2
Periphery	5 d.p.i.	B236-Up/SC2-Up	positive regulation of monocyte chemotaxis (GO:0090026)	2/66	19/14937	0.032	CCL5/CXCL10
Periphery	5 d.p.i.	B236-Up/SC2-Up	pyroptosis (GO:0070269)	2/66	19/14937	0.032	ZBP1/TREM2
Periphery	5 d.p.i.	B236-Up/SC2-Up	regulation of neuroinflammatory response (GO:0150077)	2/66	19/14937	0.032	TNF/TREM2
Periphery	5 d.p.i.	B236-Up/SC2-Up	regulation of tyrosine phosphorylation of STAT protein (GO:0042509)	3/66	68/14937	0.034	TNF/CCL5/SOCS1
Periphery	5 d.p.i.	B236-Up/SC2-Up	lipopolysaccharide-mediated signaling pathway (GO:0031663)	2/66	20/14937	0.034	TNF/CCL5
Periphery	5 d.p.i.	B236-Up/SC2-Up	negative regulation of lipid storage (GO:0010888)	2/66	20/14937	0.034	TNF/TREM2
Periphery	5 d.p.i.	B236-Up/SC2-Up	positive regulation of cytokine production (GO:0001819)	6/66	335/14937	0.035	IRF7/ISG15/ZBP1/TIGIT/TNF/CHI3L1
Periphery	5 d.p.i.	B236-Up/SC2-Up	positive regulation of T cell cytokine production (GO:0002726)	2/66	21/14937	0.037	RSAD2/B2M
Periphery	5 d.p.i.	B236-Up/SC2-Up	regulation of ERK1 and ERK2 cascade (GO:0070372)	5/66	238/14937	0.039	TNF/CCL5/CHI3L1/TREM2/CCL20
Periphery	5 d.p.i.	B236-Up/SC2-Up	negative regulation of B cell activation (GO:0050869)	2/66	22/14937	0.040	CTLA4/MNDA
Periphery	5 d.p.i.	B236-Up/SC2-Up	proteasomal ubiquitin-independent protein catabolic process (GO:0010499)	2/66	22/14937	0.040	PSMB8/PSMB9
Periphery	5 d.p.i.	B236-Up/SC2-Up	NIK/NF-kappaB signaling (GO:0038061)	3/66	74/14937	0.040	PSMB8/CHI3L1/PSMB9
Periphery	5 d.p.i.	B236-Up/SC2-Up	cellular response to organic cyclic compound (GO:0071407)	4/66	150/14937	0.040	TNF/CCL5/SPP1/H2AZ1
Periphery	5 d.p.i.	B236-Up/SC2-Up	positive regulation of immune response (GO:0050778)	3/66	75/14937	0.041	RSAD2/CCL5/TASL
Periphery	5 d.p.i.	B236-Up/SC2-Up	negative regulation of phosphoprotein phosphatase activity (GO:0032515)	2/66	23/14937	0.041	TNF/PPP1R14D
Periphery	5 d.p.i.	B236-Up/SC2-Up	regulation of mononuclear cell migration (GO:0071675)	2/66	23/14937	0.041	TNF/CCL5
Periphery	5 d.p.i.	B236-Up/SC2-Up	positive regulation of phosphatidylinositol 3-kinase signaling (GO:0014068)	3/66	77/14937	0.042	TNF/CCL5/TREM2
Periphery	5 d.p.i.	B236-Up/SC2-Up	positive regulation of type I interferon production (GO:0032481)	3/66	77/14937	0.042	IRF7/ISG15/ZBP1
Periphery	5 d.p.i.	B236-Up/SC2-Up	cellular response to interleukin-1 (GO:0071347)	4/66	155/14937	0.043	CCL5/PSMB8/PSMB9/CCL20
Periphery	5 d.p.i.	B236-Up/SC2-Up	dendritic cell differentiation (GO:0097028)	2/66	24/14937	0.043	UBD/TREM2
Periphery	5 d.p.i.	B236-Up/SC2-Up	protein kinase B signaling (GO:0043491)	2/66	24/14937	0.043	TNF/CCL5
Periphery	5 d.p.i.	B236-Up/SC2-Up	regulation of apoptotic process (GO:0042981)	9/66	742/14937	0.044	IFIT3/CTLA4/IFIT2/UBD/ZBP1/TNF/MNDA/CXCL10/OSGIN1
Periphery	5 d.p.i.	B236-Up/SC2-Up	positive regulation of cell adhesion (GO:0045785)	3/66	80/14937	0.045	TNF/CCL5/FUT7
Periphery	5 d.p.i.	B236-Up/SC2-Up	response to interferon-gamma (GO:0034341)	3/66	80/14937	0.045	UBD/CCL5/CCL20
Periphery	5 d.p.i.	B236-Up/SC2-Up	response to lipopolysaccharide (GO:0032496)	4/66	159/14937	0.045	CXCL9/GGT1/CXCL10/CXCL11
Periphery	5 d.p.i.	B236-Up/SC2-Up	negative regulation of cell development (GO:0010721)	2/66	26/14937	0.048	TNF/B2M
Periphery	5 d.p.i.	B236-Up/SC2-Up	regulation of monocyte chemotaxis (GO:0090025)	2/66	26/14937	0.048	CCL5/CXCL10
Periphery	5 d.p.i.	B236-Up/SC2-Up	adenylate cyclase-modulating G protein-coupled receptor signaling pathway (GO:0007188)	4/66	165/14937	0.050	RGS1/CXCL9/CXCL10/CXCL11
Periphery	5 d.p.i.	B236-Down/SC2-Down	muscle organ development (GO:0007517)	3/17	58/14937	0.013	FHL1/MRAS/DMD
Periphery	5 d.p.i.	B236-Down/SC2-Down	positive regulation of sodium ion transmembrane transport (GO:1902307)	2/17	12/14937	0.013	ATP1B2/DMD
Periphery	5 d.p.i.	B236-Down/SC2-Down	smooth muscle contraction (GO:0006939)	2/17	14/14937	0.013	MYLK/MYH11
Periphery	5 d.p.i.	B236-Down/SC2-Down	cardiac muscle cell development (GO:0055013)	2/17	24/14937	0.020	MYH11/PDGFRA
Periphery	5 d.p.i.	B236-Down/SC2-Down	positive regulation of ion transmembrane transporter activity (GO:0032414)	2/17	26/14937	0.020	ATP1B2/DMD
Periphery	5 d.p.i.	B236-Down/SC2-Down	regulation of potassium ion transmembrane transporter activity (GO:1901016)	2/17	26/14937	0.020	ATP1B2/FHL1
Periphery	5 d.p.i.	B236-Down/SC2-Down	muscle contraction (GO:0006936)	3/17	129/14937	0.020	MYLK/MYH11/DMD
Periphery	5 d.p.i.	B236-Down/SC2-Down	muscle cell development (GO:0055001)	2/17	33/14937	0.028	MYH11/DMD
Periphery	5 d.p.i.	B236-Down/SC2-Down	positive regulation of nervous system development (GO:0051962)	2/17	45/14937	0.046	MME/PTPRD
Periphery	5 d.p.i.	B236-Up/SC2-notUp	regulation of circadian sleep/wake cycle (GO:0042749)	1/7	5/14937	0.034	PER3
Periphery	5 d.p.i.	B236-Up/SC2-notUp	leukocyte chemotaxis involved in inflammatory response (GO:0002232)	1/7	6/14937	0.034	PTN
Periphery	5 d.p.i.	B236-Up/SC2-notUp	regulation of hepatocyte proliferation (GO:2000345)	1/7	6/14937	0.034	PTN
Periphery	5 d.p.i.	B236-Up/SC2-notUp	transmembrane receptor protein tyrosine phosphatase signaling pathway (GO:0007185)	1/7	6/14937	0.034	PTN
Periphery	5 d.p.i.	B236-Up/SC2-notUp	dendrite arborization (GO:0140059)	1/7	7/14937	0.034	PTN
Periphery	5 d.p.i.	B236-Up/SC2-notUp	neuron projection arborization (GO:0140058)	1/7	7/14937	0.034	PTN
Periphery	5 d.p.i.	B236-Up/SC2-notUp	negative regulation of long-term synaptic potentiation (GO:1900272)	1/7	8/14937	0.034	PTN
Periphery	5 d.p.i.	B236-Up/SC2-notUp	negative regulation of neural precursor cell proliferation (GO:2000178)	1/7	8/14937	0.034	PTN
Periphery	5 d.p.i.	B236-Up/SC2-notUp	positive regulation of oligodendrocyte differentiation (GO:0048714)	1/7	8/14937	0.034	PTN
Periphery	5 d.p.i.	B236-Up/SC2-notUp	neuron projection regeneration (GO:0031102)	1/7	10/14937	0.034	PTN
Periphery	5 d.p.i.	B236-Up/SC2-notUp	positive regulation of dendrite development (GO:1900006)	1/7	11/14937	0.034	PTN
Periphery	5 d.p.i.	B236-Up/SC2-notUp	negative regulation of receptor internalization (GO:0002091)	1/7	12/14937	0.034	WDR54
Periphery	5 d.p.i.	B236-Up/SC2-notUp	regulation of axon regeneration (GO:0048679)	1/7	12/14937	0.034	PTN
Periphery	5 d.p.i.	B236-Up/SC2-notUp	regulation of hemopoiesis (GO:1903706)	1/7	12/14937	0.034	PTN
Periphery	5 d.p.i.	B236-Up/SC2-notUp	oogenesis (GO:0048477)	1/7	16/14937	0.035	PTN
Periphery	5 d.p.i.	B236-Up/SC2-notUp	regulation of ERBB signaling pathway (GO:1901184)	1/7	16/14937	0.035	WDR54
Periphery	5 d.p.i.	B236-Up/SC2-notUp	positive regulation of stem cell differentiation (GO:2000738)	1/7	17/14937	0.035	PTN
Periphery	5 d.p.i.	B236-Up/SC2-notUp	regulation of neuroblast proliferation (GO:1902692)	1/7	17/14937	0.035	PTN
Periphery	5 d.p.i.	B236-Up/SC2-notUp	positive regulation of glial cell differentiation (GO:0045687)	1/7	18/14937	0.035	PTN
Periphery	5 d.p.i.	B236-Up/SC2-notUp	regulation of leukocyte chemotaxis (GO:0002688)	1/7	19/14937	0.035	PTN
Periphery	5 d.p.i.	B236-Up/SC2-notUp	regulation of oligodendrocyte differentiation (GO:0048713)	1/7	19/14937	0.035	PTN
Periphery	5 d.p.i.	B236-Up/SC2-notUp	regulation of stem cell population maintenance (GO:2000036)	1/7	19/14937	0.035	PTN
Periphery	5 d.p.i.	B236-Up/SC2-notUp	negative regulation of receptor-mediated endocytosis (GO:0048261)	1/7	26/14937	0.039	WDR54
Periphery	5 d.p.i.	B236-Up/SC2-notUp	regulation of myelination (GO:0031641)	1/7	26/14937	0.039	PTN
Periphery	5 d.p.i.	B236-Up/SC2-notUp	entrainment of circadian clock by photoperiod (GO:0043153)	1/7	27/14937	0.039	PER3
Periphery	5 d.p.i.	B236-Up/SC2-notUp	photoperiodism (GO:0009648)	1/7	28/14937	0.039	PER3
Periphery	5 d.p.i.	B236-Up/SC2-notUp	positive regulation of response to wounding (GO:1903036)	1/7	28/14937	0.039	PTN
Periphery	5 d.p.i.	B236-Up/SC2-notUp	receptor clustering (GO:0043113)	1/7	28/14937	0.039	PTN
Periphery	5 d.p.i.	B236-Up/SC2-notUp	regulation of multicellular organismal development (GO:2000026)	1/7	28/14937	0.039	PTN
Periphery	5 d.p.i.	B236-Up/SC2-notUp	positive regulation of leukocyte migration (GO:0002687)	1/7	29/14937	0.039	PTN
Periphery	5 d.p.i.	B236-Up/SC2-notUp	regulation of long-term synaptic potentiation (GO:1900271)	1/7	30/14937	0.039	PTN
Periphery	5 d.p.i.	B236-Up/SC2-notUp	female gamete generation (GO:0007292)	1/7	34/14937	0.039	PTN
Periphery	5 d.p.i.	B236-Up/SC2-notUp	negative regulation of neurogenesis (GO:0050768)	1/7	35/14937	0.039	PTN
Periphery	5 d.p.i.	B236-Up/SC2-notUp	dendrite morphogenesis (GO:0048813)	1/7	36/14937	0.039	PTN
Periphery	5 d.p.i.	B236-Up/SC2-notUp	positive regulation of bone mineralization (GO:0030501)	1/7	36/14937	0.039	PTN
Periphery	5 d.p.i.	B236-Up/SC2-notUp	regulation of ossification (GO:0030278)	1/7	36/14937	0.039	PTN
Periphery	5 d.p.i.	B236-Up/SC2-notUp	regulation of receptor internalization (GO:0002090)	1/7	36/14937	0.039	WDR54
Periphery	5 d.p.i.	B236-Up/SC2-notUp	negative regulation of cellular metabolic process (GO:0031324)	1/7	39/14937	0.040	WDR54
Periphery	5 d.p.i.	B236-Up/SC2-notUp	regulation of dendrite development (GO:0050773)	1/7	39/14937	0.040	PTN
Periphery	5 d.p.i.	B236-Up/SC2-notUp	positive regulation of ossification (GO:0045778)	1/7	40/14937	0.040	PTN
Periphery	5 d.p.i.	B236-Up/SC2-notUp	positive regulation of biomineral tissue development (GO:0070169)	1/7	41/14937	0.040	PTN
Periphery	5 d.p.i.	B236-Up/SC2-notUp	regulation of nervous system development (GO:0051960)	1/7	42/14937	0.040	PTN
Periphery	5 d.p.i.	B236-Up/SC2-notUp	positive regulation of chemotaxis (GO:0050921)	1/7	45/14937	0.042	PTN
Periphery	5 d.p.i.	B236-Up/SC2-notUp	regulation of epithelial cell migration (GO:0010632)	1/7	51/14937	0.046	PTN
Periphery	5 d.p.i.	B236-Up/SC2-notUp	positive regulation of leukocyte chemotaxis (GO:0002690)	1/7	54/14937	0.048	PTN
Periphery	5 d.p.i.	B236-Up/SC2-notUp	regulation of bone mineralization (GO:0030500)	1/7	57/14937	0.049	PTN
Periphery	5 d.p.i.	B236-Down/SC2-notDown	COPII vesicle coating (GO:0048208)	2/3	63/14937	0.00057	F5/TRAPPC10
Periphery	5 d.p.i.	B236-Down/SC2-notDown	vesicle coating (GO:0006901)	2/3	63/14937	0.00057	F5/TRAPPC10
Periphery	5 d.p.i.	B236-Down/SC2-notDown	vesicle targeting, rough ER to cis-Golgi (GO:0048207)	2/3	63/14937	0.00057	F5/TRAPPC10
Periphery	5 d.p.i.	B236-Down/SC2-notDown	COPII-coated vesicle budding (GO:0090114)	2/3	70/14937	0.00057	F5/TRAPPC10
Periphery	5 d.p.i.	B236-Down/SC2-notDown	protein-containing complex assembly (GO:0065003)	2/3	267/14937	0.0066	F5/TRAPPC10
Periphery	5 d.p.i.	B236-Down/SC2-notDown	post-translational protein modification (GO:0043687)	2/3	345/14937	0.0090	F5/LAMB1
Periphery	5 d.p.i.	B236-Down/SC2-notDown	basement membrane assembly (GO:0070831)	1/3	9/14937	0.0090	LAMB1
Periphery	5 d.p.i.	B236-Down/SC2-notDown	cellular protein metabolic process (GO:0044267)	2/3	417/14937	0.0094	F5/LAMB1
Periphery	5 d.p.i.	B236-Down/SC2-notDown	early endosome to Golgi transport (GO:0034498)	1/3	12/14937	0.0094	TRAPPC10
Periphery	5 d.p.i.	B236-Down/SC2-notDown	basement membrane organization (GO:0071711)	1/3	16/14937	0.011	LAMB1
Periphery	5 d.p.i.	B236-Down/SC2-notDown	extracellular matrix assembly (GO:0085029)	1/3	24/14937	0.015	LAMB1
Periphery	5 d.p.i.	B236-Down/SC2-notDown	endodermal cell differentiation (GO:0035987)	1/3	32/14937	0.017	LAMB1
Periphery	5 d.p.i.	B236-Down/SC2-notDown	intra-Golgi vesicle-mediated transport (GO:0006891)	1/3	32/14937	0.017	TRAPPC10
Periphery	5 d.p.i.	B236-Down/SC2-notDown	endoderm formation (GO:0001706)	1/3	36/14937	0.018	LAMB1
Periphery	5 d.p.i.	B236-Down/SC2-notDown	odontogenesis (GO:0042476)	1/3	39/14937	0.018	LAMB1
Periphery	5 d.p.i.	B236-Down/SC2-notDown	substrate adhesion-dependent cell spreading (GO:0034446)	1/3	48/14937	0.021	LAMB1
Periphery	5 d.p.i.	B236-Down/SC2-notDown	blood circulation (GO:0008015)	1/3	51/14937	0.021	F5
Periphery	5 d.p.i.	B236-Down/SC2-notDown	cellular protein modification process (GO:0006464)	2/3	1025/14937	0.026	F5/LAMB1
Periphery	5 d.p.i.	B236-Down/SC2-notDown	cell morphogenesis involved in differentiation (GO:0000904)	1/3	72/14937	0.027	LAMB1
Periphery	5 d.p.i.	B236-Down/SC2-notDown	retrograde transport, endosome to Golgi (GO:0042147)	1/3	88/14937	0.031	TRAPPC10
Periphery	5 d.p.i.	B236-Down/SC2-notDown	regulation of epithelial cell proliferation (GO:0050678)	1/3	93/14937	0.031	LAMB1
Periphery	5 d.p.i.	B236-Down/SC2-notDown	positive regulation of epithelial cell proliferation (GO:0050679)	1/3	123/14937	0.037	LAMB1
Periphery	5 d.p.i.	B236-Down/SC2-notDown	platelet degranulation (GO:0002576)	1/3	125/14937	0.037	F5
Periphery	5 d.p.i.	B236-Down/SC2-notDown	plasma membrane bounded cell projection organization (GO:0120036)	1/3	128/14937	0.037	LAMB1
Periphery	5 d.p.i.	B236-Down/SC2-notDown	neuron development (GO:0048666)	1/3	143/14937	0.040	LAMB1
Periphery	5 d.p.i.	B236-Down/SC2-notDown	neuron projection development (GO:0031175)	1/3	171/14937	0.046	LAMB1
Periphery	5 d.p.i.	B236-Down/SC2-notDown	regulated exocytosis (GO:0045055)	1/3	180/14937	0.046	F5
Periphery	5 d.p.i.	B236-Down/SC2-notDown	endoplasmic reticulum to Golgi vesicle-mediated transport (GO:0006888)	1/3	185/14937	0.046	F5
Periphery	5 d.p.i.	B236-Down/SC2-notDown	extracellular structure organization (GO:0043062)	1/3	216/14937	0.049	LAMB1
Periphery	5 d.p.i.	B236-Down/SC2-notDown	external encapsulating structure organization (GO:0045229)	1/3	217/14937	0.049	LAMB1
Periphery	5 d.p.i.	B236-Down/SC2-notDown	positive regulation of cell motility (GO:2000147)	1/3	221/14937	0.049	LAMB1
Periphery	5 d.p.i.	B236-notUp/SC2-Up	cytokine-mediated signaling pathway (GO:0019221)	20/93	621/14937	<0.0001	TIMP1/BATF/BST2/IFI35/SOCS3/IL1RN/PSME1/PSMB10/XAF1/GRAP2/FCER1G/PSME2/TNFRSF4/HMOX1/TNFSF13B/TNFRSF14/IRF9/ISG20/SOD2/HLA-DRA
Periphery	5 d.p.i.	B236-notUp/SC2-Up	positive regulation of cytokine production (GO:0001819)	12/93	335/14937	0.00061	DHX58/SCIMP/AIF1/BATF/DDX58/SLC11A1/TMEM106A/CYBA/FCER1G/PNP/HMOX1/TNFRSF14
Periphery	5 d.p.i.	B236-notUp/SC2-Up	macrophage activation (GO:0042116)	5/93	36/14937	0.0010	AIF1/IFI35/SLC11A1/TMEM106A/NMI
Periphery	5 d.p.i.	B236-notUp/SC2-Up	positive regulation of response to biotic stimulus (GO:0002833)	5/93	45/14937	0.0020	DHX58/SCIMP/IFI35/CYBA/NMI
Periphery	5 d.p.i.	B236-notUp/SC2-Up	antigen processing and presentation of exogenous peptide antigen via MHC class I (GO:0042590)	6/93	78/14937	0.0020	TAP2/PSME1/PSMB10/CYBA/FCER1G/PSME2
Periphery	5 d.p.i.	B236-notUp/SC2-Up	regulation of dendritic cell antigen processing and presentation (GO:0002604)	3/93	9/14937	0.0031	SLC11A1/THBS1/CD68
Periphery	5 d.p.i.	B236-notUp/SC2-Up	tetrahydrofolate interconversion (GO:0035999)	3/93	9/14937	0.0031	MTHFD1L/TYMS/MTHFD2
Periphery	5 d.p.i.	B236-notUp/SC2-Up	positive regulation of response to external stimulus (GO:0032103)	7/93	139/14937	0.0036	DHX58/SCIMP/AIF1/IFI35/CYBA/THBS1/NMI
Periphery	5 d.p.i.	B236-notUp/SC2-Up	tetrahydrofolate metabolic process (GO:0046653)	3/93	11/14937	0.0039	MTHFD1L/TYMS/MTHFD2
Periphery	5 d.p.i.	B236-notUp/SC2-Up	neutrophil degranulation (GO:0043312)	12/93	481/14937	0.0039	PLAC8/CTSS/BST2/SLC11A1/CSTB/CYBA/FCER1G/PNP/C3AR1/CTSC/APRT/CD68
Periphery	5 d.p.i.	B236-notUp/SC2-Up	neutrophil activation involved in immune response (GO:0002283)	12/93	485/14937	0.0039	PLAC8/CTSS/BST2/SLC11A1/CSTB/CYBA/FCER1G/PNP/C3AR1/CTSC/APRT/CD68
Periphery	5 d.p.i.	B236-notUp/SC2-Up	regulation of innate immune response (GO:0045088)	5/93	64/14937	0.0039	DHX58/IFI35/TRAFD1/PARP9/NMI
Periphery	5 d.p.i.	B236-notUp/SC2-Up	neutrophil mediated immunity (GO:0002446)	12/93	488/14937	0.0039	PLAC8/CTSS/BST2/SLC11A1/CSTB/CYBA/FCER1G/PNP/C3AR1/CTSC/APRT/CD68
Periphery	5 d.p.i.	B236-notUp/SC2-Up	cellular response to type I interferon (GO:0071357)	5/93	65/14937	0.0039	BST2/IFI35/XAF1/IRF9/ISG20
Periphery	5 d.p.i.	B236-notUp/SC2-Up	type I interferon signaling pathway (GO:0060337)	5/93	65/14937	0.0039	BST2/IFI35/XAF1/IRF9/ISG20
Periphery	5 d.p.i.	B236-notUp/SC2-Up	defense response to protozoan (GO:0042832)	3/93	14/14937	0.0056	BATF/BATF2/SLC11A1
Periphery	5 d.p.i.	B236-notUp/SC2-Up	tumor necrosis factor-mediated signaling pathway (GO:0033209)	6/93	116/14937	0.0056	PSME1/PSMB10/PSME2/TNFRSF4/TNFSF13B/TNFRSF14
Periphery	5 d.p.i.	B236-notUp/SC2-Up	antigen processing and presentation of exogenous peptide antigen via MHC class I, TAP-dependent (GO:0002479)	5/93	73/14937	0.0057	TAP2/PSME1/PSMB10/CYBA/PSME2
Periphery	5 d.p.i.	B236-notUp/SC2-Up	positive regulation of interleukin-6 production (GO:0032755)	5/93	76/14937	0.0065	SCIMP/AIF1/DDX58/TMEM106A/CYBA
Periphery	5 d.p.i.	B236-notUp/SC2-Up	DNA-dependent DNA replication (GO:0006261)	6/93	129/14937	0.0086	PSME1/MCM10/PSMB10/PSME2/GINS2/MCM5
Periphery	5 d.p.i.	B236-notUp/SC2-Up	myeloid cell activation involved in immune response (GO:0002275)	3/93	19/14937	0.011	IFI35/FCER1G/NMI
Periphery	5 d.p.i.	B236-notUp/SC2-Up	nucleobase-containing compound biosynthetic process (GO:0034654)	3/93	20/14937	0.013	TYMS/PNP/APRT
Periphery	5 d.p.i.	B236-notUp/SC2-Up	toll-like receptor signaling pathway (GO:0002224)	5/93	91/14937	0.013	SCIMP/CTSS/CTSK/UNC93B1/NMI
Periphery	5 d.p.i.	B236-notUp/SC2-Up	negative regulation of mitotic cell cycle phase transition (GO:1901991)	5/93	92/14937	0.013	SLFN11/PSME1/PSMB10/PSME2/AURKA
Periphery	5 d.p.i.	B236-notUp/SC2-Up	regulation of cellular amine metabolic process (GO:0033238)	4/93	51/14937	0.013	PSME1/PSMB10/PSME2/ODC1
Periphery	5 d.p.i.	B236-notUp/SC2-Up	regulation of cellular amino acid metabolic process (GO:0006521)	4/93	54/14937	0.015	PSME1/PSMB10/PSME2/ODC1
Periphery	5 d.p.i.	B236-notUp/SC2-Up	pyrimidine deoxyribonucleotide biosynthetic process (GO:0009221)	2/93	5/14937	0.016	CMPK2/TYMS
Periphery	5 d.p.i.	B236-notUp/SC2-Up	negative regulation of cell cycle G2/M phase transition (GO:1902750)	4/93	57/14937	0.017	PSME1/PSMB10/PSME2/AURKA
Periphery	5 d.p.i.	B236-notUp/SC2-Up	regulation of proteolysis involved in cellular protein catabolic process (GO:1903050)	3/93	25/14937	0.019	PSME1/PSME2/CTSC
Periphery	5 d.p.i.	B236-notUp/SC2-Up	cellular protein catabolic process (GO:0044257)	4/93	60/14937	0.020	CTSS/CTSW/CTSK/CTSC
Periphery	5 d.p.i.	B236-notUp/SC2-Up	pattern recognition receptor signaling pathway (GO:0002221)	4/93	61/14937	0.020	CTSS/CTSK/UNC93B1/TIFA
Periphery	5 d.p.i.	B236-notUp/SC2-Up	inflammatory response (GO:0006954)	7/93	230/14937	0.020	AIF1/IL1RN/SLC11A1/CYBA/THBS1/TNFRSF4/C3AR1
Periphery	5 d.p.i.	B236-notUp/SC2-Up	innate immune response (GO:0045087)	8/93	302/14937	0.020	DHX58/RNASE6/BST2/DDX58/SLC11A1/CYBA/TIFA/FCER1G
Periphery	5 d.p.i.	B236-notUp/SC2-Up	regulation of interleukin-6 production (GO:0032675)	5/93	110/14937	0.020	SCIMP/AIF1/DDX58/TMEM106A/CYBA
Periphery	5 d.p.i.	B236-notUp/SC2-Up	Fc-epsilon receptor signaling pathway (GO:0038095)	5/93	111/14937	0.020	PSME1/PSMB10/GRAP2/FCER1G/PSME2
Periphery	5 d.p.i.	B236-notUp/SC2-Up	Fc receptor signaling pathway (GO:0038093)	5/93	112/14937	0.020	PSME1/PSMB10/GRAP2/FCER1G/PSME2
Periphery	5 d.p.i.	B236-notUp/SC2-Up	pre-replicative complex assembly (GO:0036388)	4/93	64/14937	0.020	PSME1/PSMB10/PSME2/MCM5
Periphery	5 d.p.i.	B236-notUp/SC2-Up	regulation of cellular ketone metabolic process (GO:0010565)	4/93	64/14937	0.020	PSME1/PSMB10/PSME2/ODC1
Periphery	5 d.p.i.	B236-notUp/SC2-Up	negative regulation of G2/M transition of mitotic cell cycle (GO:0010972)	4/93	66/14937	0.022	PSME1/PSMB10/PSME2/AURKA
Periphery	5 d.p.i.	B236-notUp/SC2-Up	negative regulation of response to biotic stimulus (GO:0002832)	3/93	31/14937	0.026	DHX58/TRAFD1/NMI
Periphery	5 d.p.i.	B236-notUp/SC2-Up	regulation of G1/S transition of mitotic cell cycle (GO:2000045)	4/93	71/14937	0.027	SLFN11/AIF1/PSME1/PSME2
Periphery	5 d.p.i.	B236-notUp/SC2-Up	positive regulation of dendritic cell cytokine production (GO:0002732)	2/93	8/14937	0.028	SCIMP/DDX58
Periphery	5 d.p.i.	B236-notUp/SC2-Up	defense response to symbiont (GO:0140546)	5/93	124/14937	0.028	SLFN11/RNASE6/BST2/DDX58/ISG20
Periphery	5 d.p.i.	B236-notUp/SC2-Up	platelet degranulation (GO:0002576)	5/93	125/14937	0.028	TIMP1/CTSW/PLEK/THBS1/F5
Periphery	5 d.p.i.	B236-notUp/SC2-Up	negative regulation of smooth muscle cell proliferation (GO:0048662)	3/93	33/14937	0.028	AIF1/HMOX1/SOD2
Periphery	5 d.p.i.	B236-notUp/SC2-Up	proteolysis involved in cellular protein catabolic process (GO:0051603)	4/93	74/14937	0.029	CTSS/CTSW/CTSK/CTSC
Periphery	5 d.p.i.	B236-notUp/SC2-Up	positive regulation of immune response (GO:0050778)	4/93	75/14937	0.029	IFI35/CYBA/NMI/HLA-DRA
Periphery	5 d.p.i.	B236-notUp/SC2-Up	positive regulation of lymphocyte proliferation (GO:0050671)	4/93	75/14937	0.029	AIF1/TNFRSF4/PNP/TNFSF13B
Periphery	5 d.p.i.	B236-notUp/SC2-Up	cellular response to tumor necrosis factor (GO:0071356)	6/93	194/14937	0.030	PSME1/PSMB10/PSME2/TNFRSF4/TNFSF13B/TNFRSF14
Periphery	5 d.p.i.	B236-notUp/SC2-Up	positive regulation of tumor necrosis factor production (GO:0032760)	4/93	77/14937	0.030	DDX58/TMEM106A/CYBA/THBS1
Periphery	5 d.p.i.	B236-notUp/SC2-Up	defense response to virus (GO:0051607)	5/93	133/14937	0.032	SLFN11/RNASE6/BST2/DDX58/ISG20
Periphery	5 d.p.i.	B236-notUp/SC2-Up	phagocytosis, engulfment (GO:0006911)	3/93	37/14937	0.033	AIF1/THBS1/MSR1
Periphery	5 d.p.i.	B236-notUp/SC2-Up	positive regulation of tumor necrosis factor superfamily cytokine production (GO:1903557)	4/93	81/14937	0.033	DDX58/TMEM106A/CYBA/THBS1
Periphery	5 d.p.i.	B236-notUp/SC2-Up	ubiquitin-dependent protein catabolic process (GO:0006511)	8/93	354/14937	0.033	RNF19B/TBX21/PSME1/PSMB10/SPSB1/PSME2/AURKA/RNF213
Periphery	5 d.p.i.	B236-notUp/SC2-Up	myeloid dendritic cell differentiation (GO:0043011)	2/93	10/14937	0.033	BATF/BATF2
Periphery	5 d.p.i.	B236-notUp/SC2-Up	negative regulation of innate immune response (GO:0045824)	3/93	38/14937	0.033	DHX58/TRAFD1/NMI
Periphery	5 d.p.i.	B236-notUp/SC2-Up	positive regulation of production of molecular mediator of immune response (GO:0002702)	3/93	38/14937	0.033	SCIMP/TNFRSF4/TNFRSF14
Periphery	5 d.p.i.	B236-notUp/SC2-Up	anaphase-promoting complex-dependent catabolic process (GO:0031145)	4/93	84/14937	0.036	PSME1/PSMB10/PSME2/AURKA
Periphery	5 d.p.i.	B236-notUp/SC2-Up	regulation of transcription from RNA polymerase II promoter in response to stress (GO:0043618)	4/93	87/14937	0.040	PSME1/PSMB10/PSME2/HMOX1
Periphery	5 d.p.i.	B236-notUp/SC2-Up	double-strand break repair via break-induced replication (GO:0000727)	2/93	12/14937	0.044	GINS2/MCM5
Periphery	5 d.p.i.	B236-notUp/SC2-Up	protein mono-ADP-ribosylation (GO:0140289)	2/93	12/14937	0.044	PARP12/PARP9
Periphery	5 d.p.i.	B236-notUp/SC2-Up	toll-like receptor 3 signaling pathway (GO:0034138)	2/93	12/14937	0.044	SCIMP/UNC93B1
Periphery	5 d.p.i.	B236-notUp/SC2-Up	positive regulation of transport (GO:0051050)	4/93	91/14937	0.045	BAK1/SLC11A1/CYBA/FCER1G
Periphery	5 d.p.i.	B236-notUp/SC2-Up	interleukin-1-mediated signaling pathway (GO:0070498)	4/93	94/14937	0.048	IL1RN/PSME1/PSMB10/PSME2
Periphery	5 d.p.i.	B236-notUp/SC2-Up	macrophage activation involved in immune response (GO:0002281)	2/93	13/14937	0.048	IFI35/NMI
Periphery	5 d.p.i.	B236-notUp/SC2-Up	polyamine metabolic process (GO:0006595)	2/93	13/14937	0.048	SAT1/ODC1
Periphery	5 d.p.i.	B236-notUp/SC2-Up	purine-containing compound salvage (GO:0043101)	2/93	13/14937	0.048	PNP/APRT
Periphery	5 d.p.i.	B236-notUp/SC2-Up	positive regulation of smooth muscle cell proliferation (GO:0048661)	3/93	46/14937	0.049	AIF1/THBS1/HMOX1
Periphery	5 d.p.i.	B236-notDown/SC2-Down	regulation of cell migration (GO:0030334)	10/81	408/14937	0.027	KDR/LIMCH1/AMOT/SEMA6D/DLC1/MACF1/SLIT2/PIP5KL1/CXCL12/AMOTL1
Periphery	5 d.p.i.	B236-notDown/SC2-Down	branching morphogenesis of an epithelial tube (GO:0048754)	4/81	44/14937	0.027	KDR/TIE1/NPNT/SLIT2
Periphery	5 d.p.i.	B236-notDown/SC2-Down	positive regulation of positive chemotaxis (GO:0050927)	3/81	17/14937	0.027	VEGFD/KDR/CXCL12
Periphery	5 d.p.i.	B236-notDown/SC2-Down	extracellular structure organization (GO:0043062)	7/81	216/14937	0.027	ADAMTS5/ECM2/KDR/COL15A1/POSTN/PXDN/NPNT
Periphery	5 d.p.i.	B236-notDown/SC2-Down	external encapsulating structure organization (GO:0045229)	7/81	217/14937	0.027	ADAMTS5/ECM2/KDR/COL15A1/POSTN/PXDN/NPNT
Periphery	5 d.p.i.	B236-notDown/SC2-Down	regulation of focal adhesion assembly (GO:0051893)	4/81	54/14937	0.027	KDR/LIMCH1/DLC1/MACF1
Periphery	5 d.p.i.	B236-notDown/SC2-Down	extracellular matrix organization (GO:0030198)	8/81	300/14937	0.027	ADAMTS5/ECM2/KDR/COL15A1/COLGALT2/POSTN/PXDN/NPNT
Periphery	5 d.p.i.	B236-notDown/SC2-Down	cell-cell adhesion mediated by integrin (GO:0033631)	2/81	5/14937	0.031	PLPP3/NPNT
