# Supplementary material for: Virological characteristics of a SARS-CoV-2-related bat coronavirus, BANAL-20-236
Source: eBioMedicine. 2024 Jun 4;104:105181. doi: 10.1016/j.ebiom.2024.105181 (PMC11215962; doi:10.1016/j.ebiom.2024.105181)
Supplement: Supplementary Table S5 [file mmc5.xlsx]

## Sheet: S5 (DEG, Colon)
Supplementary Table S5. List of DEGs in the human colon organoids infected with SARS-CoV-2, SC2ΔFCS, and B236. Genes are ranked by significant value of differential expression analysis from low to high.
SARS-CoV-2	SC2ΔFCS	B236
EGR1	EGR1	PER3
JUN	JUN	PLOD1
NR1D1	NR1D1	CEP85
LOC107986058	HDAC9	SMPDL3B
TNFAIP3	TNFAIP3	RLF
HDAC9	LOC107986058	AKR1A1
HSPA6	HSPA6	ECHDC2
PLA2G4C	FOSB	SCP2
FOSB	PLA2G4C	DHCR24
SALL3	SALL3	JUN
TTLL8	CYLD	CCN1
HIVEP2	HIVEP2	ATP1A1
NR4A1	NR4A3	HMGCS2
NR4A3	CEP85L	CIART
FOS	TTLL8	S100A14
CXCL2	H2BC8	NCSTN
PER1	ARRDC3	APOA2
ARRDC3	ARID4B	HSPA6
H2BC8	ATF3	IER5
CYLD	HIVEP1	NUAK2
ATF3	NR1D2	ATF3
CEP85L	SIRT1	ARID4B
IKZF3	CXCL2	NID1
ACTN2	ZBTB10	KLF11
RELB	LOC100130331	SDC1
DUSP8	MAP4K3	OST4
NFKBIA	PER3	GALM
NID1	TGFB2	MXD1
CABP5	FOS	FABP1
ZNF555	MAST1	TMEM37
PER3	HSPH1	LCT
CSF1	THBS1	DPP4
MMRN2	NR4A1	FRZB
LOC100130331	IKZF3	CLK1
NR1D2	XPO1	IDH1
HIVEP1	PTGS2	CPS1
SIRT1	USP37	ALPI
HAND1	SNAPC1	UGT1A1
MAST1	ITGAM	NR1D2
NFKB2	REL	ACAA1
LATS2	ACTN2	NFKBIZ
LOC105372220	CABP5	HHLA2
ARID4B	PER1	HGD
ZBTB2	RBP2	ITGB5
ITGAM	HIF1A	TF
FRMD1	CFLAR-AS1	RBP2
KRTAP5-1	SLC38A2	CCNL1
LOC105375038	KITLG	TRA2B
CIART	ZNF555	PIGZ
CFLAR-AS1	CCL20	UGT2B15
LOC107985372	NFKBIA	UGT2B11
LINC00943	SAMD4A	ALB
LST1	IFI6	AFP
CREB5	BAZ1A	CXCL2
PTGS2	MMRN2	PARM1
PER2	AMMECR1	FABP2
TNFRSF9	NID1	NOCT
ZBTB10	SKIL	FGB
HIVEP3	HAS2	FGA
THBS1	PDIA4	FGG
PPP1R10	CCDC144NL	TDO2
	NEDD4	MSMO1
	ETS1	HPGD
	CD83	UGT3A1
	CREB5	SELENOP
	CSF1	GPBP1
	TRPM7	PLK2
	NABP1	ZSWIM6
	GPBP1	ARRDC3
	LOC105374795	LOX
	ZNF292	EGR1
	KMT2E	NDFIP1
	EPC1	ANXA6
	CREBRF	SPARC
	TMEM144	HAVCR1
	TRAPPC8	CREBRF
	ANKRD12	TMED9
	EEA1	HIVEP1
	CEACAM5	CD83
	KAT6A	H2BC8
	KPNA3	PPP1R10
	IL2RG	HSPA1A
	CSPP1	HSPA1B
	ARHGEF3	NEU1
	NUP153	BRD2
	ZFYVE16	SRSF3
	ZBTB2	PGC
	OS9	MEP1A
	CHGA	GSTA2
	ANKRD33B	GSTA1
	LOC105375038	CEP85L
	TFF1	CCN2
	SUCO	TNFAIP3
	SERPINE1	HIVEP2
	ZNF644	AIG1
	PSTPIP2	ZBTB2
	PIK3C2A	PLG
	ATF7IP	HDAC9
	RELB	CREB5
	VGLL3	INHBA
	SRSF4	CYP51A1
	KIF5B	VGF
	DDHD1	KMT2E
	LINC02533	LINC01004
	TCEAL7	SLC26A3
	AGL	LAMB1
	VLDLR	SND1
	FRS2	PDIA4
	DGAT2	ERICH1
	MARCHF7	SLC39A14
	WDHD1	TNFRSF10D
	GTF3C4	EPHX2
	COPS2	DUSP4
	TMPRSS2	ASPH
	DHX36	CDH17
	CEP162	GEM
	STAG1	KLF10
	ZBTB21	COL14A1
	FKBP11	ANXA13
	IPO5	ACO1
	TNKS2	NR4A3
	SYNJ1	ALDOB
	HSPA4L	SETX
	DMXL1	WDR37
	DUSP8	KLF6
	CD68	EPC1
	PER2	WASHC2C
	SETX	WASHC2A
	FTH1	SIRT1
	FERMT2	PSAP
	IFI27	PRXL2A
	DIAPH3	GLUD1
	TBL1XR1	LIPA
	ARC	RBP4
	LACC1	ABCC2
	INTS6	SCD
	GPX2	NFKB2
	DDX3X	ACSL5
	TAF2	HABP2
	CXCL16	OAT
	NFKB2	DUSP8
	APOA4	NUP98
	F10	HPX
	DDRGK1	F2
	GAS7	FADS2
	TRIM23	ASRGL1
	FRMD1	GANAB
		NXF1
		DHCR7
		SLCO2B1
		SERPINH1
		PCF11
		APOA4
		APOC3
		APOA1
		SIAE
		APLP2
		SLC2A3
		A2M
		ATF7IP
		COL2A1
		FKBP11
		NR4A1
		GNS
		HSP90B1
		ALDH2
		PEBP1
		RSRC2
		LATS2
		HSPH1
		INTS6
		SLC15A1
		IRS2
		NFKBIA
		SNAPC1
		SLC10A1
		FOS
		SERPINA1
		CKB
		THBS1
		DUOX2
		DUOXA2
		GATM
		CYP1A1
		AEN
		MFGE8
		ANPEP
		IDH2
		REXO5
		QPRT
		CYLD
		GLG1
		HSD17B2
		SERPINF2
		ASGR2
		PER1
		FLCN
		CDK5R1
		NR1D1
		FKBP10
		B4GALNT2
		VEZF1
		PPM1D
		RIOK3
		TTR
		LIPG
		LOC105372115
		ADNP2
		GADD45B
		ZNF555
		ZNF317
		PRDX2
		IER2
		DNAJB1
		PDE4C
		LGI4
		APOE
		APOC1
		RELB
		FOSB
		CALM3
		PLA2G4C
		PPP1R15A
		FTL
		ZNF274
		STK35
		PTPRA
		GNRH2
		TMPRSS2
		ZBTB21
		NIPSNAP1
		MAFF
		TEF
		PHKA2
		EBP
		MAGED1
		HEPH
		RNF128
		IGSF1
		GPC3
		MAGEA11
		SCARB2
		BIN1
		FZD4
		SLC51A
		TIPARP
		ALDH6A1
		SNIP1
		PDIA5
		ENTPD5
		ZBTB10
		CCS
		SULT1A1
		NUCB1
		DUSP1
		CDKN1C
		TENT5C
		P4HA2
		PRDX3
		NDRG1
		CREB3L3
		MRPS26
		RBBP6
		DUSP10
		LCN15
		ADNP
		TM4SF4
		GRAMD1B
		SLC6A19
		SLC44A4
		MLEC
		LAMA1
		CREG1
		CTSC
		CTSE
		COX6A1
		SPON1
		FAM151A
		TTC38
		RNMT
		VTN
		CSRNP1
		RPN1
		FDPS
		MMP1
		ATP1B1
		FAM114A1
		FNIP1
		TMEM141
		KANSL1
		ARSL
		ATOX1
		MAGED2
		PDIA6
		ZC3H4
		NEFM
		MRPS25
		PPP4R3A
		EEF1A1
		LY6E
		ZNF627
		GOLM1
		XPO1
		SULF2
		SAT1
		HMMR
		FKBP9
		BHLHE40
		LSMEM1
		ASAH2
		NID2
		ETS1
		PER2
		TDP2
		SORD
		FAM193A
		FOSL1
		OS9
		QSOX1
		ASGR1
		CUBN
		GPX3
		MDH1
		SLC7A8
		KLF7
		APOB
		ADAMTSL3
		TSPYL2
		ANKRD33B
		SLC1A1
		AHSG
		CYSTM1
		PLTP
		SLC39A5
		TPI1
		ZNF507
		CYB5R1
		CRELD1
		SUMF2
		GATAD2B
		GJB1
		MDM2
		PLA2G12B
		RND2
		WEE1
		DDIT3
		HNF4A
		SUCLG1
		LCP1
		SPAG5
		ZHX2
		BCAP31
		P3H1
		AMOTL2
		ZNF34
		SLC27A2
		UBAP2
		CTSH
		SMIM10L2A
		ALOXE3
		CPE
		ZC3H12A
		NPNT
		COL5A2
		BAZ1A
		SLC26A2
		GALNT2
		YTHDC1
		PCK1
		CCL20
		DYRK1A
		BTD
		PDZK1
		SLC16A2
		GP2
		JUNB
		DPYSL3
		DUSP9
		SCARB1
		ZNF554
		PYGL
		ERP44
		PHKA2-AS1
		EPC2
		UBC
		ABCG2
		AHCY
		LRIF1
		TCEAL7
		FOXO1
		VIL1
		KAT6A
		ACADSB
		FN1
		CPSF7
		ASS1
		AKR1B10
		PRAP1
		CPVL
		PTN
		IGFBP6
		CORO2A
		FBLN5
		ALDOC
		BEX3
		CLCA1
		LMAN2
		RGN
		UGT2A3
		MMRN2
		COPG1
		GTF3C4
		ALDH1A1
		AKR1C3
		ITM2C
		PYGM
		ATP5F1A
		PCSK6
		ACLY
		SCD5
		ZNF644
		B4GALT4
		SIK3
		SPTLC3
		MCM10
		CHD1
		OLFML3
		FADS1
		IFRD1
		GLB1
		ECHS1
		LRPAP1
		CFB
		DDX5
		SLC16A4
		CXCL17
		CLIC6
		AGT
		PRDM1
		SMPD1
		ERMP1
		FBXO2
		LOC107986058
		CST3
		MYH6
		RPL29
		DHRS11
		TGFB2
		MT1H
		ANO10
		NDUFA13
		PCID2
		GSTO1
		PDXDC1
		F11R
		SULT1C2
		ACOX2
		ASXL1
		SI
		ZNF77
		NR3C1
		KDELR3
		CCDC144NL-AS1
		PCYOX1
		P4HB
		C11orf54
		SLC39A7
		PRDX4
		PTPRT
		ENPP2
		INO80
		ACAT2
		FMO5
		REL
		SLC3A1
		AK2
		KDM5B
		CRY1
		AGPAT1
		UBL5
		DDX39A
		CLK4
		ATP6AP1
		PROM1
		GPATCH8
		ATP5MF
		FGFR4
		SERF2
		ATF4
		FUCA2
		NDUFA4
		FXYD3
		FBXW7
		HSD3B1
		CHD2
		LINC00641
		SH2B3
		WAC
		ADGRG2
		SAMD4A
		ABHD4
		KRTAP5-AS1
		PON2
		PMAIP1
		FAM162A
		SUSD2
		KANSL1L
		NQO2
		ATP5MC3
		TUG1
		LINC02365
		PLD3
		TRA2A
		UGT8
		LINC02533
		ENG
		SC5D
		CALR
		INTS2
		SQLE
		OSER1
		FOXO3
		KLHL13
		HADH
		POLG2
		ARL 1.00
		NUP153
		PIK3R2
		SERPINI1
		CEP95
		HSD17B4
		SKIL
		ZNF532
		FUCA1
		KLB
		HYAL1
		AGR2
		ACO2
		APOM
		CD24
		S100A13
		CSF3R
		JAML
		AKR1C2
		LGMN
		NFKB1
		GLDC
		DGAT2
		BRD1
		TUBB4A
		ZNF57
		SOAT2
		PRSS12
		SMIM24
		ANGPTL3
		ZMYM3
		GGT1
		CES2
		IKZF5
		STAG1
		RPN2
		HMGCR
		DPP3
		TMED4
		LINC02806
		UGT2B10
		LSM 4.00
		NOP2
		UVRAG
		ZBTB5
		EDN1
		OGA
		SCAF4
		DAB1
		MAT2A
		MYADM
		ZNF844
		TSC22D2
		SLC25A25
		ALDH18A1
		MGST3
		PDIA3
		PRKCSH
		RPL3
		ZNF292
		ABHD12
		MED26
		HEXA
		TPD52L1
		AKT1S1
		PCP4L1
		LPCAT3
		FZD5
		MOGS
		RTL8C
		CYP2C18
		CDK2
		CLU
		TMEM59
		EPHX1
		DDRGK1
		PROCR
		CTSL
		FAM234A
		CEP162
		GALC
		SFPQ
		NOMO1
		COLGALT1
		MAFG
		ERG28
		PCSK5
		LOC105373605
		ZFX
		SOX11
		BDH2
		TMEM123
		HNRNPDL
		ETS2
		PRR13
		COX14
		TST
		ALOX5
		TMEM92
		ATP5MG
		ASL
		DDOST
		PIGS
		ARC
		RNF103
		CD244
		HSD17B14
		BIRC3
		TMEM45B
		TYRO3
		ACP2
		MPC2
		CDHR2
		NUP58
		DOK4
		CALU
		SEC61A1
		SAP130
		COL4A2
		HPD
		ATG14
		SMAP2
		FAM53C
		S100A16
		BSG
		CWC25
		BMP2
		MYC
		PLEKHB2
		ING3
		CYP4X1
		KLF5
		CDYL
		DIO1
		NDUFB2
		CLDN2
		CDHR3
		CSPP1
		SGCB
		SULT2A1
		DUOX1
		MYDGF
		BHLHE41
		NDUFB8
		ASH1L
		JADE2
		IP6K1
		HLA-DPB1
		COL9A2
		RHOB
		PAPSS1
		RRP8
		DDB1
		ENC1
		B4GALT1
		HEXB
		RNPEP
		ZNF79
		MERTK
		TECR
		KDM6A
		WIPI1
		SEMA3B
		BMPER
		SLC2A5
		CNDP2
		RBM39
		TSPAN6
		CTSV
		SLC51B
		TM7SF2
		ASB4
		NDUFB11
		ZBTB38
		KHDC4
		PGRMC1
		SELENOW
		LAMC1
		ANXA4
		P3H3
		ZSCAN12P1
		ITGAM
		STT3A
		NUAK1
		RAB11FIP4
		TRIB1
		GLTPD2
		CALML4
		POGZ
		H2BC5
		KRTAP5-1
		MST1
		CGGBP1
		AADAC
		F7
		ATP6V1F
		CD3D
		ILF3
		TUFT1
		BTK
		UBR5
		MS4A15
		GPX4
		SBNO1
		HEXIM1
		LYST
		SLIT3
		ZNF654
		LRPPRC
		EPHA2
		EXT2
		ADGRG7
		UGT2B7
		ATP5MC1
		ZFP36
		EDA2R
		MCFD2
		ACTN2
		LDHB
		AVIL
		NT5DC2
		IL2RG
		POU2F2
		LIF
		DBI
		KIRREL1
		REV3L
		CD63
		GOLIM4
		NDUFA2
		EMC3
		SLMAP
		COL4A1
		NEDD4
		MTTP
		PRDX5
		LAPTM4A
		C2orf72
		RASAL2
		AP2M1
		CYP27A1
		TM6SF2
		ZCCHC8
		DDX3X
		GGH
		SIN3A
		ZG16
		PALLD
		SDC4
		GAMT
		C4orf3
		SRRT
		CYB5R3
		SPINK1
		RIPOR2
		CELSR3
		SERPINA3
		CISD1
		ERP29
		ST6GALNAC1
		DDC
		ZBTB1
		ARID1A
		GLRX
		GSTM4
		SLC30A10
		TMED10
		TMBIM6
		USP15
		COX8A
		ENO3
		GPT2
		ZCCHC14
		ENAM
		SLC50A1
		PARD3
		ADGRD1
		SFSWAP
		MGST1
		TOMM7
		MIER3
		ITLN1
		ACTR1A
		WDR77
		HSPA4L
		GHITM
		PPP1R15B
		ATP6V1C1
		SHISA5
		ARF3
		CTSB
		B4GAT1
		FAM83G
		HYAL3
		IGFBP2
		CSF1
		RADIL
		CILP
		MLLT11
		FLJ42627
		CXCL3
		SSR4
		SERPING1
		LGALS8
		SLC7A1
		PRSS23
		FAM214A
		TCTN3
		ZBTB43
		DPEP1
		ZBTB11
		APOA5
		LARP4B
		MAGEH1
		PCCB
		CPQ
		NBDY
		SLC29A1
		RASSF4
		ZDHHC9
		TMPRSS6
		RCN3
		PPT2
		CRYZ
		FAM210A
		LRP4
		RTL9
		WDR43
		PROS1
		TET3
		SERPINC1
		FBXO6
		LOC112268468
		RNASET2
		NOMO2
		APEH
		ELF3
		LOC105375172
		CD68
		HMGCL
		ACAN
		FNDC4
		CYP26B1
		AKR1D1
		KATNBL1
		APMAP
		ZNF721
		CDC14A
		PEPD
		SLC35D1
		UQCR10
		SNTB1
		RIDA
		CYP3A4
		NAGA
		STOM
		RAB29
		MAST1
		KDELR2
		NDUFA3
		DAD1
		ZNF608
		TAF4B
		TMEM25
		KIAA0319L
		TRAPPC1
		FOXO4
		PAH
		MYORG
		NR4A2
		MAPK3
		EP300
		PHYH
		P3H4
		APOBEC3C
		COX6B1
		EGF
		IFFO2
		NFATC2
		C11orf24
		BEX1
		DLAT
		ERRFI1
		FAM3B
		PRDM4
		CYB5A
		TMEM208
		NDUFB10
		PRR15L
		SLC9A3R1
		HAAO
		VCX3A
		ENPP7
		CPXM1
		CHI3L1
		LAMB2
		NPFFR2
		SDHD
		DNAJA1
		MDM4
		LOC286059
		SWAP70
		COX7C
		PRSS8
		PYCR1
		HACD3
		CYP1B1
		COX5B
		PRCP
		IQCN
		LGALS2
		LYZ
		TKTL1
		POLR2G
		STC1
		SLC13A5
		ABHD6
		ZRANB1
		NEDD4L
		MCL1
		LUM
		BPTF
		KLF4
		SFRP5
		SEC22B
		PITX2
		MAN1B1
		HSD17B11
		RBM48
		MPZL2
		DAP
		SLC35G1
		DHRS7
		CTSO
		RSF1
		GRHPR
		DAG1
		NQO1
		SDF4
		MPZL1
		TBC1D15
		PAF1
		LOC108783645
		TMEM80
		CEBPZ
		LAMTOR5
		APELA
		CYBA
		LRSAM1
		CRYL1
		UQCRQ
		BCOR
		ZFAND5
		MPP1
		TM9SF2
		BBC3
		TMEM120A
		FCGRT
		EIF4B
		GDPD2
		ACAT1
		GYG2
		CCNYL1
		DIO3
		TAB2
		SNX16
		RRBP1
		RPL37A
		SULT1B1
		PFKL
		GALNT6
		LATS1
		VCP
		UGDH
		ZNF131
		CTSF
		MAN2B2
		COL18A1
		CREBBP
		SULT1A2
		SH3YL1
		SAMHD1
		RAMP1
		SLC38A2
		BCLAF1
		LGALS3
		ETFB
		ACSF2
		MSMB
		SDHB
		MGAM
		UGT1A6
		DHX9
		GLYCTK
		MRPL17
		BRPF1
		HIBADH
		XPC
		LOC105374985
		HAS2
		MAOA
		NXT2
		PTPN5
		SCAF8
		SLC38A10
		GCM1
		ITLN2
		ALAD
		BAG3
		FRS2
		GSK3B
		FTH1
		NPC2
		ARIH1
		NRIP1
		DHX36
		TTC3
		DEPTOR
		SERP1
		ZNF335
		TSC1
		PTAFR
		RNF43
		PPRC1
		TSPAN3
		SMURF1
		PSPH
		SYAP1
		RNASE1
		YIPF2
		RNF5
		C1orf115
		FLRT3
		USP9X
		ING1
		PBXIP1
		SYT16
		ABCB10
		NEDD9
		STAT4
		ALDH5A1
		SCAP
		SLC22A18
		ATP5PD
		MMP15
		DNAH8
		CKAP4
		ATP5ME
		SRPRB
		CCNT2
		CTSA
		THOC5
		NDUFA1
		TMEM147
		ITFG1
		ZBTB9
		SELENON
		DIDO1
		CYP2C9
		SPINT2
		SERINC5
		ITIH1
		PGK 1.00
		ADI1
		NPC1L1
		PSMB6
		RIMKLB
		H3-3B
		COPA
		WARS1
		TMEM150C
		SAR1B
		MELTF
		ATRAID
		AQP3
		CPA2
		TP53BP2
		KANK4
		HPN
		YIF1A
		AMBP
		SDHA
		NEAT1
		MALRD1
		FUBP1
		ASAH1
		PGPEP1
		ERVH48-1
		ABL2
		ZEB1
		AK1
		IRF1
		TMED2
		PDXK
		DNAJB6
		DKK 1.00
		TG
		ANKRD26P1
		STEAP1
		EMC7
		PSMB3
		RPS21
		SEMA6C
		GCNA
		HACD2
		ERGIC1
		CXCL16
		SEZ6L2
		NPR 3.00
		GAS7
		TRIM36
		RSPO3
		LINC02709
		TSTD1
		CEACAM5
		GPX1
		SLC18A1
		ABCC6
		CD59
		CCDC93
		PNPLA3
		ZC3H6
		TMEM245
		TSPAN31
		SLC30A2
		FGFR2
		APP
		BCL6
		GRK5
		ST3GAL5
		TXLNG
		PIM3
		BAAT
		TOGARAM1
		CTSD
		USH1C
		GFPT1
		RBM33
		ALG3
		SKP2
		SMC4
		SMPDL3A
		LINC02818
		ERN 1.00
		EPHB2
		SCYL3
		PPP6R3
		LOC100506253
		MEX3C
		CYP2C19
		TUBG1
		RMND5A
		ENO1
		METTL7B
		DNAJC22
		ITM2B
		CSAD
		NAGLU
		GSTK1
		PHGR1
		SCNN1A
		ATP6AP2
		FASN
		LRP2
		FGL1
		ETFA
		TENT5A
		PRDX1
		SMAD6
		CDHR5
		XPO6
		PUM1
		CD276
		FMOD
		EEF1G
		AXL
		ABAT
		ROMO1
		LOC107984798
		ENTPD6
		LAMP2
		COX6C
		NORAD
		FAH
		RPL13
		EIF4EBP1
		ZNF776
		HSBP1
		MAN2B1
		SERPINB13
		HDAC5
		TRAPPC8
		TMCO1
		TENT5B
		ANGPT2
		SEMA4G
		PSMD2
		RAB1B
		TRO
		ADAM9
		BRD4
		MORC3
		GSTZ1
		PTPN14
		TNFRSF9
		FAM13B
		LINC01511
		CHID1
		KALRN
		IQGAP2
		USB1
		TFE3
		USP36
		LDLRAD4
		RNASE4
		SETD5
		MDH2
		RABAC1
		NRG1
		SLC16A3
		UNC45A
		HSPA5
		TM4SF5
		MPC1
		CAVIN1
		TMSB10
		VNN 1.00
		PCTP
		CMPK1
		ALDH7A1
		EPCAM
		RAPGEF2
		DNPH1
		CCNT1
		MYLIP
		ABHD15
		SORD2P
		SNAI2
		MS4A10
		MT1F
		SNX3
		ISOC2
		HIBCH
		MPI
		PGM3
		CRAMP1
		CACTIN
		SNHG1
		CAT
		CTSZ
		ITGA3
		SLC44A1
		BNIP5
		TMEM200B
		BAZ2B
		CFTR
		SLC5A9
		SLC22A17
		PECR
		RUSF1
		NOL8
		PARD6G
		XKR8
		PLA2G2A
		ACADS
		CROT
		ERCC6L2
		HNRNPH3
		SMURF2
		CMAS
		HIVEP3
		PVT1
		GLP1R
		APLP1
		SH2D5
		SERPINE2
		LOC105374795
		TMEM214
		PIGT
		HS2ST1
		SLC25A1
		PTTG1IP
		FN3K
		TMEM50A
		LMAN1
		PFKFB3
		CFLAR-AS1
		RPS3
		PGM1
		SEC14L2
		GUSB
		RPL12
		SNRPD2
		TNC
		RUNX1
		PSMB5
		PYGB
		SEC24C
		FBXL19-AS1
		HSDL2
		RBM23
		FOXP2
		MMP25
		KMT5B
		OGDH
		BDNF
		OTUD1
		HKDC1
		WFDC2
		DDR2
		MBOAT7
		ORMDL3
		ITPR1
		PGD
		WDR26
		CD81
		SLC31A1
		UGT2B4
		ITGA9
		FRRS1
		PSEN1
		GLRX5
		PRKXP1
		CRAT
		GFPT2
		ERLIN2
		BCL2L11
		TMED3
		NAA15
		C6orf62
		TIAM2
		RPS19
		NCOA5
		COPB2
		WRAP53
		HAND1
		NT5E
		TLE4
		CA4
		LOC107986655
		PPP1R14A
		FBP1
		KMT2A
		SERPINA4
		MEGF8
		BACH2
		SCG2
		HDHD3
		ACMSD
		KIAA0586
		RND3
		GPAA1
		ARPC5
		LINC00479
		ARID5B
		ZNF10
		SYNGR2
		TMC4
		RAPGEF6
		MPND
		CCKBR
		HGSNAT
		ZNF678
		RRAGC
		COQ3
		JAK1
		ARPC1B
		FCER1G
		WNT5A
		APRT
		ATP9A
		PITX1
		RPS26
		MDK
		ZMYM5
		TRIP11
		C1orf210
		COX17
		PGF
		ST6GAL1
		ACOX1
		PFKP
		FAXDC2
		SIX4
		INA
		SIGMAR1
		TSPAN9
		GRN
		SEC23A
		MS4A8
		SRGAP1
		QARS1
		PRUNE1
		MT1G
		APEX1
		KCNJ16
		FMR1
		FAM13A
		MRPL41
		AKAP1
		CYP3A5
		BET1L
		ATP7B
		CASP6
		MYO7B
		SLC39A11
		ANKRD12
		FGFR1
		AFG3L1P
		PPP1R18
		PIGK
		ADH5
		PLBD1
		HMOX2
		EMC1
		QKI
		SRSF10
		XKR7
		TOMM5
		COASY
		USP7
		CPN2
		ADD1
		CNPY2
		NR2E3
		GPX7
		LHPP
		C1QTNF6
		ABCC6P1
		ACSS3
		SERPINA7
		DHTKD1
		AK3
		ALDH1A2
		GPX8
		SRSF6
		ERO1B
		CLASRP
		TXN
		UQCR11
		LOC101927888
		ITIH4
		DYSF
		ZNF439
		CIB1
		NFE2L1
		PPIB
		FKBP8
		VSNL1
		RIPOR1
		IKZF3
		PHB
		HM13
		PMM1
		LRRC8C
		CAPNS1
		ZNF740
		G0S2
		AZIN1
		LINC02277
		PDGFRA
		SEC31A
		MZT2B
		CEBPA
		PDXP
		ELL2
		RASSF9
		KAT5
		MAK
		KNG1
		ALDH3A2
		KIAA2013
		S100A1
		TP53TG1
		C11orf86
		MPST
		ALAS1
		UPB1
		LOC105377046
		CD79A
		PLPP5
		JMJD6
		RPS15
		VKORC1
		NCOA6
		P4HA1
		PLAAT3
		ZNF440
		SEC24D
		GHR
		GET4
		GUCD1
		CNOT4
		PKIB
		BTNL3
		RLIM
		PIP5K1A
		PHLPP1
		AKAP7
		LINC02732
		LOC105374118
		NDUFB6
		ZNF281
		MRGPRE
		DPPA3
		CDX2
		UGT1A5
		AMPD2
		COPS2
		TMEM63A
		FUOM
		ERLIN1
		AIFM1
		GCLC
		PROC
		SLC22A1
		SYNJ1
		EGR3
		EMILIN2
		LNX1
		ACOT13
		AARS1
		H1-4
		CYB5D1
		SIL1
		TCN2
		GBA3
		CELF2
		AGO3
		MIDEAS
		EIF5
		KRTCAP2
		GATA3
		MITF
		REEP1
		GOLT1A
		TSPAN18
		COL26A1
		MAGT1
		PSPC1
		PRDM2
		AGAP11
		WDTC1
		NEFH
		NRGN
		SYTL4
		STAG3L4
		AGFG2
		NOP56
		SLC19A3
		PPP1CA
		RBM15
		RPL41
		RFX6
		TMEM127
		SMLR1
		COA3
		BRIP1
		AGPAT2
		UGT1A4
		ARRB1
		NME4
		NFAT5
		ITGA11
		TXNDC17
		AMT
		SEC13
		SMIM10L2B
		ZNF442
		GSTP1
		RC3H1
		HELQ
		KLHL15
		CNR1
		ACP1
		SLC47A1
		TGOLN2
		AP1M2
		POMGNT1
		TMEM254
		PARK7
		TM9SF3
		UXS1
		SON
		FDFT1
		TXNDC12
		SOAT1
		C19orf53
		FBLN1
		NOTCH1
		ANG
		SLC2A10
		CDKN2B
		PRKCE
		DPYS
		CDC6
		COPS9
		PPP4R2
		FDX1
		CRACDL
		SELENBP1
		NREP
		NDUFB4
		SRSF1
		APPBP2
		KAZALD1
		TMEM185A
		KDM3A
		ALLC
		RPL18
		AHR
		ATP5F1B
		SLC25A5
		BTNL8
		KCNK6
		CHPF2
		AP2A2
		SLC29A2
		RPS9
		WDR66
		TXNDC15
		ABCB1
		MSRB1
		CST4
		LOC107983990
		MICOS10
		SF3B5
		SKIV2L
		CRTC2
		CST1
		LRRK2
		COX7A1
		RAB5C
		TNS3
		KDM3B
		PLEKHB1
		EXPH5
		SLC25A11
		DNASE2
		TMPRSS9
		UQCRC1
		TMEM230
		SWI5
		HELZ
		GMCL1
		RPRD2
		MAOB
		FGFR3
		GPRC5A
		LTBP2
		YIF1B
		SLC35F6
		TOR1AIP2
		TJAP1
		DECR1
		UBXN7
		G6PD
		IL1RAP
		MASP1
		SUMF1
		PDPK1
		BRAF
		HTATIP2
		GPCPD1
		CENPBD1
		STRADB
		ARHGAP23
		VGLL3
		COPE
		TMEM41B
		CEACAM1
		LOC100130331
		KPNA4
		EPM2AIP1
		COX4I1
		RIC8B
		RPS4X
		ZNF845
		SYNGAP1
		CXCR4
		TMC3
		ITIH2
		SNAP25
		AKR7A2
		SULT1E1
		TTLL8
		TMEM219
		PRICKLE2
		MANF
		POLDIP2
		SPPL3
		ATP5PB
		ACTB
		PACSIN2
		MARCHF2
		PINK1
		DKK 3.00
		ZFP2
		GCNT1
		PAGR1
		HNF1B
		RPS28
		TINCR
		SERPINA5
		TAF1D
		NR1H3
		EIF6
		PLAC8
		ADAM23
		MID1IP1
		TAF3
		TUBA1C
		PRRC1
		MUC13
		NNT
		MGAT1
		RAB21
		COPS6
		LOC105372725
		PXDN
		LUC7L3
		SAMD9
		SLC26A6
		GAS2L3
		PHF13
		SUSD3
		HDAC6
		ETHE1
		USP49
		RAB17
		SLU7
		FOXI3
		RPS17
		SLC17A5
		CCDC144NL
		TASOR
		S1PR3
		OXT
		PNLIPRP2
		EIF3A
		KIF17
		COX5A
		PKM
		ACSS2
		SPINT1
		YY1
		KLHDC3
		FBXO48
		TMEM98
		CKS1B
		RBM5
		ZNF441
		PELI1
		ECI2
		FGF18
		RPLP2
		DYNLT3
		PPIL4
		SEPTIN9
		CXCL1
		UTP20
		ZNF43
		SUSD1
		S100A10
		PRSS3
		CTR9
		RPLP0
		TJP3
		H3-3A
		MYO1A
		BCL10
		SYNE1
		MBTPS1
		SPRED2
		ZFR2
		TAF7L
		LAMTOR2
		C3orf85
		LAMP1
		KRT6A
		SLC7A7
		LOC105374986
		LPAR1
		LOC102723922
		TRAP1
		SMIM14
		GMPPA
		LRRC3
		MARCHF7
		RDH11
		KBTBD12
		VSIG1
		COL4A5
		PIGO
		SRSF7
		LIPC
		TSGA10
		PNN
		COPB1
		CAPZB
		SERPINF1
		CCAR1
		XYLT2
		MFSD3
		OGG1
		S100A11
		RTL8B
		FADS6
		SLC17A4
		METTL7A
		ADK
		CHD1L
		AQP10
		ABCA7
		IER3IP1
		GTPBP4
		H1-3
		TOP 1.00
		NRSN2
		PURB
		POR
		MBNL3
		RNF111
		PUM2
		RALGPS1
		H2BC7
		COL6A1
		HAP1
		BABAM1
		LMLN
		PGAP6
		C8B
		ATF2
		MSRB2
		GPA33
		FEM1A
		STARD13
		GNA13
		MMP24OS
		NDUFA11
		LOC107984263
		DNAH17
		TIMP1
		PDK4
		CTDSP2
		HIGD1A
		NHLRC3
		USP42
		C12orf57
		SAFB2
		MRO
		ELOVL6
		OXA1L
		TMEM97
		FLVCR1
		SERPINE3
		ZNRF3
		CTNND2
		EID1
		USP37
		RABGAP1
		NDUFB9
		AMMECR1L
		LY75
		OTUD3
		IL17RB
		NDUFA8
		AMN
		BPHL
		A1CF
		ARHGAP30
		POLH
		RGS7
		SLC25A17
		GPC4
		MTFR2
		PPIF
		MAD2L2
		LOC107986973
		POLR2E
		NDUFAF6
		GZF1
		CHPF
		HMGCS1
		SERTAD2
		EXTL3
		LTA
		GIGYF1
		SOX4
		RGCC
		MVD
		FGFR1OP2
		WDR19
		MOV10
		AAMDC
		GUK1
		CIDEC
		ADPGK
		RPL34
		PC
		ELAVL3
		TRIO
		CTCF
		ZNF202
		PKD1L3
		NDUFA7
		EMC10
		JMJD1C
		ACAA2
		DUSP3
		SIDT2
		SH3BP4
		ZNF143
		PDHA1
		CDC42EP3
		SEPHS2
		HYAL2
		MIER1
		YOD1
		LRRC37B
		ADCY5
		NDUFS5
		SPATA20
		TMEM179B
		SLC2A14
		SRSF2
		GOSR2
		SRP9
		RPS27L
		CPN1
		PHPT1
		SLC25A20
		MTHFD1L
		RER1
		TMEM41A
		TSPAN13
		SSR2
		GM2A
		MBTD1
		LTK
		FAF2
		TBC1D22B
		GPR108
		TEX13C
		NLRP1
		CALM1
		CCDC30
		MMRN1
		GRTP1-AS1
		PEX6
		NFE2L2
		LMBR1L
		KCTD12
		LOC105369724
		ST14
		DPY30
		WNT11
		TMEM132A
		ADM
		ELOB
		DCXR
		FOSL2
		PARP4
		SOSTDC1
		IYD
		SRF
		RPS8
		DGUOK
		EIF2AK3
		RAB3A
		NPTXR
		BST1
		GLT8D1
[truncated: 13,981 more rows]
