# Supplementary material for: Virological characteristics of a SARS-CoV-2-related bat coronavirus, BANAL-20-236
Source: eBioMedicine. 2024 Jun 4;104:105181. doi: 10.1016/j.ebiom.2024.105181 (PMC11215962; doi:10.1016/j.ebiom.2024.105181)
Supplement: Supplementary Table S6 [file mmc6.xlsx]

## Sheet: S6 (Enrichment, Colon)
Supplementary Table S6. GO and KEGG terms that were enriched with the top 100 B236-Up/SC2-Up, B236-Up/SC2-notUp, and B236-Down/SC2-notDown genes with the highest disco score in the human colon organoids. The top ten terms are shaded in light blue.
Gene cluster	Library	ID	Gene ratio	Background ratio	Adjusted p	Gene name
B236-Up/SC2-Up	GO Biological Process 2021	regulation of transcription by RNA polymerase II (GO:0006357)	28/51	2206/14937	<0.0001	PER3/JUN/ATF3/ARID4B/NR1D2/EGR1/HIVEP1/HIVEP2/ZBTB2/HDAC9/CREB5/NR4A3/SIRT1/NFKB2/NR4A1/NFKBIA/FOS/PER1/NR1D1/ZNF555/RELB/FOSB/SALL3/IKZF3/PER2/ZBTB10/HAND1/HIVEP3
B236-Up/SC2-Up	GO Biological Process 2021	regulation of transcription, DNA-templated (GO:0006355)	27/51	2244/14937	<0.0001	JUN/CIART/ATF3/ARID4B/NR1D2/EGR1/HIVEP1/HIVEP2/ZBTB2/HDAC9/CREB5/NR4A3/SIRT1/NFKB2/NR4A1/FOS/PER1/NR1D1/ZNF555/RELB/FOSB/SALL3/IKZF3/PER2/ZBTB10/HAND1/HIVEP3
B236-Up/SC2-Up	GO Biological Process 2021	negative regulation of transcription by RNA polymerase II (GO:0000122)	15/51	684/14937	<0.0001	PER3/JUN/ATF3/NR1D2/HIVEP1/ZBTB2/HDAC9/NR4A3/SIRT1/PER1/NR1D1/ZNF555/FOSB/PER2/HAND1
B236-Up/SC2-Up	GO Biological Process 2021	negative regulation of transcription, DNA-templated (GO:0045892)	16/51	948/14937	<0.0001	PER3/JUN/CIART/ATF3/NR1D2/HIVEP1/ZBTB2/HDAC9/NR4A3/SIRT1/PER1/NR1D1/ZNF555/FOSB/PER2/HAND1
B236-Up/SC2-Up	GO Biological Process 2021	histone H3 deacetylation (GO:0070932)	4/51	15/14937	<0.0001	HDAC9/SIRT1/PER1/PER2
B236-Up/SC2-Up	GO Biological Process 2021	regulation of type B pancreatic cell proliferation (GO:0061469)	3/51	6/14937	0.00011	NR4A3/NR4A1/NR1D1
B236-Up/SC2-Up	GO Biological Process 2021	positive regulation of transcription, DNA-templated (GO:0045893)	16/51	1183/14937	0.00014	JUN/ATF3/NR1D2/EGR1/HIVEP1/CREB5/NR4A3/SIRT1/NFKB2/NR4A1/NFKBIA/FOS/PER1/NR1D1/HAND1/HIVEP3
B236-Up/SC2-Up	GO Biological Process 2021	positive regulation of transcription by RNA polymerase II (GO:0045944)	14/51	908/14937	0.00015	JUN/ATF3/NR1D2/EGR1/HIVEP1/NR4A3/SIRT1/NFKB2/NR4A1/NFKBIA/FOS/PER1/NR1D1/HAND1
B236-Up/SC2-Up	GO Biological Process 2021	response to leptin (GO:0044321)	3/51	9/14937	0.00031	NR4A3/SIRT1/NR1D1
B236-Up/SC2-Up	GO Biological Process 2021	regulation of cell migration involved in sprouting angiogenesis (GO:0090049)	4/51	32/14937	0.00036	HDAC9/THBS1/MMRN2/PTGS2
B236-Up/SC2-Up	GO Biological Process 2021	negative regulation of I-kappaB kinase/NF-kappaB signaling (GO:0043124)	4/51	40/14937	0.00082	TNFAIP3/SIRT1/PER1/NR1D1
B236-Up/SC2-Up	GO Biological Process 2021	histone deacetylation (GO:0016575)	4/51	47/14937	0.0014	HDAC9/SIRT1/PER1/PER2
B236-Up/SC2-Up	GO Biological Process 2021	positive regulation of blood vessel endothelial cell migration (GO:0043536)	4/51	48/14937	0.0015	HDAC9/SIRT1/THBS1/PTGS2
B236-Up/SC2-Up	GO Biological Process 2021	negative regulation of nucleic acid-templated transcription (GO:1903507)	9/51	464/14937	0.0015	JUN/CIART/NR1D2/HDAC9/SIRT1/PER1/NR1D1/PER2/HAND1
B236-Up/SC2-Up	GO Biological Process 2021	fat cell differentiation (GO:0045444)	4/51	58/14937	0.0027	NR4A3/SIRT1/NR4A1/PER2
B236-Up/SC2-Up	GO Biological Process 2021	negative regulation of intracellular signal transduction (GO:1902532)	6/51	198/14937	0.0031	TNFAIP3/SIRT1/THBS1/CYLD/PER1/NR1D1
B236-Up/SC2-Up	GO Biological Process 2021	cellular response to reactive oxygen species (GO:0034614)	4/51	63/14937	0.0033	JUN/TNFAIP3/SIRT1/FOS
B236-Up/SC2-Up	GO Biological Process 2021	regulation of inflammatory response (GO:0050727)	6/51	206/14937	0.0034	NR1D2/TNFAIP3/NFKBIA/CYLD/NR1D1/PTGS2
B236-Up/SC2-Up	GO Biological Process 2021	negative regulation of cellular macromolecule biosynthetic process (GO:2000113)	9/51	547/14937	0.0040	JUN/CIART/NR1D2/HDAC9/SIRT1/PER1/NR1D1/PER2/HAND1
B236-Up/SC2-Up	GO Biological Process 2021	entrainment of circadian clock by photoperiod (GO:0043153)	3/51	27/14937	0.0043	PER3/PER1/PER2
B236-Up/SC2-Up	GO Biological Process 2021	cellular response to oxygen-containing compound (GO:1901701)	7/51	323/14937	0.0043	JUN/CXCL2/EGR1/TNFAIP3/NR4A3/FOS/NR1D1
B236-Up/SC2-Up	GO Biological Process 2021	transcription initiation from RNA polymerase II promoter (GO:0006367)	5/51	140/14937	0.0043	NR1D2/HDAC9/NR4A3/NR4A1/NR1D1
B236-Up/SC2-Up	GO Biological Process 2021	regulation of circadian sleep/wake cycle (GO:0042749)	2/51	5/14937	0.0043	PER3/NR1D1
B236-Up/SC2-Up	GO Biological Process 2021	photoperiodism (GO:0009648)	3/51	28/14937	0.0043	PER3/PER1/PER2
B236-Up/SC2-Up	GO Biological Process 2021	negative regulation of DNA-binding transcription factor activity (GO:0043433)	5/51	143/14937	0.0044	TNFAIP3/SIRT1/NFKBIA/CYLD/HAND1
B236-Up/SC2-Up	GO Biological Process 2021	inflammatory response (GO:0006954)	6/51	230/14937	0.0044	CXCL2/HDAC9/FOS/THBS1/RELB/PLA2G4C
B236-Up/SC2-Up	GO Biological Process 2021	negative regulation of NF-kappaB transcription factor activity (GO:0032088)	4/51	79/14937	0.0050	TNFAIP3/SIRT1/NFKBIA/CYLD
B236-Up/SC2-Up	GO Biological Process 2021	negative regulation of DNA binding (GO:0043392)	3/51	31/14937	0.0051	JUN/NFKBIA/PER2
B236-Up/SC2-Up	GO Biological Process 2021	positive regulation of extrinsic apoptotic signaling pathway via death domain receptors (GO:1902043)	2/51	6/14937	0.0053	ATF3/THBS1
B236-Up/SC2-Up	GO Biological Process 2021	regulation of neuron death (GO:1901214)	4/51	86/14937	0.0058	EGR1/FOS/ITGAM/CSF1
B236-Up/SC2-Up	GO Biological Process 2021	positive regulation of pri-miRNA transcription by RNA polymerase II (GO:1902895)	3/51	34/14937	0.0058	JUN/EGR1/FOS
B236-Up/SC2-Up	GO Biological Process 2021	cellular response to cytokine stimulus (GO:0071345)	8/51	482/14937	0.0058	CXCL2/EGR1/SIRT1/FOS/NR1D1/ITGAM/CSF1/PTGS2
B236-Up/SC2-Up	GO Biological Process 2021	cytokine-mediated signaling pathway (GO:0019221)	9/51	621/14937	0.0061	CXCL2/EGR1/SIRT1/NFKBIA/FOS/ITGAM/TNFRSF9/CSF1/PTGS2
B236-Up/SC2-Up	GO Biological Process 2021	regulation of prostaglandin biosynthetic process (GO:0031392)	2/51	7/14937	0.0061	SIRT1/PTGS2
B236-Up/SC2-Up	GO Biological Process 2021	white fat cell differentiation (GO:0050872)	2/51	7/14937	0.0061	SIRT1/PER2
B236-Up/SC2-Up	GO Biological Process 2021	DNA-templated transcription, initiation (GO:0006352)	5/51	168/14937	0.0065	NR1D2/HDAC9/NR4A3/NR4A1/NR1D1
B236-Up/SC2-Up	GO Biological Process 2021	peptidyl-lysine deacetylation (GO:0034983)	2/51	8/14937	0.0077	HDAC9/SIRT1
B236-Up/SC2-Up	GO Biological Process 2021	positive regulation of cellular biosynthetic process (GO:0031328)	5/51	180/14937	0.0085	EGR1/SIRT1/THBS1/NR1D1/PTGS2
B236-Up/SC2-Up	GO Biological Process 2021	cellular response to leptin stimulus (GO:0044320)	2/51	9/14937	0.0093	NR4A3/SIRT1
B236-Up/SC2-Up	GO Biological Process 2021	negative regulation of type I interferon production (GO:0032480)	3/51	43/14937	0.0094	TNFAIP3/CYLD/RELB
B236-Up/SC2-Up	GO Biological Process 2021	regulation of pri-miRNA transcription by RNA polymerase II (GO:1902893)	3/51	45/14937	0.010	JUN/EGR1/FOS
B236-Up/SC2-Up	GO Biological Process 2021	regulation of cell cycle (GO:0051726)	6/51	296/14937	0.010	JUN/SIRT1/NR4A1/THBS1/CYLD/PER2
B236-Up/SC2-Up	GO Biological Process 2021	negative regulation of toll-like receptor 4 signaling pathway (GO:0034144)	2/51	10/14937	0.010	TNFAIP3/NR1D1
B236-Up/SC2-Up	GO Biological Process 2021	regulation of bile acid biosynthetic process (GO:0070857)	2/51	10/14937	0.010	SIRT1/NR1D1
B236-Up/SC2-Up	GO Biological Process 2021	positive regulation of smooth muscle cell proliferation (GO:0048661)	3/51	46/14937	0.010	JUN/NR4A3/THBS1
B236-Up/SC2-Up	GO Biological Process 2021	positive regulation of neuron death (GO:1901216)	3/51	47/14937	0.011	EGR1/FOS/ITGAM
B236-Up/SC2-Up	GO Biological Process 2021	positive regulation of transforming growth factor beta production (GO:0071636)	2/51	11/14937	0.012	THBS1/PTGS2
B236-Up/SC2-Up	GO Biological Process 2021	regulation of smooth muscle cell proliferation (GO:0048660)	3/51	49/14937	0.012	TNFAIP3/NR4A3/THBS1
B236-Up/SC2-Up	GO Biological Process 2021	glucan biosynthetic process (GO:0009250)	2/51	13/14937	0.016	NR1D1/PER2
B236-Up/SC2-Up	GO Biological Process 2021	glycogen biosynthetic process (GO:0005978)	2/51	13/14937	0.016	NR1D1/PER2
B236-Up/SC2-Up	GO Biological Process 2021	negative regulation of cell migration involved in sprouting angiogenesis (GO:0090051)	2/51	14/14937	0.017	THBS1/MMRN2
B236-Up/SC2-Up	GO Biological Process 2021	positive regulation of macrophage chemotaxis (GO:0010759)	2/51	14/14937	0.017	THBS1/CSF1
B236-Up/SC2-Up	GO Biological Process 2021	response to reactive oxygen species (GO:0000302)	3/51	59/14937	0.018	JUN/SIRT1/FOS
B236-Up/SC2-Up	GO Biological Process 2021	transmembrane receptor protein serine/threonine kinase signaling pathway (GO:0007178)	4/51	133/14937	0.018	JUN/HIVEP1/SIRT1/FOS
B236-Up/SC2-Up	GO Biological Process 2021	macrophage differentiation (GO:0030225)	2/51	15/14937	0.019	SIRT1/CSF1
B236-Up/SC2-Up	GO Biological Process 2021	negative regulation of transcription regulatory region DNA binding (GO:2000678)	2/51	16/14937	0.021	PER2/HAND1
B236-Up/SC2-Up	GO Biological Process 2021	positive regulation of myeloid leukocyte cytokine production involved in immune response (GO:0061081)	2/51	16/14937	0.021	NR4A3/SIRT1
B236-Up/SC2-Up	GO Biological Process 2021	positive regulation of cell death (GO:0010942)	3/51	66/14937	0.023	EGR1/FOS/ITGAM
B236-Up/SC2-Up	GO Biological Process 2021	regulation of steroid biosynthetic process (GO:0050810)	2/51	17/14937	0.023	EGR1/SIRT1
B236-Up/SC2-Up	GO Biological Process 2021	positive regulation of nucleic acid-templated transcription (GO:1903508)	7/51	511/14937	0.024	JUN/NR1D2/EGR1/CREB5/FOS/NR1D1/HIVEP3
B236-Up/SC2-Up	GO Biological Process 2021	positive regulation of cell migration involved in sprouting angiogenesis (GO:0090050)	2/51	18/14937	0.024	HDAC9/PTGS2
B236-Up/SC2-Up	GO Biological Process 2021	regulation of brown fat cell differentiation (GO:0090335)	2/51	18/14937	0.024	SIRT1/PTGS2
B236-Up/SC2-Up	GO Biological Process 2021	cholesterol homeostasis (GO:0042632)	3/51	71/14937	0.025	HDAC9/SIRT1/NR1D1
B236-Up/SC2-Up	GO Biological Process 2021	positive regulation of macrophage migration (GO:1905523)	2/51	19/14937	0.025	THBS1/CSF1
B236-Up/SC2-Up	GO Biological Process 2021	regulation of lymphocyte proliferation (GO:0050670)	2/51	19/14937	0.025	IKZF3/LST1
B236-Up/SC2-Up	GO Biological Process 2021	regulation of neuroinflammatory response (GO:0150077)	2/51	19/14937	0.025	NR1D1/PTGS2
B236-Up/SC2-Up	GO Biological Process 2021	sterol homeostasis (GO:0055092)	3/51	72/14937	0.025	HDAC9/SIRT1/NR1D1
B236-Up/SC2-Up	GO Biological Process 2021	regulation of granulocyte chemotaxis (GO:0071622)	2/51	20/14937	0.028	THBS1/CSF1
B236-Up/SC2-Up	GO Biological Process 2021	positive regulation of vascular associated smooth muscle cell proliferation (GO:1904707)	2/51	21/14937	0.030	JUN/NR4A3
B236-Up/SC2-Up	GO Biological Process 2021	negative regulation of lymphocyte activation (GO:0051250)	2/51	22/14937	0.032	TNFAIP3/LST1
B236-Up/SC2-Up	GO Biological Process 2021	regulation of lipid storage (GO:0010883)	2/51	22/14937	0.032	SIRT1/NFKBIA
B236-Up/SC2-Up	GO Biological Process 2021	regulation of macrophage chemotaxis (GO:0010758)	2/51	22/14937	0.032	THBS1/CSF1
B236-Up/SC2-Up	GO Biological Process 2021	positive regulation of cholesterol efflux (GO:0010875)	2/51	23/14937	0.033	SIRT1/NFKBIA
B236-Up/SC2-Up	GO Biological Process 2021	regulation of mononuclear cell migration (GO:0071675)	2/51	23/14937	0.033	THBS1/CSF1
B236-Up/SC2-Up	GO Biological Process 2021	regulation of toll-like receptor 4 signaling pathway (GO:0034143)	2/51	23/14937	0.033	TNFAIP3/NR1D1
B236-Up/SC2-Up	GO Biological Process 2021	regulation of defense response (GO:0031347)	3/51	83/14937	0.034	NR1D2/CYLD/PTGS2
B236-Up/SC2-Up	GO Biological Process 2021	nucleotide-binding domain, leucine rich repeat containing receptor signaling pathway (GO:0035872)	2/51	24/14937	0.035	TNFAIP3/CYLD
B236-Up/SC2-Up	GO Biological Process 2021	negative regulation of cytokine production (GO:0001818)	4/51	182/14937	0.039	TNFAIP3/HDAC9/THBS1/CYLD
B236-Up/SC2-Up	GO Biological Process 2021	regulation of type I interferon production (GO:0032479)	3/51	89/14937	0.039	TNFAIP3/NFKB2/CYLD
B236-Up/SC2-Up	GO Biological Process 2021	transforming growth factor beta receptor signaling pathway (GO:0007179)	3/51	89/14937	0.039	JUN/SIRT1/FOS
B236-Up/SC2-Up	GO Biological Process 2021	cellular response to cadmium ion (GO:0071276)	2/51	27/14937	0.041	JUN/FOS
B236-Up/SC2-Up	GO Biological Process 2021	cytoplasmic pattern recognition receptor signaling pathway (GO:0002753)	2/51	27/14937	0.041	TNFAIP3/CYLD
B236-Up/SC2-Up	GO Biological Process 2021	regulation of endothelial cell proliferation (GO:0001936)	3/51	92/14937	0.041	SIRT1/NR4A1/THBS1
B236-Up/SC2-Up	GO Biological Process 2021	regulation of epithelial cell proliferation (GO:0050678)	3/51	93/14937	0.042	NR4A3/NR4A1/NR1D1
B236-Up/SC2-Up	GO Biological Process 2021	glycogen metabolic process (GO:0005977)	2/51	28/14937	0.042	NR1D1/PER2
B236-Up/SC2-Up	GO Biological Process 2021	nucleotide-binding oligomerization domain containing signaling pathway (GO:0070423)	2/51	28/14937	0.042	TNFAIP3/CYLD
B236-Up/SC2-Up	GO Biological Process 2021	regulation of B cell activation (GO:0050864)	2/51	28/14937	0.042	TNFAIP3/IKZF3
B236-Up/SC2-Up	GO Biological Process 2021	cellular response to tumor necrosis factor (GO:0071356)	4/51	194/14937	0.044	SIRT1/NFKBIA/NR1D1/TNFRSF9
B236-Up/SC2-Up	GO Biological Process 2021	positive regulation of extrinsic apoptotic signaling pathway (GO:2001238)	2/51	29/14937	0.044	THBS1/CYLD
B236-Up/SC2-Up	GO Biological Process 2021	response to cadmium ion (GO:0046686)	2/51	29/14937	0.044	JUN/FOS
B236-Up/SC2-Up	GO Biological Process 2021	transcription by RNA polymerase II (GO:0006366)	5/51	320/14937	0.045	NR1D2/HDAC9/NR4A3/NR4A1/NR1D1
B236-Up/SC2-Up	GO Biological Process 2021	regulation of transforming growth factor beta receptor signaling pathway (GO:0017015)	3/51	100/14937	0.047	SIRT1/LATS2/THBS1
B236-Up/SC2-Up	GO Biological Process 2021	regulation of macrophage derived foam cell differentiation (GO:0010743)	2/51	31/14937	0.048	NFKBIA/CSF1
B236-Up/SC2-Up	GO Biological Process 2021	positive regulation of cellular protein metabolic process (GO:0032270)	3/51	102/14937	0.049	NFKBIA/THBS1/CSF1
B236-Up/SC2-Up	GO Biological Process 2021	negative regulation of intracellular steroid hormone receptor signaling pathway (GO:0033144)	2/51	32/14937	0.050	SIRT1/PER1
B236-Up/SC2-Up	GO Biological Process 2021	protein K63-linked deubiquitination (GO:0070536)	2/51	32/14937	0.050	TNFAIP3/CYLD
B236-Up/SC2-notUp	GO Biological Process 2021	regulation of transcription by RNA polymerase II (GO:0006357)	32/84	2206/14937	0.00012	RLF/CCN1/IER5/KLF11/MXD1/CCNL1/CREBRF/BRD2/INHBA/KLF10/SETX/KLF6/EPC1/FLCN/VEZF1/PPM1D/ZNF317/IER2/DNAJB1/ZNF274/ZBTB21/MAFF/TEF/DLX2/FOSL1/ZNF292/REL/JUNB/BHLHE41/GCM1/NFATC2/NR4A2
B236-Up/SC2-notUp	GO Biological Process 2021	positive regulation of transcription, DNA-templated (GO:0045893)	22/84	1183/14937	0.00016	RLF/CCN1/IER5/CREBRF/INHBA/KMT2E/KLF10/SETX/KLF6/EPC1/ATF7IP/FLCN/VEZF1/IER2/MAFF/FOSL1/H1-4/REL/JUNB/GCM1/NFATC2/NR4A2
B236-Up/SC2-notUp	GO Biological Process 2021	positive regulation of transcription by RNA polymerase II (GO:0045944)	19/84	908/14937	0.00016	RLF/CCN1/IER5/CREBRF/INHBA/KLF10/SETX/KLF6/EPC1/FLCN/VEZF1/IER2/MAFF/TGFB2/FOSL1/REL/JUNB/GCM1/NR4A2
B236-Up/SC2-notUp	GO Biological Process 2021	regulation of cellular response to heat (GO:1900034)	6/84	79/14937	0.0013	IER5/HSPA1A/HSPA1B/NUP98/HSPH1/DNAJB1
B236-Up/SC2-notUp	GO Biological Process 2021	regulation of transcription, DNA-templated (GO:0006355)	29/84	2244/14937	0.0014	RLF/KLF11/MXD1/CCNL1/GPBP1/CREBRF/BRD2/INHBA/KMT2E/KLF10/KLF6/EPC1/ATF7IP/CDK5R1/VEZF1/ZNF317/ZNF274/ZBTB21/MAFF/TEF/DLX2/FOSL1/ZNF292/REL/JUNB/BHLHE41/GCM1/NFATC2/NR4A2
B236-Up/SC2-notUp	GO Biological Process 2021	negative regulation of inclusion body assembly (GO:0090084)	3/84	10/14937	0.0032	HSPA1A/HSPA1B/DNAJB1
B236-Up/SC2-notUp	GO Biological Process 2021	positive regulation of RNA splicing (GO:0033120)	4/84	31/14937	0.0033	TRA2B/HSPA1A/SETX/NUP98
B236-Up/SC2-notUp	GO Biological Process 2021	regulation of inclusion body assembly (GO:0090083)	3/84	11/14937	0.0033	HSPA1A/HSPA1B/DNAJB1
B236-Up/SC2-notUp	GO Biological Process 2021	regulation of RNA splicing (GO:0043484)	5/84	76/14937	0.0070	CLK1/TRA2B/HSPA1A/SRSF3/SETX
B236-Up/SC2-notUp	GO Biological Process 2021	negative regulation of cellular process (GO:0048523)	12/84	566/14937	0.0070	CCN1/KLF11/HSPA1A/HSPA1B/CCN2/INHBA/KLF10/FLCN/PPM1D/ADNP2/TGFB2/EPHB2
B236-Up/SC2-notUp	GO Biological Process 2021	negative regulation of gene expression (GO:0010629)	9/84	322/14937	0.0070	NOCT/HSPA1A/HSPA1B/EPC1/FLCN/PPM1D/TGFB2/REL/SAMD4A
B236-Up/SC2-notUp	GO Biological Process 2021	negative regulation of cellular component organization (GO:0051129)	5/84	80/14937	0.0070	HSPA1A/HSPA1B/WASHC2C/RIOK3/DNAJB1
B236-Up/SC2-notUp	GO Biological Process 2021	DNA alkylation (GO:0006305)	3/84	19/14937	0.011	KMT2E/ATF7IP/PPM1D
B236-Up/SC2-notUp	GO Biological Process 2021	DNA methylation or demethylation (GO:0044728)	3/84	19/14937	0.011	KMT2E/ATF7IP/PPM1D
B236-Up/SC2-notUp	GO Biological Process 2021	response to unfolded protein (GO:0006986)	4/84	49/14937	0.011	HSPA1A/HSPA1B/HSPH1/DNAJB1
B236-Up/SC2-notUp	GO Biological Process 2021	negative regulation of cell death (GO:0060548)	5/84	94/14937	0.011	CCN1/HSPA1A/HSPA1B/CCN2/ADNP2
B236-Up/SC2-notUp	GO Biological Process 2021	positive regulation of B cell activation (GO:0050871)	4/84	53/14937	0.013	IRS2/BTK/NFATC2/EPHB2
B236-Up/SC2-notUp	GO Biological Process 2021	regulation of cell death (GO:0010941)	5/84	102/14937	0.014	CCN1/HSPA1A/HSPA1B/CCN2/ADNP2
B236-Up/SC2-notUp	GO Biological Process 2021	DNA methylation (GO:0006306)	3/84	23/14937	0.014	KMT2E/ATF7IP/PPM1D
B236-Up/SC2-notUp	GO Biological Process 2021	regulation of gene expression (GO:0010468)	16/84	1079/14937	0.014	CLK1/NFKBIZ/TRA2B/NOCT/GPBP1/HSPA1A/HSPA1B/INHBA/FLCN/ADNP2/ZNF274/TGFB2/REL/GCM1/NFATC2/EPHB2
B236-Up/SC2-notUp	GO Biological Process 2021	positive regulation of nucleotide-binding oligomerization domain containing signaling pathway (GO:0070426)	2/84	5/14937	0.014	HSPA1A/HSPA1B
B236-Up/SC2-notUp	GO Biological Process 2021	chaperone cofactor-dependent protein refolding (GO:0051085)	3/84	26/14937	0.015	HSPA1A/HSPA1B/DNAJB1
B236-Up/SC2-notUp	GO Biological Process 2021	negative regulation of transcription by RNA polymerase II (GO:0000122)	12/84	684/14937	0.015	KLF11/MXD1/HSPA1A/KLF10/EPC1/FLCN/DNAJB1/ZNF274/ZBTB21/DLX2/BHLHE41/NR4A2
B236-Up/SC2-notUp	GO Biological Process 2021	transcription by RNA polymerase II (GO:0006366)	8/84	320/14937	0.015	NOCT/CCN2/SETX/PCF11/INTS6/SNAPC1/GCM1/NR4A2
B236-Up/SC2-notUp	GO Biological Process 2021	neuron differentiation (GO:0030182)	6/84	174/14937	0.015	INHBA/CDK5R1/ADNP2/IER2/TGFB2/NR4A2
B236-Up/SC2-notUp	GO Biological Process 2021	positive regulation of erythrocyte differentiation (GO:0045648)	3/84	27/14937	0.015	HSPA1A/HSPA1B/INHBA
B236-Up/SC2-notUp	GO Biological Process 2021	cellular heat acclimation (GO:0070370)	2/84	6/14937	0.015	HSPA1A/HSPA1B
B236-Up/SC2-notUp	GO Biological Process 2021	heat acclimation (GO:0010286)	2/84	6/14937	0.015	HSPA1A/HSPA1B
B236-Up/SC2-notUp	GO Biological Process 2021	regulation of nucleotide-binding oligomerization domain containing 2 signaling pathway (GO:0070432)	2/84	6/14937	0.015	HSPA1A/HSPA1B
B236-Up/SC2-notUp	GO Biological Process 2021	positive regulation of microtubule polymerization (GO:0031116)	3/84	28/14937	0.016	HSPA1A/HSPA1B/CDK5R1
B236-Up/SC2-notUp	GO Biological Process 2021	regulation of extrinsic apoptotic signaling pathway in absence of ligand (GO:2001239)	3/84	28/14937	0.016	HSPA1A/HSPA1B/INHBA
B236-Up/SC2-notUp	GO Biological Process 2021	regulation of cellular response to stress (GO:0080135)	5/84	118/14937	0.016	HSPA1A/HSPA1B/NUP98/HSPH1/DNAJB1
B236-Up/SC2-notUp	GO Biological Process 2021	positive regulation of B cell proliferation (GO:0030890)	3/84	30/14937	0.018	IRS2/NFATC2/EPHB2
B236-Up/SC2-notUp	GO Biological Process 2021	positive regulation of microtubule nucleation (GO:0090063)	2/84	7/14937	0.018	HSPA1A/HSPA1B
B236-Up/SC2-notUp	GO Biological Process 2021	'de novo' posttranslational protein folding (GO:0051084)	3/84	31/14937	0.019	HSPA1A/HSPA1B/DNAJB1
B236-Up/SC2-notUp	GO Biological Process 2021	negative regulation of cell growth (GO:0030308)	5/84	126/14937	0.019	HSPA1A/HSPA1B/INHBA/FLCN/TGFB2
B236-Up/SC2-notUp	GO Biological Process 2021	negative regulation of growth (GO:0045926)	5/84	126/14937	0.019	HSPA1A/HSPA1B/INHBA/FLCN/TGFB2
B236-Up/SC2-notUp	GO Biological Process 2021	forebrain neuron differentiation (GO:0021879)	2/84	8/14937	0.022	ZSWIM6/INHBA
B236-Up/SC2-notUp	GO Biological Process 2021	generation of neurons (GO:0048699)	6/84	202/14937	0.024	CDK5R1/ADNP2/IER2/TGFB2/BHLHE41/NR4A2
B236-Up/SC2-notUp	GO Biological Process 2021	negative regulation of Ras protein signal transduction (GO:0046580)	3/84	35/14937	0.024	FLCN/TGFB2/EPHB2
B236-Up/SC2-notUp	GO Biological Process 2021	cellular response to heat (GO:0034605)	3/84	36/14937	0.025	IER5/HSPA1A/HSPA1B
B236-Up/SC2-notUp	GO Biological Process 2021	positive regulation of tumor necrosis factor-mediated signaling pathway (GO:1903265)	2/84	9/14937	0.025	HSPA1A/HSPA1B
B236-Up/SC2-notUp	GO Biological Process 2021	positive regulation of myeloid cell differentiation (GO:0045639)	3/84	37/14937	0.026	HSPA1A/HSPA1B/INHBA
B236-Up/SC2-notUp	GO Biological Process 2021	regulation of erythrocyte differentiation (GO:0045646)	3/84	37/14937	0.026	HSPA1A/HSPA1B/INHBA
B236-Up/SC2-notUp	GO Biological Process 2021	negative regulation of cell population proliferation (GO:0008285)	8/84	379/14937	0.027	KLF11/HSPA1A/HSPA1B/INHBA/KLF10/FLCN/PPM1D/TGFB2
B236-Up/SC2-notUp	GO Biological Process 2021	negative regulation of transcription from RNA polymerase II promoter in response to stress (GO:0097201)	2/84	10/14937	0.027	HSPA1A/DNAJB1
B236-Up/SC2-notUp	GO Biological Process 2021	neuron projection fasciculation (GO:0106030)	2/84	10/14937	0.027	CDK5R1/EPHB2
B236-Up/SC2-notUp	GO Biological Process 2021	protein localization to endosome (GO:0036010)	2/84	10/14937	0.027	WASHC2C/WASHC2A
B236-Up/SC2-notUp	GO Biological Process 2021	regulation of microtubule nucleation (GO:0010968)	2/84	10/14937	0.027	HSPA1A/HSPA1B
B236-Up/SC2-notUp	GO Biological Process 2021	regulation of cell growth (GO:0001558)	6/84	217/14937	0.027	HSPA1A/HSPA1B/INHBA/FLCN/ADNP2/TGFB2
B236-Up/SC2-notUp	GO Biological Process 2021	regulation of Ras protein signal transduction (GO:0046578)	4/84	86/14937	0.027	IRS2/FLCN/TGFB2/EPHB2
B236-Up/SC2-notUp	GO Biological Process 2021	transcription, DNA-templated (GO:0006351)	6/84	221/14937	0.029	NOCT/SETX/EPC1/GCM1/NR4A2/GTF3C4
B236-Up/SC2-notUp	GO Biological Process 2021	positive regulation of transmembrane receptor protein serine/threonine kinase signaling pathway (GO:0090100)	4/84	92/14937	0.032	CCN1/INHBA/FLCN/TGFB2
B236-Up/SC2-notUp	GO Biological Process 2021	positive regulation of apoptotic process (GO:0043065)	7/84	310/14937	0.032	KLF11/FLCN/CDK5R1/GADD45B/PMAIP1/TGFB2/IFIT2
B236-Up/SC2-notUp	GO Biological Process 2021	axonal fasciculation (GO:0007413)	2/84	12/14937	0.035	CDK5R1/EPHB2
B236-Up/SC2-notUp	GO Biological Process 2021	regulation of B cell apoptotic process (GO:0002902)	2/84	12/14937	0.035	IRS2/BTK
B236-Up/SC2-notUp	GO Biological Process 2021	regulation of B cell proliferation (GO:0030888)	3/84	46/14937	0.037	IRS2/NFATC2/EPHB2
B236-Up/SC2-notUp	GO Biological Process 2021	regulation of ERK1 and ERK2 cascade (GO:0070372)	6/84	238/14937	0.037	CCN1/CCN2/DUSP4/FLCN/CCL20/EPHB2
B236-Up/SC2-notUp	GO Biological Process 2021	negative regulation of transcription, DNA-templated (GO:0045892)	13/84	948/14937	0.038	KLF11/MXD1/KLF10/EPC1/ATF7IP/FLCN/CDK5R1/DNAJB1/ZNF274/ZBTB21/DLX2/BHLHE41/NR4A2
B236-Up/SC2-notUp	GO Biological Process 2021	positive regulation of cellular carbohydrate metabolic process (GO:0010676)	2/84	13/14937	0.038	IRS2/PMAIP1
B236-Up/SC2-notUp	GO Biological Process 2021	cellular response to chemical stress (GO:0062197)	4/84	101/14937	0.040	HSPA1A/HSPA1B/SETX/ADNP2
B236-Up/SC2-notUp	GO Biological Process 2021	positive regulation of glucose metabolic process (GO:0010907)	2/84	14/14937	0.042	IRS2/PMAIP1
B236-Up/SC2-notUp	GO Biological Process 2021	negative regulation of ERK1 and ERK2 cascade (GO:0070373)	3/84	50/14937	0.042	DUSP4/FLCN/EPHB2
B236-Up/SC2-notUp	GO Biological Process 2021	mRNA transport (GO:0051028)	4/84	104/14937	0.042	SRSF3/NUP98/NXF1/ARC
B236-Up/SC2-notUp	GO Biological Process 2021	regulation of apoptotic process (GO:0042981)	11/84	742/14937	0.043	NUAK2/KLF11/PLK2/HSPA1A/HSPA1B/TNFRSF10D/SETX/FLCN/GADD45B/PMAIP1/IFIT2
B236-Down/SC2-notDown	GO Biological Process 2021	platelet degranulation (GO:0002576)	12/93	125/14937	<0.0001	TF/ALB/FGB/FGA/FGG/SELENOP/SPARC/PLG/PSAP/APOA1/APLP2/A2M
B236-Down/SC2-notDown	GO Biological Process 2021	heme catabolic process (GO:0042167)	6/93	16/14937	<0.0001	FABP1/UGT1A1/ALB/GSTA1/ABCC2/SLCO2B1
B236-Down/SC2-notDown	GO Biological Process 2021	porphyrin-containing compound catabolic process (GO:0006787)	6/93	16/14937	<0.0001	FABP1/UGT1A1/ALB/GSTA1/ABCC2/SLCO2B1
B236-Down/SC2-notDown	GO Biological Process 2021	regulated exocytosis (GO:0045055)	12/93	180/14937	<0.0001	TF/ALB/FGB/FGA/FGG/SELENOP/SPARC/PLG/PSAP/APOA1/APLP2/A2M
B236-Down/SC2-notDown	GO Biological Process 2021	steroid metabolic process (GO:0008202)	9/93	104/14937	<0.0001	SCP2/DHCR24/UGT1A1/ACAA1/UGT2B15/UGT2B11/MSMO1/CYP51A1/LIPA
B236-Down/SC2-notDown	GO Biological Process 2021	fibrinolysis (GO:0042730)	5/93	15/14937	<0.0001	FGB/FGA/FGG/PLG/F2
B236-Down/SC2-notDown	GO Biological Process 2021	extracellular matrix organization (GO:0030198)	13/93	300/14937	<0.0001	PLOD1/ITGB5/FGB/FGA/FGG/LOX/SPARC/PLG/LAMB1/COL14A1/SERPINH1/A2M/COL2A1
B236-Down/SC2-notDown	GO Biological Process 2021	long-chain fatty acid metabolic process (GO:0001676)	8/93	83/14937	<0.0001	SCP2/ACAA1/HPGD/GSTA1/AIG1/EPHX2/ACSL5/FADS2
B236-Down/SC2-notDown	GO Biological Process 2021	secondary alcohol biosynthetic process (GO:1902653)	6/93	34/14937	<0.0001	DHCR24/MSMO1/CYP51A1/DHCR7/APOA4/APOA1
B236-Down/SC2-notDown	GO Biological Process 2021	high-density lipoprotein particle remodeling (GO:0034375)	5/93	18/14937	<0.0001	APOA2/ALB/APOA4/APOC3/APOA1
B236-Down/SC2-notDown	GO Biological Process 2021	cholesterol biosynthetic process (GO:0006695)	6/93	35/14937	<0.0001	DHCR24/MSMO1/CYP51A1/DHCR7/APOA4/APOA1
B236-Down/SC2-notDown	GO Biological Process 2021	retinoid metabolic process (GO:0001523)	8/93	92/14937	<0.0001	APOA2/SDC1/UGT1A1/RBP2/RBP4/APOA4/APOC3/APOA1
B236-Down/SC2-notDown	GO Biological Process 2021	sterol biosynthetic process (GO:0016126)	6/93	38/14937	<0.0001	DHCR24/MSMO1/CYP51A1/DHCR7/APOA4/APOA1
B236-Down/SC2-notDown	GO Biological Process 2021	diterpenoid metabolic process (GO:0016101)	7/93	64/14937	<0.0001	APOA2/SDC1/RBP2/RBP4/APOA4/APOC3/APOA1
B236-Down/SC2-notDown	GO Biological Process 2021	negative regulation of blood coagulation (GO:0030195)	6/93	40/14937	<0.0001	FGB/FGA/FGG/PLG/F2/A2M
B236-Down/SC2-notDown	GO Biological Process 2021	chylomicron remodeling (GO:0034371)	4/93	9/14937	<0.0001	APOA2/APOA4/APOC3/APOA1
B236-Down/SC2-notDown	GO Biological Process 2021	sterol metabolic process (GO:0016125)	7/93	70/14937	<0.0001	APOA2/MSMO1/CYP51A1/LIPA/DHCR7/APOA4/APOA1
B236-Down/SC2-notDown	GO Biological Process 2021	cellular protein metabolic process (GO:0044267)	14/93	417/14937	<0.0001	NCSTN/APOA2/TF/ALB/AFP/FGA/FGG/LOX/PLG/LAMB1/F2/APOA1/APLP2/HSP90B1
B236-Down/SC2-notDown	GO Biological Process 2021	chylomicron assembly (GO:0034378)	4/93	10/14937	<0.0001	APOA2/APOA4/APOC3/APOA1
B236-Down/SC2-notDown	GO Biological Process 2021	cholesterol metabolic process (GO:0008203)	7/93	77/14937	<0.0001	DHCR24/APOA2/MSMO1/CYP51A1/DHCR7/APOA4/APOA1
B236-Down/SC2-notDown	GO Biological Process 2021	phospholipid efflux (GO:0033700)	4/93	12/14937	<0.0001	APOA2/APOA4/APOC3/APOA1
B236-Down/SC2-notDown	GO Biological Process 2021	triglyceride-rich lipoprotein particle remodeling (GO:0034370)	4/93	13/14937	<0.0001	APOA2/APOA4/APOC3/APOA1
B236-Down/SC2-notDown	GO Biological Process 2021	acylglycerol catabolic process (GO:0046464)	5/93	35/14937	<0.0001	APOA2/FABP1/CPS1/FABP2/APOC3
B236-Down/SC2-notDown	GO Biological Process 2021	reverse cholesterol transport (GO:0043691)	4/93	17/14937	0.00012	APOA2/APOA4/APOC3/APOA1
B236-Down/SC2-notDown	GO Biological Process 2021	regulation of very-low-density lipoprotein particle remodeling (GO:0010901)	3/93	6/14937	0.00016	APOA2/APOC3/APOA1
B236-Down/SC2-notDown	GO Biological Process 2021	positive regulation of peptide hormone secretion (GO:0090277)	5/93	43/14937	0.00023	FGB/FGA/FGG/GLUD1/RBP4
B236-Down/SC2-notDown	GO Biological Process 2021	extracellular structure organization (GO:0043062)	9/93	216/14937	0.00026	ITGB5/FGB/FGA/FGG/LOX/SPARC/LAMB1/COL14A1/COL2A1
B236-Down/SC2-notDown	GO Biological Process 2021	external encapsulating structure organization (GO:0045229)	9/93	217/14937	0.00026	ITGB5/FGB/FGA/FGG/LOX/SPARC/LAMB1/COL14A1/COL2A1
B236-Down/SC2-notDown	GO Biological Process 2021	triglyceride catabolic process (GO:0019433)	4/93	23/14937	0.00035	FABP1/CPS1/FABP2/APOC3
B236-Down/SC2-notDown	GO Biological Process 2021	positive regulation of peptide secretion (GO:0002793)	3/93	8/14937	0.00038	FGB/FGA/FGG
B236-Down/SC2-notDown	GO Biological Process 2021	cholesterol efflux (GO:0033344)	4/93	24/14937	0.00039	APOA2/APOA4/APOC3/APOA1
B236-Down/SC2-notDown	GO Biological Process 2021	positive regulation of lipid metabolic process (GO:0045834)	4/93	25/14937	0.00043	APOA2/F2/APOA4/APOA1
B236-Down/SC2-notDown	GO Biological Process 2021	regulation of heterotypic cell-cell adhesion (GO:0034114)	4/93	25/14937	0.00043	FGB/FGA/FGG/APOA1
B236-Down/SC2-notDown	GO Biological Process 2021	lipoprotein metabolic process (GO:0042157)	3/93	9/14937	0.00047	APOA2/APOA4/APOA1
B236-Down/SC2-notDown	GO Biological Process 2021	plasminogen activation (GO:0031639)	3/93	9/14937	0.00047	FGB/FGA/FGG
B236-Down/SC2-notDown	GO Biological Process 2021	positive regulation of cholesterol esterification (GO:0010873)	3/93	9/14937	0.00047	APOA2/APOA4/APOA1
B236-Down/SC2-notDown	GO Biological Process 2021	unsaturated fatty acid metabolic process (GO:0033559)	5/93	54/14937	0.00050	SCP2/ACAA1/GSTA1/SCD/FADS2
B236-Down/SC2-notDown	GO Biological Process 2021	triglyceride metabolic process (GO:0006641)	5/93	55/14937	0.00052	APOA2/FABP1/CPS1/FABP2/APOC3
B236-Down/SC2-notDown	GO Biological Process 2021	regulation of lipid metabolic process (GO:0019216)	6/93	92/14937	0.00052	FABP1/CYP51A1/PSAP/SCD/DHCR7/APOC3
B236-Down/SC2-notDown	GO Biological Process 2021	phospholipid transport (GO:0015914)	5/93	59/14937	0.00072	SCP2/APOA2/APOA4/APOC3/APOA1
B236-Down/SC2-notDown	GO Biological Process 2021	protein oxidation (GO:0018158)	3/93	11/14937	0.00081	APOA2/LOX/APOA1
B236-Down/SC2-notDown	GO Biological Process 2021	glucose metabolic process (GO:0006006)	5/93	62/14937	0.00087	AKR1A1/GALM/SLC39A14/ALDOB/RBP4
B236-Down/SC2-notDown	GO Biological Process 2021	regulation of cholesterol esterification (GO:0010872)	3/93	12/14937	0.00098	APOA2/APOA4/APOA1
B236-Down/SC2-notDown	GO Biological Process 2021	regulation of triglyceride catabolic process (GO:0010896)	3/93	12/14937	0.00098	APOA4/APOC3/APOA1
B236-Down/SC2-notDown	GO Biological Process 2021	tricarboxylic acid metabolic process (GO:0072350)	3/93	12/14937	0.00098	IDH1/ACO1/GLUD1
B236-Down/SC2-notDown	GO Biological Process 2021	post-translational protein modification (GO:0043687)	10/93	345/14937	0.0011	APOA2/TF/ALB/AFP/FGA/FGG/LAMB1/APOA1/APLP2/HSP90B1
B236-Down/SC2-notDown	GO Biological Process 2021	lipid transport (GO:0006869)	6/93	109/14937	0.0011	SCP2/FABP2/ABCC2/SLCO2B1/APOA4/APOA1
B236-Down/SC2-notDown	GO Biological Process 2021	alpha-linolenic acid metabolic process (GO:0036109)	3/93	13/14937	0.0011	SCP2/ACAA1/FADS2
B236-Down/SC2-notDown	GO Biological Process 2021	high-density lipoprotein particle assembly (GO:0034380)	3/93	13/14937	0.0011	APOA2/APOA4/APOA1
B236-Down/SC2-notDown	GO Biological Process 2021	positive regulation of steroid metabolic process (GO:0045940)	3/93	13/14937	0.0011	APOA2/APOA4/APOA1
B236-Down/SC2-notDown	GO Biological Process 2021	positive regulation of substrate adhesion-dependent cell spreading (GO:1900026)	4/93	36/14937	0.0012	FGB/FGA/FGG/APOA1
B236-Down/SC2-notDown	GO Biological Process 2021	cholesterol homeostasis (GO:0042632)	5/93	71/14937	0.0013	APOA2/EPHX2/APOA4/APOC3/APOA1
B236-Down/SC2-notDown	GO Biological Process 2021	positive regulation of exocytosis (GO:0045921)	4/93	37/14937	0.0013	SDC1/FGB/FGA/FGG
B236-Down/SC2-notDown	GO Biological Process 2021	positive regulation of protein secretion (GO:0050714)	5/93	72/14937	0.0014	FGB/FGA/FGG/GLUD1/RBP4
B236-Down/SC2-notDown	GO Biological Process 2021	sterol homeostasis (GO:0055092)	5/93	72/14937	0.0014	APOA2/EPHX2/APOA4/APOC3/APOA1
B236-Down/SC2-notDown	GO Biological Process 2021	positive regulation of heterotypic cell-cell adhesion (GO:0034116)	3/93	15/14937	0.0016	FGB/FGA/FGG
B236-Down/SC2-notDown	GO Biological Process 2021	positive regulation of vasoconstriction (GO:0045907)	3/93	16/14937	0.0019	FGB/FGA/FGG
B236-Down/SC2-notDown	GO Biological Process 2021	zymogen activation (GO:0031638)	4/93	45/14937	0.0026	FGB/FGA/FGG/ASPH
B236-Down/SC2-notDown	GO Biological Process 2021	cellular glucuronidation (GO:0052695)	3/93	19/14937	0.0032	UGT1A1/UGT2B15/UGT2B11
B236-Down/SC2-notDown	GO Biological Process 2021	collagen fibril organization (GO:0030199)	5/93	89/14937	0.0034	PLOD1/LOX/COL14A1/SERPINH1/COL2A1
B236-Down/SC2-notDown	GO Biological Process 2021	secondary alcohol metabolic process (GO:1902652)	4/93	49/14937	0.0035	APOA2/IDH1/APOA4/APOA1
B236-Down/SC2-notDown	GO Biological Process 2021	positive regulation of hormone secretion (GO:0046887)	3/93	20/14937	0.0035	FGB/FGA/FGG
B236-Down/SC2-notDown	GO Biological Process 2021	toll-like receptor signaling pathway (GO:0002224)	5/93	91/14937	0.0036	S100A14/FGB/FGA/FGG/HSP90B1
B236-Down/SC2-notDown	GO Biological Process 2021	positive regulation of cell morphogenesis involved in differentiation (GO:0010770)	4/93	50/14937	0.0036	FGB/FGA/FGG/APOA1
B236-Down/SC2-notDown	GO Biological Process 2021	cholesterol transport (GO:0030301)	4/93	51/14937	0.0038	APOA2/APOA4/APOC3/APOA1
B236-Down/SC2-notDown	GO Biological Process 2021	regulation of substrate adhesion-dependent cell spreading (GO:1900024)	4/93	51/14937	0.0038	FGB/FGA/FGG/APOA1
B236-Down/SC2-notDown	GO Biological Process 2021	regulation of lipoprotein lipase activity (GO:0051004)	3/93	21/14937	0.0038	APOA4/APOC3/APOA1
B236-Down/SC2-notDown	GO Biological Process 2021	glutathione derivative biosynthetic process (GO:1901687)	3/93	22/14937	0.0042	AKR1A1/GSTA2/GSTA1
B236-Down/SC2-notDown	GO Biological Process 2021	glutathione derivative metabolic process (GO:1901685)	3/93	22/14937	0.0042	AKR1A1/GSTA2/GSTA1
B236-Down/SC2-notDown	GO Biological Process 2021	positive regulation of lipid catabolic process (GO:0050996)	3/93	22/14937	0.0042	APOA2/APOA4/APOA1
B236-Down/SC2-notDown	GO Biological Process 2021	supramolecular fiber organization (GO:0097435)	9/93	351/14937	0.0042	PLOD1/NCSTN/FGA/LOX/COL14A1/SERPINH1/APOA4/APOA1/COL2A1
B236-Down/SC2-notDown	GO Biological Process 2021	regulation of intestinal lipid absorption (GO:1904729)	2/93	5/14937	0.0047	APOA4/APOA1
B236-Down/SC2-notDown	GO Biological Process 2021	negative regulation of lipid metabolic process (GO:0045833)	3/93	24/14937	0.0052	APOA2/UGT1A1/APOC3
B236-Down/SC2-notDown	GO Biological Process 2021	organonitrogen compound biosynthetic process (GO:1901566)	6/93	158/14937	0.0055	AKR1A1/APOA2/CPS1/GSTA2/GSTA1/APOA1
B236-Down/SC2-notDown	GO Biological Process 2021	cellular iron ion homeostasis (GO:0006879)	4/93	58/14937	0.0055	TF/NDFIP1/SLC39A14/ACO1
B236-Down/SC2-notDown	GO Biological Process 2021	acylglycerol homeostasis (GO:0055090)	3/93	25/14937	0.0056	APOA4/APOC3/APOA1
B236-Down/SC2-notDown	GO Biological Process 2021	regulation of cholesterol transport (GO:0032374)	3/93	25/14937	0.0056	APOA2/APOA4/APOA1
B236-Down/SC2-notDown	GO Biological Process 2021	pattern recognition receptor signaling pathway (GO:0002221)	4/93	61/14937	0.0064	FGB/FGA/FGG/HSP90B1
B236-Down/SC2-notDown	GO Biological Process 2021	induction of bacterial agglutination (GO:0043152)	2/93	6/14937	0.0064	FGB/FGA
B236-Down/SC2-notDown	GO Biological Process 2021	negative regulation of endothelial cell apoptotic process (GO:2000352)	3/93	27/14937	0.0068	FGB/FGA/FGG
B236-Down/SC2-notDown	GO Biological Process 2021	amyloid fibril formation (GO:1990000)	4/93	63/14937	0.0070	NCSTN/FGA/APOA4/APOA1
B236-Down/SC2-notDown	GO Biological Process 2021	steroid biosynthetic process (GO:0006694)	4/93	65/14937	0.0077	SCP2/MSMO1/CYP51A1/DHCR7
B236-Down/SC2-notDown	GO Biological Process 2021	response to lipid (GO:0033993)	5/93	114/14937	0.0077	S100A14/CPS1/RBP4/SCD/APOA4
B236-Down/SC2-notDown	GO Biological Process 2021	regulation of fatty acid biosynthetic process (GO:0042304)	3/93	29/14937	0.0080	APOA4/APOC3/APOA1
B236-Down/SC2-notDown	GO Biological Process 2021	estrogen metabolic process (GO:0008210)	3/93	30/14937	0.0087	UGT1A1/UGT2B15/UGT2B11
B236-Down/SC2-notDown	GO Biological Process 2021	regulation of vasoconstriction (GO:0019229)	3/93	30/14937	0.0087	FGB/FGA/FGG
B236-Down/SC2-notDown	GO Biological Process 2021	triglyceride homeostasis (GO:0070328)	3/93	31/14937	0.0094	APOA4/APOC3/APOA1
B236-Down/SC2-notDown	GO Biological Process 2021	fatty acid catabolic process (GO:0009062)	4/93	70/14937	0.0094	ECHDC2/SCP2/ACAA1/AIG1
B236-Down/SC2-notDown	GO Biological Process 2021	positive regulation of cell-substrate adhesion (GO:0010811)	4/93	70/14937	0.0094	FGB/FGA/FGG/APOA1
B236-Down/SC2-notDown	GO Biological Process 2021	aromatic compound catabolic process (GO:0019439)	2/93	8/14937	0.0099	ACAA1/EPHX2
B236-Down/SC2-notDown	GO Biological Process 2021	positive regulation of lipoprotein lipase activity (GO:0051006)	2/93	8/14937	0.0099	APOA4/APOA1
B236-Down/SC2-notDown	GO Biological Process 2021	positive regulation of triglyceride catabolic process (GO:0010898)	2/93	8/14937	0.0099	APOA4/APOA1
B236-Down/SC2-notDown	GO Biological Process 2021	regulation of Cdc42 protein signal transduction (GO:0032489)	2/93	8/14937	0.0099	APOC3/APOA1
B236-Down/SC2-notDown	GO Biological Process 2021	regulation of intestinal cholesterol absorption (GO:0030300)	2/93	8/14937	0.0099	APOA4/APOA1
B236-Down/SC2-notDown	GO Biological Process 2021	regulation of protein secretion (GO:0050708)	5/93	125/14937	0.010	DPP4/FGB/FGA/FGG/CYP51A1
B236-Down/SC2-notDown	GO Biological Process 2021	regulation of peptide hormone secretion (GO:0090276)	4/93	74/14937	0.011	DPP4/FGB/FGA/FGG
B236-Down/SC2-notDown	GO Biological Process 2021	negative regulation of extrinsic apoptotic signaling pathway via death domain receptors (GO:1902042)	3/93	34/14937	0.011	FGB/FGA/FGG
B236-Down/SC2-notDown	GO Biological Process 2021	regulation of primary metabolic process (GO:0080090)	5/93	130/14937	0.011	FABP1/CYP51A1/PSAP/SCD/DHCR7
B236-Down/SC2-notDown	GO Biological Process 2021	L-phenylalanine metabolic process (GO:0006558)	2/93	9/14937	0.011	HGD/ASRGL1
B236-Down/SC2-notDown	GO Biological Process 2021	negative regulation of fibrinolysis (GO:0051918)	2/93	9/14937	0.011	PLG/F2
B236-Down/SC2-notDown	GO Biological Process 2021	negative regulation of lipase activity (GO:0060192)	2/93	9/14937	0.011	APOA2/APOC3
B236-Down/SC2-notDown	GO Biological Process 2021	negative regulation of production of molecular mediator of immune response (GO:0002701)	2/93	9/14937	0.011	APOA2/APOA1
B236-Down/SC2-notDown	GO Biological Process 2021	organic cyclic compound catabolic process (GO:1901361)	2/93	9/14937	0.011	ACAA1/EPHX2
B236-Down/SC2-notDown	GO Biological Process 2021	positive regulation of triglyceride lipase activity (GO:0061365)	2/93	9/14937	0.011	APOA4/APOA1
B236-Down/SC2-notDown	GO Biological Process 2021	very-low-density lipoprotein particle remodeling (GO:0034372)	2/93	9/14937	0.011	APOA4/APOA1
B236-Down/SC2-notDown	GO Biological Process 2021	platelet aggregation (GO:0070527)	3/93	36/14937	0.012	FGB/FGA/FGG
B236-Down/SC2-notDown	GO Biological Process 2021	lipid biosynthetic process (GO:0008610)	4/93	80/14937	0.013	SCP2/CYP51A1/SCD/ACSL5
B236-Down/SC2-notDown	GO Biological Process 2021	negative regulation of cellular component organization (GO:0051129)	4/93	80/14937	0.013	APOA2/APOA4/APOC3/APOA1
B236-Down/SC2-notDown	GO Biological Process 2021	glutamine family amino acid metabolic process (GO:0009064)	3/93	37/14937	0.013	CPS1/GLUD1/OAT
B236-Down/SC2-notDown	GO Biological Process 2021	negative regulation of epithelial cell apoptotic process (GO:1904036)	3/93	37/14937	0.013	FGB/FGA/FGG
B236-Down/SC2-notDown	GO Biological Process 2021	peptidyl-amino acid modification (GO:0018193)	2/93	10/14937	0.013	APOA2/APOA1
B236-Down/SC2-notDown	GO Biological Process 2021	fatty acid derivative biosynthetic process (GO:1901570)	3/93	40/14937	0.015	HMGCS2/HPGD/SCD
B236-Down/SC2-notDown	GO Biological Process 2021	organic hydroxy compound transport (GO:0015850)	3/93	40/14937	0.015	RBP4/ABCC2/SLCO2B1
B236-Down/SC2-notDown	GO Biological Process 2021	receptor-mediated endocytosis (GO:0006898)	5/93	143/14937	0.015	ALB/SPARC/HPX/APOA1/HSP90B1
B236-Down/SC2-notDown	GO Biological Process 2021	negative regulation of cholesterol transport (GO:0032375)	2/93	11/14937	0.016	APOA2/APOC3
B236-Down/SC2-notDown	GO Biological Process 2021	xenobiotic glucuronidation (GO:0052697)	2/93	11/14937	0.016	UGT1A1/UGT2B11
B236-Down/SC2-notDown	GO Biological Process 2021	gluconeogenesis (GO:0006094)	3/93	41/14937	0.016	SLC39A14/ALDOB/RBP4
B236-Down/SC2-notDown	GO Biological Process 2021	hexose metabolic process (GO:0019318)	3/93	41/14937	0.016	AKR1A1/GALM/ALDOB
B236-Down/SC2-notDown	GO Biological Process 2021	regulation of extrinsic apoptotic signaling pathway via death domain receptors (GO:1902041)	3/93	42/14937	0.017	FGB/FGA/FGG
B236-Down/SC2-notDown	GO Biological Process 2021	glutamine metabolic process (GO:0006541)	2/93	12/14937	0.018	CPS1/GLUD1
B236-Down/SC2-notDown	GO Biological Process 2021	peptidyl-methionine modification (GO:0018206)	2/93	12/14937	0.018	APOA2/APOA1
B236-Down/SC2-notDown	GO Biological Process 2021	antibacterial humoral response (GO:0019731)	3/93	44/14937	0.018	TF/FGB/FGA
B236-Down/SC2-notDown	GO Biological Process 2021	hexose biosynthetic process (GO:0019319)	3/93	44/14937	0.018	SLC39A14/ALDOB/RBP4
B236-Down/SC2-notDown	GO Biological Process 2021	homotypic cell-cell adhesion (GO:0034109)	3/93	44/14937	0.018	FGB/FGA/FGG
B236-Down/SC2-notDown	GO Biological Process 2021	positive regulation of biosynthetic process (GO:0009891)	3/93	44/14937	0.018	F2/APOA4/APOA1
B236-Down/SC2-notDown	GO Biological Process 2021	regulation of endothelial cell apoptotic process (GO:2000351)	3/93	44/14937	0.018	FGB/FGA/FGG
B236-Down/SC2-notDown	GO Biological Process 2021	positive regulation of fatty acid biosynthetic process (GO:0045723)	2/93	13/14937	0.020	APOA4/APOA1
B236-Down/SC2-notDown	GO Biological Process 2021	regulation of fibrinolysis (GO:0051917)	2/93	13/14937	0.020	PLG/F2
B236-Down/SC2-notDown	GO Biological Process 2021	response to iron ion (GO:0010039)	2/93	13/14937	0.020	TF/ACO1
B236-Down/SC2-notDown	GO Biological Process 2021	alpha-amino acid metabolic process (GO:1901605)	3/93	46/14937	0.020	CPS1/GLUD1/OAT
B236-Down/SC2-notDown	GO Biological Process 2021	cellular transition metal ion homeostasis (GO:0046916)	4/93	96/14937	0.021	TF/NDFIP1/SLC39A14/ACO1
B236-Down/SC2-notDown	GO Biological Process 2021	positive regulation of cell-cell adhesion (GO:0022409)	3/93	47/14937	0.021	FGB/FGA/FGG
B236-Down/SC2-notDown	GO Biological Process 2021	negative regulation of catabolic process (GO:0009895)	3/93	49/14937	0.023	APOA2/CYP51A1/APOC3
B236-Down/SC2-notDown	GO Biological Process 2021	cell-matrix adhesion (GO:0007160)	4/93	100/14937	0.023	ITGB5/FGB/FGA/FGG
B236-Down/SC2-notDown	GO Biological Process 2021	organic hydroxy compound biosynthetic process (GO:1901617)	3/93	50/14937	0.024	SCP2/MSMO1/DHCR7
B236-Down/SC2-notDown	GO Biological Process 2021	acetyl-CoA metabolic process (GO:0006084)	2/93	15/14937	0.024	HMGCS2/TDO2
B236-Down/SC2-notDown	GO Biological Process 2021	fatty acid beta-oxidation using acyl-CoA oxidase (GO:0033540)	2/93	15/14937	0.024	SCP2/ACAA1
B236-Down/SC2-notDown	GO Biological Process 2021	glucuronate metabolic process (GO:0019585)	2/93	15/14937	0.024	UGT1A1/UGT2B15
B236-Down/SC2-notDown	GO Biological Process 2021	protein hydroxylation (GO:0018126)	2/93	15/14937	0.024	PLOD1/ASPH
B236-Down/SC2-notDown	GO Biological Process 2021	fatty acid beta-oxidation (GO:0006635)	3/93	52/14937	0.026	ECHDC2/SCP2/ACAA1
B236-Down/SC2-notDown	GO Biological Process 2021	regulation of exocytosis (GO:0017157)	3/93	52/14937	0.026	FGB/FGA/FGG
B236-Down/SC2-notDown	GO Biological Process 2021	positive regulation of cellular metabolic process (GO:0031325)	4/93	105/14937	0.026	APOA2/F2/APOA4/APOA1
B236-Down/SC2-notDown	GO Biological Process 2021	aromatic amino acid family catabolic process (GO:0009074)	2/93	16/14937	0.027	HGD/TDO2
B236-Down/SC2-notDown	GO Biological Process 2021	negative regulation of cytokine production involved in immune response (GO:0002719)	2/93	17/14937	0.030	APOA2/APOA1
B236-Down/SC2-notDown	GO Biological Process 2021	positive regulation of blood coagulation (GO:0030194)	2/93	17/14937	0.030	PLG/F2
B236-Down/SC2-notDown	GO Biological Process 2021	negative regulation of lipid catabolic process (GO:0050995)	2/93	18/14937	0.033	APOA2/APOC3
B236-Down/SC2-notDown	GO Biological Process 2021	positive regulation of fatty acid metabolic process (GO:0045923)	2/93	18/14937	0.033	APOA4/APOA1
B236-Down/SC2-notDown	GO Biological Process 2021	prostanoid metabolic process (GO:0006692)	2/93	18/14937	0.033	HPGD/GSTA1
B236-Down/SC2-notDown	GO Biological Process 2021	fatty acid oxidation (GO:0019395)	3/93	59/14937	0.035	ECHDC2/SCP2/ACAA1
B236-Down/SC2-notDown	GO Biological Process 2021	protein polymerization (GO:0051258)	3/93	59/14937	0.035	FGB/FGA/FGG
B236-Down/SC2-notDown	GO Biological Process 2021	positive regulation of G protein-coupled receptor signaling pathway (GO:0045745)	2/93	19/14937	0.036	SLC39A14/F2
B236-Down/SC2-notDown	GO Biological Process 2021	positive regulation of triglyceride metabolic process (GO:0090208)	2/93	19/14937	0.036	APOA4/APOA1
B236-Down/SC2-notDown	GO Biological Process 2021	iron ion homeostasis (GO:0055072)	3/93	61/14937	0.038	TF/NDFIP1/ACO1
B236-Down/SC2-notDown	GO Biological Process 2021	linoleic acid metabolic process (GO:0043651)	2/93	21/14937	0.042	GSTA1/FADS2
B236-Down/SC2-notDown	GO Biological Process 2021	regulation of lipid catabolic process (GO:0050994)	2/93	21/14937	0.042	APOA2/APOC3
B236-Down/SC2-notDown	GO Biological Process 2021	sterol transport (GO:0015918)	2/93	21/14937	0.042	APOA2/APOA1
B236-Down/SC2-notDown	GO Biological Process 2021	fatty acid metabolic process (GO:0006631)	4/93	124/14937	0.042	ACAA1/MSMO1/HPGD/ACSL5
B236-Down/SC2-notDown	GO Biological Process 2021	glutamate metabolic process (GO:0006536)	2/93	22/14937	0.046	GLUD1/OAT
B236-Down/SC2-notDown	GO Biological Process 2021	regulation of steroid metabolic process (GO:0019218)	2/93	23/14937	0.050	UGT1A1/EPHX2
B236-Down/SC2-notDown	GO Cellular Component 2021	intracellular organelle lumen (GO:0070013)	26/69	848/11497	<0.0001	HMGCS2/APOA2/SDC1/IDH1/CPS1/TF/ALB/AFP/FGA/FGG/SPARC/LAMB1/COL14A1/GLUD1/OAT/HPX/F2/GANAB/SERPINH1/APOA4/APOA1/APLP2/COL2A1/GNS/HSP90B1/ALDH2
B236-Down/SC2-notDown	GO Cellular Component 2021	collagen-containing extracellular matrix (GO:0062023)	18/69	380/11497	<0.0001	FGB/FGA/FGG/ANXA6/SPARC/PLG/LAMB1/COL14A1/PSAP/HPX/F2/SERPINH1/APOA4/APOC3/APOA1/A2M/COL2A1/HSP90B1
B236-Down/SC2-notDown	GO Cellular Component 2021	endoplasmic reticulum lumen (GO:0005788)	16/69	285/11497	<0.0001	APOA2/TF/ALB/AFP/FGA/FGG/LAMB1/COL14A1/F2/GANAB/SERPINH1/APOA4/APOA1/APLP2/COL2A1/HSP90B1
B236-Down/SC2-notDown	GO Cellular Component 2021	secretory granule lumen (GO:0034774)	14/69	316/11497	<0.0001	IDH1/ACAA1/TF/ALB/FGB/FGA/FGG/SELENOP/SPARC/NEU1/PLG/APOA1/A2M/GNS
B236-Down/SC2-notDown	GO Cellular Component 2021	platelet alpha granule (GO:0031091)	8/69	90/11497	<0.0001	ALB/FGB/FGA/FGG/SPARC/PLG/APLP2/A2M
B236-Down/SC2-notDown	GO Cellular Component 2021	platelet alpha granule lumen (GO:0031093)	7/69	67/11497	<0.0001	ALB/FGB/FGA/FGG/SPARC/PLG/A2M
B236-Down/SC2-notDown	GO Cellular Component 2021	chylomicron (GO:0042627)	4/69	10/11497	<0.0001	APOA2/APOA4/APOC3/APOA1
B236-Down/SC2-notDown	GO Cellular Component 2021	triglyceride-rich plasma lipoprotein particle (GO:0034385)	4/69	15/11497	<0.0001	APOA2/APOA4/APOC3/APOA1
B236-Down/SC2-notDown	GO Cellular Component 2021	very-low-density lipoprotein particle (GO:0034361)	4/69	15/11497	<0.0001	APOA2/APOA4/APOC3/APOA1
B236-Down/SC2-notDown	GO Cellular Component 2021	high-density lipoprotein particle (GO:0034364)	4/69	19/11497	<0.0001	APOA2/APOA4/APOC3/APOA1
B236-Down/SC2-notDown	GO Cellular Component 2021	endocytic vesicle lumen (GO:0071682)	4/69	21/11497	<0.0001	SPARC/HPX/APOA1/HSP90B1
B236-Down/SC2-notDown	GO Cellular Component 2021	microbody lumen (GO:0031907)	5/69	49/11497	<0.0001	SCP2/FABP1/IDH1/ACAA1/EPHX2
B236-Down/SC2-notDown	GO Cellular Component 2021	peroxisomal matrix (GO:0005782)	5/69	49/11497	<0.0001	SCP2/FABP1/IDH1/ACAA1/EPHX2
B236-Down/SC2-notDown	GO Cellular Component 2021	spherical high-density lipoprotein particle (GO:0034366)	3/69	8/11497	<0.0001	APOA2/APOC3/APOA1
B236-Down/SC2-notDown	GO Cellular Component 2021	endocytic vesicle (GO:0030139)	7/69	189/11497	0.00082	DPP4/ITGB5/TF/SPARC/HPX/APOA1/HSP90B1
B236-Down/SC2-notDown	GO Cellular Component 2021	lysosomal lumen (GO:0043202)	5/69	86/11497	0.00093	SDC1/NEU1/PSAP/LIPA/GNS
B236-Down/SC2-notDown	GO Cellular Component 2021	endoplasmic reticulum membrane (GO:0005789)	13/69	712/11497	0.0015	PLOD1/DHCR24/UGT1A1/PIGZ/MSMO1/TMED9/CYP51A1/ASPH/SCD/ACSL5/FADS2/DHCR7/HSP90B1
B236-Down/SC2-notDown	GO Cellular Component 2021	extracellular membrane-bounded organelle (GO:0065010)	4/69	56/11497	0.0018	ATP1A1/FGB/FGA/APOA1
B236-Down/SC2-notDown	GO Cellular Component 2021	extracellular vesicle (GO:1903561)	4/69	59/11497	0.0021	ATP1A1/FGB/FGA/APOA1
B236-Down/SC2-notDown	GO Cellular Component 2021	extrinsic component of external side of plasma membrane (GO:0031232)	2/69	8/11497	0.0044	TF/PLG
B236-Down/SC2-notDown	GO Cellular Component 2021	peroxisome (GO:0005777)	5/69	128/11497	0.0044	SCP2/FABP1/IDH1/ACAA1/EPHX2
B236-Down/SC2-notDown	GO Cellular Component 2021	early endosome (GO:0005769)	7/69	266/11497	0.0044	APOA2/TF/PARM1/SLC39A14/APOA4/APOC3/APOA1
B236-Down/SC2-notDown	GO Cellular Component 2021	lysosome (GO:0005764)	9/69	477/11497	0.0085	NCSTN/SDC1/DPP4/ANXA6/NEU1/SLC39A14/PSAP/LIPA/GNS
B236-Down/SC2-notDown	GO Cellular Component 2021	vacuolar lumen (GO:0005775)	5/69	161/11497	0.011	SDC1/NEU1/PSAP/LIPA/GNS
B236-Down/SC2-notDown	GO Cellular Component 2021	platelet alpha granule membrane (GO:0031092)	2/69	17/11497	0.017	SPARC/APLP2
B236-Down/SC2-notDown	GO Cellular Component 2021	late endosome (GO:0005770)	5/69	189/11497	0.020	TF/PARM1/ANXA6/SLC39A14/PSAP
B236-Down/SC2-notDown	GO Cellular Component 2021	vesicle (GO:0031982)	5/69	226/11497	0.039	ATP1A1/TF/FGB/FGA/APOA1
B236-Up/SC2-Up	KEGG 2021 Human	TNF signaling pathway	8/33	112/8078	<0.0001	JUN/CXCL2/TNFAIP3/CREB5/NFKBIA/FOS/CSF1/PTGS2
B236-Up/SC2-Up	KEGG 2021 Human	Osteoclast differentiation	8/33	127/8078	<0.0001	JUN/NFKB2/NFKBIA/FOS/CYLD/RELB/FOSB/CSF1
B236-Up/SC2-Up	KEGG 2021 Human	IL-17 signaling pathway	7/33	94/8078	<0.0001	JUN/CXCL2/TNFAIP3/NFKBIA/FOS/FOSB/PTGS2
B236-Up/SC2-Up	KEGG 2021 Human	NF-kappa B signaling pathway	7/33	104/8078	<0.0001	CXCL2/TNFAIP3/NFKB2/NFKBIA/CYLD/RELB/PTGS2
B236-Up/SC2-Up	KEGG 2021 Human	MAPK signaling pathway	9/33	294/8078	<0.0001	JUN/HSPA6/NFKB2/DUSP8/NR4A1/FOS/RELB/PLA2G4C/CSF1
B236-Up/SC2-Up	KEGG 2021 Human	Legionellosis	5/33	57/8078	<0.0001	HSPA6/CXCL2/NFKB2/NFKBIA/ITGAM
B236-Up/SC2-Up	KEGG 2021 Human	C-type lectin receptor signaling pathway	6/33	104/8078	<0.0001	JUN/NFKB2/NFKBIA/CYLD/RELB/PTGS2
B236-Up/SC2-Up	KEGG 2021 Human	Circadian rhythm	4/33	31/8078	0.00013	PER3/PER1/NR1D1/PER2
B236-Up/SC2-Up	KEGG 2021 Human	Amphetamine addiction	5/33	69/8078	0.00013	JUN/CREB5/SIRT1/FOS/FOSB
B236-Up/SC2-Up	KEGG 2021 Human	Leishmaniasis	5/33	77/8078	0.00020	JUN/NFKBIA/FOS/ITGAM/PTGS2
B236-Up/SC2-Up	KEGG 2021 Human	Human T-cell leukemia virus 1 infection	7/33	219/8078	0.00031	JUN/EGR1/CREB5/NFKB2/NFKBIA/FOS/RELB
B236-Up/SC2-Up	KEGG 2021 Human	Viral carcinogenesis	6/33	203/8078	0.0018	JUN/H2BC8/HDAC9/CREB5/NFKB2/NFKBIA
B236-Up/SC2-Up	KEGG 2021 Human	Measles	5/33	139/8078	0.0026	JUN/HSPA6/TNFAIP3/NFKBIA/FOS
B236-Up/SC2-Up	KEGG 2021 Human	Rheumatoid arthritis	4/33	93/8078	0.0056	JUN/CXCL2/FOS/CSF1
B236-Up/SC2-Up	KEGG 2021 Human	Circadian entrainment	4/33	97/8078	0.0061	PER3/FOS/PER1/PER2
B236-Up/SC2-Up	KEGG 2021 Human	Cocaine addiction	3/33	49/8078	0.0089	JUN/CREB5/FOSB
B236-Up/SC2-Up	KEGG 2021 Human	Kaposi sarcoma-associated herpesvirus infection	5/33	193/8078	0.0089	JUN/CXCL2/NFKBIA/FOS/PTGS2
B236-Up/SC2-Up	KEGG 2021 Human	Epstein-Barr virus infection	5/33	202/8078	0.010	JUN/TNFAIP3/NFKB2/NFKBIA/RELB
B236-Up/SC2-Up	KEGG 2021 Human	Lipid and atherosclerosis	5/33	215/8078	0.013	JUN/HSPA6/CXCL2/NFKBIA/FOS
B236-Up/SC2-Up	KEGG 2021 Human	Relaxin signaling pathway	4/33	129/8078	0.013	JUN/CREB5/NFKBIA/FOS
B236-Up/SC2-Up	KEGG 2021 Human	Estrogen signaling pathway	4/33	137/8078	0.016	JUN/HSPA6/CREB5/FOS
B236-Up/SC2-Up	KEGG 2021 Human	Epithelial cell signaling in Helicobacter pylori infection	3/33	70/8078	0.019	JUN/CXCL2/NFKBIA
B236-Up/SC2-Up	KEGG 2021 Human	Oxytocin signaling pathway	4/33	154/8078	0.022	JUN/FOS/PLA2G4C/PTGS2
B236-Up/SC2-Up	KEGG 2021 Human	Pertussis	3/33	76/8078	0.022	JUN/FOS/ITGAM
B236-Up/SC2-Up	KEGG 2021 Human	Hepatitis B	4/33	162/8078	0.024	JUN/CREB5/NFKBIA/FOS
B236-Up/SC2-Up	KEGG 2021 Human	B cell receptor signaling pathway	3/33	81/8078	0.024	JUN/NFKBIA/FOS
B236-Up/SC2-Up	KEGG 2021 Human	PD-L1 expression and PD-1 checkpoint pathway in cancer	3/33	89/8078	0.031	JUN/NFKBIA/FOS
B236-Up/SC2-Up	KEGG 2021 Human	NOD-like receptor signaling pathway	4/33	181/8078	0.031	JUN/CXCL2/TNFAIP3/NFKBIA
B236-Up/SC2-Up	KEGG 2021 Human	Th1 and Th2 cell differentiation	3/33	92/8078	0.031	JUN/NFKBIA/FOS
B236-Up/SC2-Up	KEGG 2021 Human	GnRH signaling pathway	3/33	93/8078	0.031	JUN/EGR1/PLA2G4C
B236-Up/SC2-Up	KEGG 2021 Human	Alcoholism	4/33	186/8078	0.032	H2BC8/HDAC9/CREB5/FOSB
B236-Up/SC2-Up	KEGG 2021 Human	Choline metabolism in cancer	3/33	98/8078	0.034	JUN/FOS/PLA2G4C
B236-Up/SC2-Up	KEGG 2021 Human	Chagas disease	3/33	102/8078	0.035	JUN/NFKBIA/FOS
B236-Up/SC2-Up	KEGG 2021 Human	Longevity regulating pathway	3/33	102/8078	0.035	HSPA6/CREB5/SIRT1
B236-Up/SC2-Up	KEGG 2021 Human	T cell receptor signaling pathway	3/33	104/8078	0.035	JUN/NFKBIA/FOS
B236-Up/SC2-Up	KEGG 2021 Human	Toll-like receptor signaling pathway	3/33	104/8078	0.035	JUN/NFKBIA/FOS
B236-Up/SC2-Up	KEGG 2021 Human	Parathyroid hormone synthesis, secretion and action	3/33	106/8078	0.036	EGR1/CREB5/FOS
B236-Up/SC2-Up	KEGG 2021 Human	Th17 cell differentiation	3/33	107/8078	0.036	JUN/NFKBIA/FOS
B236-Up/SC2-Up	KEGG 2021 Human	cAMP signaling pathway	4/33	216/8078	0.042	JUN/CREB5/NFKBIA/FOS
B236-Down/SC2-notDown	KEGG 2021 Human	PPAR signaling pathway	11/71	74/8078	<0.0001	SCP2/HMGCS2/APOA2/FABP1/ACAA1/FABP2/SCD/ACSL5/FADS2/APOC3/APOA1
B236-Down/SC2-notDown	KEGG 2021 Human	Steroid biosynthesis	5/71	20/8078	<0.0001	DHCR24/MSMO1/CYP51A1/LIPA/DHCR7
B236-Down/SC2-notDown	KEGG 2021 Human	Ascorbate and aldarate metabolism	5/71	30/8078	0.00022	AKR1A1/UGT1A1/UGT2B15/UGT2B11/ALDH2
B236-Down/SC2-notDown	KEGG 2021 Human	Cholesterol metabolism	5/71	50/8078	0.0019	APOA2/LIPA/APOA4/APOC3/APOA1
B236-Down/SC2-notDown	KEGG 2021 Human	Biosynthesis of unsaturated fatty acids	4/71	27/8078	0.0019	SCP2/ACAA1/SCD/FADS2
B236-Down/SC2-notDown	KEGG 2021 Human	Complement and coagulation cascades	6/71	85/8078	0.0019	FGB/FGA/FGG/PLG/F2/A2M
B236-Down/SC2-notDown	KEGG 2021 Human	Pentose and glucuronate interconversions	4/71	34/8078	0.0036	AKR1A1/UGT1A1/UGT2B15/UGT2B11
B236-Down/SC2-notDown	KEGG 2021 Human	Metabolism of xenobiotics by cytochrome P450	5/71	76/8078	0.0070	UGT1A1/UGT2B15/UGT2B11/GSTA2/GSTA1
B236-Down/SC2-notDown	KEGG 2021 Human	Fat digestion and absorption	4/71	43/8078	0.0070	FABP1/FABP2/APOA4/APOA1
B236-Down/SC2-notDown	KEGG 2021 Human	Peroxisome	5/71	82/8078	0.0088	SCP2/IDH1/ACAA1/EPHX2/ACSL5
B236-Down/SC2-notDown	KEGG 2021 Human	Bile secretion	5/71	90/8078	0.012	ATP1A1/UGT1A1/UGT2B15/UGT2B11/ABCC2
B236-Down/SC2-notDown	KEGG 2021 Human	Vitamin digestion and absorption	3/71	24/8078	0.012	RBP2/APOA4/APOA1
B236-Down/SC2-notDown	KEGG 2021 Human	Protein digestion and absorption	5/71	103/8078	0.019	ATP1A1/DPP4/MEP1A/COL14A1/COL2A1
B236-Down/SC2-notDown	KEGG 2021 Human	Drug metabolism	5/71	108/8078	0.022	UGT1A1/UGT2B15/UGT2B11/GSTA2/GSTA1
B236-Down/SC2-notDown	KEGG 2021 Human	Glycolysis / Gluconeogenesis	4/71	67/8078	0.022	AKR1A1/GALM/ALDOB/ALDH2
B236-Down/SC2-notDown	KEGG 2021 Human	Alanine, aspartate and glutamate metabolism	3/71	37/8078	0.029	CPS1/GLUD1/ASRGL1
B236-Down/SC2-notDown	KEGG 2021 Human	Thyroid hormone synthesis	4/71	75/8078	0.029	ATP1A1/ALB/PDIA4/HSP90B1
B236-Down/SC2-notDown	KEGG 2021 Human	Chemical carcinogenesis	7/71	239/8078	0.032	UGT1A1/UGT2B15/UGT2B11/GSTA2/GSTA1/EPHX2/HSP90B1
B236-Down/SC2-notDown	KEGG 2021 Human	Ferroptosis	3/71	41/8078	0.034	TF/SLC39A14/ACSL5
B236-Down/SC2-notDown	KEGG 2021 Human	Fatty acid degradation	3/71	43/8078	0.036	ACAA1/ACSL5/ALDH2
B236-Down/SC2-notDown	KEGG 2021 Human	Porphyrin and chlorophyll metabolism	3/71	43/8078	0.036	UGT1A1/UGT2B15/UGT2B11
B236-Down/SC2-notDown	KEGG 2021 Human	ECM-receptor interaction	4/71	88/8078	0.040	SDC1/ITGB5/LAMB1/COL2A1
B236-Down/SC2-notDown	KEGG 2021 Human	Valine, leucine and isoleucine degradation	3/71	48/8078	0.044	HMGCS2/ACAA1/ALDH2
B236-Down/SC2-notDown	KEGG 2021 Human	Nitrogen metabolism	2/71	17/8078	0.048	CPS1/GLUD1
