# Supplementary material for: Virological characteristics of a SARS-CoV-2-related bat coronavirus, BANAL-20-236
Source: eBioMedicine. 2024 Jun 4;104:105181. doi: 10.1016/j.ebiom.2024.105181 (PMC11215962; doi:10.1016/j.ebiom.2024.105181)
Supplement: Supplementary Table S7 [file mmc7.xlsx]

## Sheet: S7 (unexpected mutations)
Supplementary Table S7. Summary of unexpected amino acid mutations detected in the working virus stocks
Original clinical isolate	Reference	Position in Reference (nt)	REF	ALT	Quality score	Depth in REF	Depth in ALT	Mutation type	ORF	Amino acid substitution
Delta (EPI_ISL_2378732)	NC_045512.2	17440	C	T	228	12	122	missense_variant	NSP13	P402S
Delta (EPI_ISL_2378732)	NC_045512.2	19010	A	G	228	15	137	missense_variant	NSP14	D324G
Delta (EPI_ISL_2378732)	NC_045512.2	27832	T	A	148	182	60	missense_variant	ORF7b	I26N
Omicron BA.1 (EPI_ISL_7418017)	NC_045512.2	21	C	T	100	0	6	upstream_gene_variant	NSP1	.
Omicron BA.1 (EPI_ISL_7418017)	NC_045512.2	11750	C	T	177	177	72	missense_variant	NSP6	L260F
Omicron BA.1 (EPI_ISL_7418017)	NC_045512.2	20486	A	C	222	98	143	missense_variant	NSP15	K289T
BANAL-20-236	MZ937003.2	22707	G	A	228	1	205	missense_variant	Spike	V391I
BANAL-20-236	MZ937003.2	25367	A	G	222	135	107	missense_variant	ORF3a	T9A
WK-521	WK-521	23525	C	T	222	140	104	missense_variant	S	H655Y
WK-521 delFCS	WK-521	15601	C	T	19.1348	298	65	missense_variant	NSP12_(1b_frame)	R701C
WK-521 delFCS	WK-521	21305	G	A	222	139	97	missense_variant	NSP16	R216H
