# Supplementary material for: Virological characteristics of a SARS-CoV-2-related bat coronavirus, BANAL-20-236
Source: eBioMedicine. 2024 Jun 4;104:105181. doi: 10.1016/j.ebiom.2024.105181 (PMC11215962; doi:10.1016/j.ebiom.2024.105181)
Supplement: Supplementary Table S8 [file mmc8.xlsx]

## Sheet: S8 (RNA quality)
Supplementary Table S8. Information of samples used in RNA transcriptomic analyses regarding quality of RNA samples, transcriptome reads, and read mapping. The information of samples that were discaded from downstream analyses are highlighted in grey.
Sample name	Culture/Tissue	Organism	Virus	Time	RNA integrity number	Total reads	Mean quality score	Total mapped reads (%)
WK-521_HiLung-Airway_1	HiTrach	Homo sapiens	SARS-CoV-2	72 h.p.i.	NA	67289533	35.6	99.6611
WK-521_HiLung-Airway_2	HiTrach	Homo sapiens	SARS-CoV-2	72 h.p.i.	NA	43656980	35.4	99.645
WK-521_HiLung-Airway_3	HiTrach	Homo sapiens	SARS-CoV-2	72 h.p.i.	NA	64319707	35.6	99.665
WK-521_HiLung-Airway_4	HiTrach	Homo sapiens	SARS-CoV-2	72 h.p.i.	NA	57128726	35.89	99.6901
BANAL-20-236_HiLung-Airway_1	HiTrach	Homo sapiens	B236	72 h.p.i.	NA	40131391	34.95	99.6647
BANAL-20-236_HiLung-Airway_2	HiTrach	Homo sapiens	B236	72 h.p.i.	NA	42941221	34.68	99.5942
BANAL-20-236_HiLung-Airway_3	HiTrach	Homo sapiens	B236	72 h.p.i.	NA	59258078	35.36	99.6871
BANAL-20-236_HiLung-Airway_4	HiTrach	Homo sapiens	B236	72 h.p.i.	NA	49982288	35.24	99.7368
WK-521-delFCS_HiLung-Airway_1	HiTrach	Homo sapiens	SC2ΔFCS	72 h.p.i.	NA	54005019	35.76	99.7846
WK-521-delFCS_HiLung-Airway_2	HiTrach	Homo sapiens	SC2ΔFCS	72 h.p.i.	NA	56221805	35.59	99.787
WK-521-delFCS_HiLung-Airway_3	HiTrach	Homo sapiens	SC2ΔFCS	72 h.p.i.	NA	55480920	35.62	99.7566
WK-521-delFCS_HiLung-Airway_4	HiTrach	Homo sapiens	SC2ΔFCS	72 h.p.i.	NA	56408270	35.59	99.7773
Uninfected_HiLung-Airway_1	HiTrach	Homo sapiens	Mock-infected	72 h.p.i.	NA	39843012	34.96	99.6774
Uninfected_HiLung-Airway_2	HiTrach	Homo sapiens	Mock-infected	72 h.p.i.	NA	54633638	35.07	99.6915
Uninfected_HiLung-Airway_3	HiTrach	Homo sapiens	Mock-infected	72 h.p.i.	NA	57353350	35.39	99.7409
Uninfected_HiLung-Airway_4	HiTrach	Homo sapiens	Mock-infected	72 h.p.i.	NA	49410500	35.21	99.6443
BANAL-20-236_Colon-organoid_1	colon organoid	Homo sapiens	B236	72 h.p.i.	NA	90676424	35.98	99.2888
BANAL-20-236_Colon-organoid_2	colon organoid	Homo sapiens	B236	72 h.p.i.	NA	57099116	35.88	99.2243
BANAL-20-236_Colon-organoid_3	colon organoid	Homo sapiens	B236	72 h.p.i.	NA	97173936	35.9	99.2587
WK-521-delFCS_Colon-organoid_1	colon organoid	Homo sapiens	SC2ΔFCS	72 h.p.i.	NA	78590455	35.73	99.2028
WK-521-delFCS_Colon-organoid_2	colon organoid	Homo sapiens	SC2ΔFCS	72 h.p.i.	NA	97679237	35.81	99.1607
WK-521-delFCS_Colon-organoid_3	colon organoid	Homo sapiens	SC2ΔFCS	72 h.p.i.	NA	64161243	35.69	99.1432
WK-521_Colon-organoid_1	colon organoid	Homo sapiens	SARS-CoV-2	72 h.p.i.	NA	85338766	35.99	99.2647
WK-521_Colon-organoid_2	colon organoid	Homo sapiens	SARS-CoV-2	72 h.p.i.	NA	83194157	35.89	99.2398
WK-521_Colon-organoid_3	colon organoid	Homo sapiens	SARS-CoV-2	72 h.p.i.	NA	92136201	35.71	99.2012
Uninfected_Colon-organoid_1	colon organoid	Homo sapiens	Mock-infected	72 h.p.i.	NA	77078021	35.92	99.2641
Uninfected_Colon-organoid_2	colon organoid	Homo sapiens	Mock-infected	72 h.p.i.	NA	77455297	36	99.2276
Uninfected_Colon-organoid_3	colon organoid	Homo sapiens	Mock-infected	72 h.p.i.	NA	80033682	35.87	99.2109
BANAL-20-236_Hilum_2dpi_1	lung hilum	Mesocricetus auratus	B236	2 d.p.i.	8.8	40648027	34.63	99.1812
BANAL-20-236_Hilum_2dpi_2	lung hilum	Mesocricetus auratus	B236	2 d.p.i.	8.9	39904659	34.75	99.4678
BANAL-20-236_Hilum_2dpi_3	lung hilum	Mesocricetus auratus	B236	2 d.p.i.	9	36073772	34.79	99.596
BANAL-20-236_Hilum_2dpi_4	lung hilum	Mesocricetus auratus	B236	2 d.p.i.	6.8	45101112	34.85	99.3984
WK-521_Hilum_2dpi_1	lung hilum	Mesocricetus auratus	SARS-CoV-2	2 d.p.i.	9.4	41578104	34.67	99.3375
WK-521_Hilum_2dpi_2	lung hilum	Mesocricetus auratus	SARS-CoV-2	2 d.p.i.	9.4	38622051	34.75	99.4563
WK-521_Hilum_2dpi_3	lung hilum	Mesocricetus auratus	SARS-CoV-2	2 d.p.i.	8.4	41507150	34.81	99.4078
WK-521_Hilum_2dpi_4	lung hilum	Mesocricetus auratus	SARS-CoV-2	2 d.p.i.	9	34399330	34.5	99.3026
WK-521-dFCS_Hilum_2dpi_1	lung hilum	Mesocricetus auratus	SC2ΔFCS	2 d.p.i.	9.5	42163079	34.79	99.4376
WK-521-dFCS_Hilum_2dpi_2	lung hilum	Mesocricetus auratus	SC2ΔFCS	2 d.p.i.	9.5	42621339	34.78	99.5092
WK-521-dFCS_Hilum_2dpi_3	lung hilum	Mesocricetus auratus	SC2ΔFCS	2 d.p.i.	9.1	27410127	34.66	99.4266
WK-521-dFCS_Hilum_2dpi_4	lung hilum	Mesocricetus auratus	SC2ΔFCS	2 d.p.i.	9.4	37625990	34.91	99.4533
Saline_Hilum_5dpi_1	lung hilum	Mesocricetus auratus	Mock-infected	5 d.p.i.	8.3	48500001	34.82	99.2723
Saline_Hilum_5dpi_2	lung hilum	Mesocricetus auratus	Mock-infected	5 d.p.i.	7.8	41330341	34.87	99.4793
Saline_Hilum_5dpi_3	lung hilum	Mesocricetus auratus	Mock-infected	5 d.p.i.	8.2	24431121	34.61	99.2209
Saline_Hilum_5dpi_4	lung hilum	Mesocricetus auratus	Mock-infected	5 d.p.i.	8.1	34466268	34.27	99.3903
BANAL-20-236_Hilum_5dpi_1	lung hilum	Mesocricetus auratus	B236	5 d.p.i.	8.6	46813829	34.84	99.5345
BANAL-20-236_Hilum_5dpi_2	lung hilum	Mesocricetus auratus	B236	5 d.p.i.	8.6	35269022	34.7	99.4873
BANAL-20-236_Hilum_5dpi_3	lung hilum	Mesocricetus auratus	B236	5 d.p.i.	7.8	35610025	34.61	99.3576
BANAL-20-236_Hilum_5dpi_4	lung hilum	Mesocricetus auratus	B236	5 d.p.i.	7.8	26429817	34.71	99.0849
WK-521_Hilum_5dpi_1	lung hilum	Mesocricetus auratus	SARS-CoV-2	5 d.p.i.	8.1	50062855	34.73	99.2812
WK-521_Hilum_5dpi_2	lung hilum	Mesocricetus auratus	SARS-CoV-2	5 d.p.i.	7	26437996	34.81	98.9081
WK-521_Hilum_5dpi_3	lung hilum	Mesocricetus auratus	SARS-CoV-2	5 d.p.i.	7.6	26593250	34.93	97.2701
WK-521_Hilum_5dpi_4	lung hilum	Mesocricetus auratus	SARS-CoV-2	5 d.p.i.	8.1	37243739	34.65	99.3899
WK-521-dFCS_Hilum_5dpi_1	lung hilum	Mesocricetus auratus	SC2ΔFCS	5 d.p.i.	9.9	50474262	34.83	99.5813
WK-521-dFCS_Hilum_5dpi_2	lung hilum	Mesocricetus auratus	SC2ΔFCS	5 d.p.i.	9.5	41960154	34.74	99.3638
WK-521-dFCS_Hilum_5dpi_3	lung hilum	Mesocricetus auratus	SC2ΔFCS	5 d.p.i.	9.8	43986237	34.79	99.2367
WK-521-dFCS_Hilum_5dpi_4	lung hilum	Mesocricetus auratus	SC2ΔFCS	5 d.p.i.	8.5	38018898	34.82	99.2282
BANAL-20-236_Periphery_2dpi_1	lung periphery	Mesocricetus auratus	B236	2 d.p.i.	9.8	46145740	34.93	99.5755
BANAL-20-236_Periphery_2dpi_2	lung periphery	Mesocricetus auratus	B236	2 d.p.i.	9.2	44414147	34.86	99.5753
BANAL-20-236_Periphery_2dpi_3	lung periphery	Mesocricetus auratus	B236	2 d.p.i.	9.2	36440624	34.66	99.4091
BANAL-20-236_Periphery_2dpi_4	lung periphery	Mesocricetus auratus	B236	2 d.p.i.	9.5	40860398	34.65	99.4716
WK-521_Periphery_2dpi_1	lung periphery	Mesocricetus auratus	SARS-CoV-2	2 d.p.i.	9.5	35486413	34.47	99.2197
WK-521_Periphery_2dpi_2	lung periphery	Mesocricetus auratus	SARS-CoV-2	2 d.p.i.	9.2	38262015	34.51	99.3444
WK-521_Periphery_2dpi_3	lung periphery	Mesocricetus auratus	SARS-CoV-2	2 d.p.i.	9.7	47154573	34.45	99.3702
WK-521_Periphery_2dpi_4	lung periphery	Mesocricetus auratus	SARS-CoV-2	2 d.p.i.	9.7	33669886	34.6	99.2922
WK-521-dFCS_Periphery_2dpi_1	lung periphery	Mesocricetus auratus	SC2ΔFCS	2 d.p.i.	9.7	40154593	34.65	99.4002
WK-521-dFCS_Periphery_2dpi_2	lung periphery	Mesocricetus auratus	SC2ΔFCS	2 d.p.i.	10	33800900	34.46	99.3011
WK-521-dFCS_Periphery_2dpi_3	lung periphery	Mesocricetus auratus	SC2ΔFCS	2 d.p.i.	9.7	43302476	34.44	99.4696
WK-521-dFCS_Periphery_2dpi_4	lung periphery	Mesocricetus auratus	SC2ΔFCS	2 d.p.i.	9.6	31833328	34.28	99.0599
Saline_Periphery_5dpi_1	lung periphery	Mesocricetus auratus	Mock-infected	5 d.p.i.	10	37092787	34.67	99.3671
Saline_Periphery_5dpi_2	lung periphery	Mesocricetus auratus	Mock-infected	5 d.p.i.	10	38690454	34.65	99.6182
Saline_Periphery_5dpi_3	lung periphery	Mesocricetus auratus	Mock-infected	5 d.p.i.	9.6	37146803	34.74	99.3427
Saline_Periphery_5dpi_4	lung periphery	Mesocricetus auratus	Mock-infected	5 d.p.i.	9.9	37079450	34.71	99.4129
BANAL-20-236_Periphery_5dpi_1	lung periphery	Mesocricetus auratus	B236	5 d.p.i.	6.5	20964213	34.56	99.2154
BANAL-20-236_Periphery_5dpi_2	lung periphery	Mesocricetus auratus	B236	5 d.p.i.	9.9	37116034	34.64	99.473
BANAL-20-236_Periphery_5dpi_3	lung periphery	Mesocricetus auratus	B236	5 d.p.i.	9.8	47393756	34.69	99.4796
BANAL-20-236_Periphery_5dpi_4	lung periphery	Mesocricetus auratus	B236	5 d.p.i.	9.9	28916065	34.4	99.3599
WK-521_Periphery_5dpi_1	lung periphery	Mesocricetus auratus	SARS-CoV-2	5 d.p.i.	9.6	41603761	34.54	99.1092
WK-521_Periphery_5dpi_2	lung periphery	Mesocricetus auratus	SARS-CoV-2	5 d.p.i.	9.6	46611736	34.86	99.5529
WK-521_Periphery_5dpi_3	lung periphery	Mesocricetus auratus	SARS-CoV-2	5 d.p.i.	9.9	60705283	34.92	99.5091
WK-521_Periphery_5dpi_4	lung periphery	Mesocricetus auratus	SARS-CoV-2	5 d.p.i.	5.2	13021633	34.76	98.5882
WK-521-dFCS_Periphery_5dpi_1	lung periphery	Mesocricetus auratus	SC2ΔFCS	5 d.p.i.	6.4	25563252	34.74	99.1293
WK-521-dFCS_Periphery_5dpi_2	lung periphery	Mesocricetus auratus	SC2ΔFCS	5 d.p.i.	6.9	27530203	34.33	99.1596
WK-521-dFCS_Periphery_5dpi_3	lung periphery	Mesocricetus auratus	SC2ΔFCS	5 d.p.i.	7.8	13483735	34.77	99.3493
WK-521-dFCS_Periphery_5dpi_4	lung periphery	Mesocricetus auratus	SC2ΔFCS	5 d.p.i.	9.6	27088290	34.33	99.2801
